# Supplementary material for: Iron and its import systems enhance copper accumulation in Streptococcus pneumoniae
Source: mSphere. 2026 Jun 10;11(6):e00165-26. doi: 10.1128/msphere.00165-26 (PMC13317198; doi:10.1128/msphere.00165-26)
Supplement: Table S1 — RNAseq data. [file msphere.00165-26-s0003.xlsx]

## Sheet: CuFe vs WT
gene_id	T47_1	T47_2	T47_3	T45_1	T45_2	T45_3	log2FoldChange	pvalue	padj	gene_name	gene_chr	gene_start	gene_end	gene_strand	gene_length	gene_biotype	gene_description	tf_family	T47_1_readcount	T47_2_readcount	T47_3_readcount	T45_1_readcount	T45_2_readcount	T45_3_readcount	T47_1_fpkm	T47_2_fpkm	T47_3_fpkm	T45_1_fpkm	T45_2_fpkm	T45_3_fpkm
SP_0013	279117	393690	308141	169714	208093	201296	0.760355	0.000119047	0.00172066	ftsH	AE005672.3	12370	14328	+	1959	protein_coding	cell division protein FtsH && PF01434:Peptidase family M41|PF06480:FtsH Extracellular|PF00004:ATPase family associated with various cellular activities (AAA)	AAA	259785	352692	314200	171140	230075	215596	16405.7	23972.1	18391.9	9596.92	11708.4	11591.9
SP_0027	5003.55	2713.59	4866.31	7851.03	8685.5	7449.78	-0.930619	0.00036267	0.00413384	prsA-1	AE005672.3	28862	29830	+	969	protein_coding	ribose-phosphate pyrophosphokinase && PF13793:N-terminal domain of ribose phosphate pyrophosphokinase|PF14572:Phosphoribosyl synthetase-associated domain	-	4657	2431	4962	7917	9603	7979	594.564	334.046	587.203	897.535	987.975	867.304
SP_0033	982.015	598.306	688.462	2036.88	2593.98	1774.91	-1.49749	8.46579e-09	3.65646e-07	SP_0033	AE005672.3	34253	34690	+	438	protein_coding	conserved hypothetical protein && PF13380:CoA binding domain	-	914	536	702	2054	2868	1901	258.16	162.943	183.788	515.159	652.781	457.146
SP_0060	493.156	415.243	362.865	704.083	1322.32	976.622	-1.24062	1.15723e-05	0.000208005	SP_0060	AE005672.3	64955	66742	+	1788	protein_coding	glycosyl hydrolase%2C family 35 && PF01301:Glycosyl hydrolases family 35	-	459	372	370	710	1462	1046	31.7586	27.7026	23.7295	43.622	81.5159	61.6185
SP_0061	98.8462	113.857	97.0908	207.258	380.777	232.485	-1.40639	2.02531e-05	0.000346278	SP_0061	AE005672.3	66739	67215	+	477	protein_coding	PTS system%2C IIB component && PF03830:PTS system sorbose subfamily IIB component	PTSIIB_sorb	92	102	99	209	421	249	23.8608	28.4726	23.7997	48.133	87.9886	54.9829
SP_0062	164.385	179.715	136.319	308.408	555.337	420.153	-1.41948	1.97402e-06	4.53702e-05	SP_0062	AE005672.3	67243	68148	+	906	protein_coding	PTS system%2C IIC component && PF03609:PTS system sorbose-specific iic component	-	153	161	139	311	614	450	20.892	23.6615	17.5931	37.7092	67.562	52.3156
SP_0063	286.869	245.574	229.487	369.892	954.202	617.158	-1.34974	0.000131887	0.00186773	SP_0063	AE005672.3	68135	68950	+	816	protein_coding	PTS system%2C IID component && PF03613:PTS system mannose/fructose/sorbose family IID component	-	267	220	234	373	1055	661	40.4797	35.8986	32.8837	50.215	128.892	85.3214
SP_0146	1045.41	1448.88	937.564	638.633	663.872	605.954	0.846237	0.0001881	0.00248789	SP_0146	AE005672.3	144440	145096	+	657	protein_coding	conserved hypothetical protein && PF03591:AzlC protein	-	973	1298	956	644	734	649	183.216	263.06	166.858	107.68	111.376	104.046
SP_0147	575.886	859.507	568.815	376.833	326.509	348.26	0.930206	0.000152463	0.00211637	SP_0147	AE005672.3	145086	145295	+	210	protein_coding	hypothetical protein && PF05437:Branched-chain amino acid transport protein (AzlD)	-	536	770	580	380	361	373	315.763	488.221	316.711	198.783	171.376	187.084
SP_0188	261.083	296.921	234.391	142.8	143.809	150.321	0.858027	0.0003001	0.00359607	SP_0188	AE005672.3	180767	180859	+	93	protein_coding	hypothetical protein && -	-	243	266	239	144	159	161	323.251	380.841	294.693	170.096	170.442	182.343
SP_0190	1998.41	2373.13	2072.25	1227.68	1338.6	1367.83	0.7117	1.18255e-05	0.000209866	SP_0190	AE005672.3	181261	181380	+	120	protein_coding	hypothetical protein && -	-	1860	2126	2113	1238	1480	1465	1917.55	2358.99	2019.17	1133.32	1229.54	1285.89
SP_0238	140.748	131.717	129.454	260.808	251.439	215.678	-0.856927	0.000372475	0.00421137	SP_0238	AE005672.3	208100	208366	+	267	protein_coding	ACT domain protein && PF13740:ACT domain	-	131	118	132	263	278	231	60.6982	58.8458	56.6915	108.208	103.8	91.1271
SP_0245	679.03	521.286	578.622	820.109	1201.12	1229.65	-0.869947	0.000265458	0.00320839	SP_0245	AE005672.3	215094	215870	-	777	protein_coding	putative pyruvate formate-lyase-activating enzyme && PF04055:Radical SAM superfamily|PF13353:4Fe-4S single cluster domain	Radical_SAM	632	467	590	827	1328	1317	100.626	80.0277	87.0735	116.923	170.388	178.53
SP_0264	41781.8	43623.9	41210.7	32641.7	27932.4	28362.2	0.509626	0.000434335	0.00483283	proS	AE005672.3	236246	238099	+	1854	protein_coding	prolyl-tRNA synthetase && PF03129:Anticodon binding domain|PF04073:Aminoacyl-tRNA editing domain|PF00587:tRNA synthetase class II core domain (G, H, P, S and T)	tRNA-synt_2b	38888	39081	42021	32916	30883	30377	2594.91	2806.73	2599.03	1950.35	1660.63	1725.77
SP_0268	802.588	753.464	733.575	2312.57	2934.06	2330.45	-1.72669	1.00078e-21	1.75387e-19	SP_0268	AE005672.3	242846	246688	-	3843	protein_coding	putative alkaline amylopullulanase && PF00128:Alpha amylase, catalytic domain|PF04650:YSIRK type signal peptide|PF02922:Carbohydrate-binding module 48 (Isoamylase N-terminal domain)|PF03714:Bacterial pullanase-associated domain|PF00746:Gram positive anchor	YSIRK_signal	747	675	748	2332	3244	2496	24.0473	23.3872	22.3196	66.6611	84.1537	68.4102
SP_0282	3032	3815.32	5503.78	9022.19	15451.7	11436.6	-1.53972	1.07171e-07	3.41487e-06	SP_0282	AE005672.3	259919	260830	-	912	protein_coding	PTS system%2C mannose-specific IID component && PF03613:PTS system mannose/fructose/sorbose family IID component	-	2822	3418	5612	9098	17084	12249	382.806	499.025	705.631	1095.89	1867.49	1414.66
SP_0283	718.784	802.579	1101.34	2142.99	3521.05	2534.92	-1.64416	6.69028e-10	3.84567e-08	manM	AE005672.3	260854	261657	-	804	protein_coding	PTS system%2C mannose-specific IIC component && PF03609:PTS system sorbose-specific iic component	-	669	719	1123	2161	3893	2715	102.94	119.074	160.169	295.266	482.715	355.681
SP_0284	1570.79	1218.94	1939.86	4867.1	7627.29	5592.7	-1.93501	4.6273e-14	3.60415e-12	manL	AE005672.3	261685	262683	-	999	protein_coding	PTS system%2C mannose-specific IIAB components && PF03830:PTS system sorbose subfamily IIB component|PF03610:PTS system fructose IIA component	PTSIIB_sorb	1462	1092	1978	4908	8433	5990	181.05	145.547	227.047	539.702	841.549	631.55
SP_0285	839.118	675.327	1196.47	3160.44	8075.9	8225.66	-2.84362	2.49595e-14	2.18708e-12	SP_0285	AE005672.3	262907	263926	-	1020	protein_coding	alcohol dehydrogenase%2C zinc-containing && PF00107:Zinc-binding dehydrogenase|PF08240:Alcohol dehydrogenase GroES-like domain	ADH_N	781	605	1220	3187	8929	8810	94.7255	78.9769	137.156	343.239	872.701	909.751
SP_0287	1046.48	913.087	1136.65	1896.07	2667.24	2127.84	-1.11164	7.331e-08	2.50685e-06	SP_0287	AE005672.3	265214	266686	+	1473	protein_coding	xanthine/uracil permease family protein && PF00860:Permease family	-	974	818	1159	1912	2949	2279	81.8036	73.9427	90.2268	142.594	199.588	162.963
SP_0342	499.603	386.22	406.016	1404.2	1401.91	1173.63	-1.62326	3.62281e-16	4.23265e-14	dexB	AE005672.3	315338	316945	+	1608	protein_coding	glucan 1%2C6-alpha-glucosidase && PF00128:Alpha amylase, catalytic domain|PF16657:Maltogenic Amylase, C-terminal domain	-	465	346	414	1416	1550	1257	35.7753	28.6507	29.5236	96.7368	96.0967	82.3372
SP_0408	475.966	347.152	336.385	1007.53	1478.79	903.795	-1.54814	1.24513e-08	5.13434e-07	SP_0408	AE005672.3	387673	388995	+	1323	protein_coding	sodium:alanine symporter family protein && PF01235:Sodium:alanine symporter family	-	443	311	343	1016	1635	968	41.4248	31.3001	29.7296	84.3623	123.203	77.0659
SP_0445	2763.4	2263.74	3242.25	5002.96	6386.37	6366.72	-1.10236	1.33864e-07	4.1706e-06	ilvB	AE005672.3	417449	419149	+	1701	protein_coding	acetolactate synthase%2C large subunit%2C biosynthetic type && PF02775:Thiamine pyrophosphate enzyme, C-terminal TPP binding domain|PF00205:Thiamine pyrophosphate enzyme, central domain|PF02776:Thiamine pyrophosphate enzyme, N-terminal TPP binding domain	TPP_enzyme_N	2572	2028	3306	5045	7061	6819	187.061	158.748	222.871	325.815	413.832	422.244
SP_0446	513.57	341.57	458.975	707.058	819.438	859.913	-0.86048	0.000183748	0.00245348	ilvN	AE005672.3	419142	419618	+	477	protein_coding	acetolactate synthase%2C small subunit && PF10369:Small subunit of acetolactate synthase|PF01842:ACT domain	ACT	478	306	468	713	906	921	123.973	85.4177	112.508	164.205	189.353	203.37
SP_0451	444.808	383.988	374.633	666.4	848.381	619.025	-0.826618	0.000147932	0.00207401	SP_0451	AE005672.3	423678	423893	+	216	protein_coding	hypothetical protein && -	-	414	344	382	672	938	663	237.117	212.055	202.798	341.767	432.924	323.301
SP_0536	287.943	243.341	302.06	149.742	128.433	172.729	0.88688	0.000464677	0.00512974	blpL	AE005672.3	513531	513935	+	405	protein_coding	immunity protein BlpL && -	-	268	218	308	151	142	185	81.8645	71.6714	87.2069	40.9578	34.9539	48.1131
SP_0567	452.329	331.524	455.052	810.192	899.935	764.678	-0.997707	3.51613e-06	7.24944e-05	SP_0567	AE005672.3	532019	532612	+	594	protein_coding	conserved domain protein && PF13238:AAA domain	-	421	297	464	817	995	819	87.6823	66.5755	89.575	151.095	166.993	145.226
SP_0579	908.955	601.655	853.223	1437.92	1573.76	1207.24	-0.835487	0.000312419	0.0036501	pheS	AE005672.3	547769	548815	+	1047	protein_coding	phenylalanyl-tRNA synthetase%2C alpha subunit && PF02912:Aminoacyl tRNA synthetase class II, N-terminal domain|PF01409:tRNA synthetases class II core domain (F)	tRNA-synt_2d	846	539	870	1450	1740	1293	99.9631	68.5467	95.2857	152.137	165.678	130.076
SP_0585	1106.65	1121.82	1023.87	2009.12	2038.65	1483.61	-0.766245	9.93556e-05	0.00148188	metE	AE005672.3	554099	556348	+	2250	protein_coding	5-methyltetrahydropteroyltriglutamate--homocysteine methyltransferase && PF08267:Cobalamin-independent synthase, N-terminal domain|PF01717:Cobalamin-independent synthase, Catalytic domain	-	1030	1005	1044	2026	2254	1589	56.6332	59.4741	53.2075	98.9171	99.8698	74.3855
SP_0647	121.409	81.4858	93.168	370.883	601.464	454.699	-2.26927	3.06125e-14	2.52463e-12	SP_0647	AE005672.3	613572	615047	+	1476	protein_coding	putative PTS system%2C IIC component && PF03611:PTS system sugar-specific permease component	-	113	73	95	374	665	487	9.47127	6.58539	7.38061	27.8356	44.9157	34.7528
SP_0671	2096.18	2537.22	2583.2	1370.48	1542.1	1333.28	0.765235	1.12338e-05	0.000204543	miaA	AE005672.3	646310	647194	+	885	protein_coding	tRNA isopentenylpyrophosphate transferase && PF01715:IPP transferase	IPPT	1951	2273	2634	1382	1705	1428	272.728	341.98	341.293	171.546	192.063	169.954
SP_0672	5335.54	6987.68	6653.17	3491.66	3945.24	3716.02	0.766756	1.26473e-05	0.000221643	hflX	AE005672.3	647187	648425	+	1239	protein_coding	GTP-binding protein HflX && PF16360:GTP-binding GTPase Middle Region|PF13167:GTP-binding GTPase N-terminal|PF01926:50S ribosome-binding GTPase	-	4966	6260	6784	3521	4362	3980	495.851	672.741	627.87	312.183	350.976	338.344
SP_0673	446.957	558.122	581.564	246.925	281.286	320.25	0.902909	6.56258e-05	0.00103379	SP_0673	AE005672.3	648418	649041	+	624	protein_coding	hypothetical protein && -	-	416	500	593	249	311	343	82.4755	106.692	108.975	43.8358	49.6865	57.897
SP_0674	3783.01	5228.48	4751.57	2303.64	2572.28	2607.75	0.878934	2.83344e-06	6.10761e-05	SP_0674	AE005672.3	649056	649985	+	930	protein_coding	metallo-beta-lactamase superfamily protein && PF12706:Beta-lactamase superfamily domain	-	3521	4684	4845	2323	2844	2793	468.381	670.623	597.401	274.398	304.866	316.326
SP_0675	1249.54	1521.44	1271.01	686.233	674.725	818.831	0.890698	2.31273e-06	5.14673e-05	SP_0675	AE005672.3	650006	650761	+	756	protein_coding	oxidoreductase%2C short chain dehydrogenase/reductase family && PF00106:short chain dehydrogenase	adh_short	1163	1363	1296	692	746	877	190.315	240.059	196.58	100.554	98.3738	122.187
SP_0681	46763.9	45437.8	45009.9	28374.6	22999.4	24158.8	0.861238	2.11037e-08	8.45354e-07	SP_0681	AE005672.3	653679	655520	+	1842	protein_coding	elongation factor Tu family protein && PF00679:Elongation factor G C-terminus|PF03144:Elongation factor Tu domain 2|PF00009:Elongation factor Tu GTP binding domain	GTP_EFTU	43525	40706	45895	28613	25429	25875	2923.24	2942.48	2857.14	1706.43	1376.27	1479.58
SP_0716	444.808	317.013	402.093	226.1	153.758	82.1632	1.33388	0.000479341	0.00525028	SP_0716	AE005672.3	682123	682791	+	669	protein_coding	putative transcriptional regulator && PF03070:TENA/THI-4/PQQC family	-	414	284	410	228	170	88	76.5579	56.5245	70.2769	37.4389	25.3329	13.8549
SP_0717	742.421	546.959	718.865	301.467	130.242	120.444	1.86402	9.16951e-07	2.21649e-05	thiM	AE005672.3	683028	683810	+	783	protein_coding	hydroxyethylthiazole kinase && PF02110:Hydroxyethylthiazole kinase family	-	691	490	733	304	144	129	109.177	83.3257	107.349	42.6507	18.3343	17.353
SP_0726	2434.62	2438.99	3491.35	896.467	901.744	712.392	1.73649	1.32751e-14	1.3294e-12	thiD	AE005672.3	690468	691259	-	792	protein_coding	phosphomethylpyrimidine kinase && PF08543:Phosphomethylpyrimidine kinase	-	2266	2185	3560	904	997	763	353.957	367.342	515.442	125.389	125.497	101.472
SP_0727	1589.06	2287.18	2225.24	17.85	47.9362	35.4796	5.90699	2.74439e-70	3.84763e-67	SP_0727	AE005672.3	691619	692020	+	402	protein_coding	putative transcriptional repressor && PF03965:Penicillinase repressor	Pencillinase_R	1479	2049	2269	18	53	38	455.154	678.673	647.237	4.91882	13.1435	9.95644
SP_0728	2067.17	2931.26	2682.26	9.91667	31.656	47.6173	6.42341	3.9478e-56	1.84494e-53	SP_0728	AE005672.3	692031	692402	+	372	protein_coding	hypothetical protein && PF13473:Cupredoxin-like domain	-	1924	2626	2735	10	35	51	639.85	939.932	843.081	2.95306	9.37967	14.4402
SP_0729	28326.9	42235.3	33897.5	377.825	753.413	985.959	5.6244	4.27962e-63	3.00002e-60	SP_0729	AE005672.3	692673	694655	+	1983	protein_coding	cation-transporting ATPase%2C E1-E2 family && PF00702:haloacid dehalogenase-like hydrolase|PF00122:E1-E2 ATPase	E1-E2_ATPase	26365	37837	34564	381	833	1056	1644.83	2540.61	1998.74	21.1065	41.8779	56.0903
SP_0743	327.697	187.529	242.237	608.883	696.432	624.627	-1.34914	2.66849e-07	7.33572e-06	SP_0743	AE005672.3	704947	705504	+	558	protein_coding	transcriptional regulator%2C TetR family && PF00440:Bacterial regulatory proteins, tetR family	TetR_N	305	168	247	614	770	669	67.621	40.0885	50.7596	120.878	137.569	126.281
SP_0749	5673.99	4054.2	5023.23	8668.16	9211.9	8995.94	-0.865434	2.04521e-06	4.62481e-05	livJ	AE005672.3	707900	709060	+	1161	protein_coding	branched-chain amino acid ABC transporter%2C amino acid-binding protein && PF13458:Periplasmic binding protein	-	5281	3632	5122	8741	10185	9635	562.73	416.542	505.897	827.072	874.564	874.11
SP_0750	802.588	514.588	677.674	1291.15	1409.14	1232.45	-0.979062	1.05347e-05	0.000194338	livH	AE005672.3	709328	710197	+	870	protein_coding	branched-chain amino acid ABC transporter%2C permease protein && PF02653:Branched-chain amino acid transport system / permease component	BPD_transp_2	747	461	691	1302	1558	1320	106.223	70.5548	91.0781	164.402	178.53	159.809
SP_0751	1029.29	740.069	951.294	1543.03	1536.67	1519.09	-0.757056	7.9739e-05	0.00121515	livM	AE005672.3	710201	711157	+	957	protein_coding	branched-chain amino acid ABC transporter%2C permease protein && PF02653:Branched-chain amino acid transport system / permease component	BPD_transp_2	958	663	970	1556	1699	1627	123.842	92.2457	116.229	178.613	176.988	179.07
SP_0752	523.24	465.474	548.22	792.342	806.776	806.693	-0.646045	0.000172539	0.00232596	livG	AE005672.3	711157	711921	+	765	protein_coding	branched-chain amino acid ABC transporter%2C ATP-binding protein && PF12399:Branched-chain amino acid ATP-binding cassette transporter|PF00005:ABC transporter	ABC_tran	487	417	559	799	892	864	78.756	72.5804	83.7926	114.736	116.243	118.959
SP_0754	1584.76	1741.34	1736.85	2670.56	3552.71	3289.33	-0.909927	4.3658e-07	1.13349e-05	SP_0754	AE005672.3	712939	713595	+	657	protein_coding	putative acetoin utilization protein AcuB && PF00571:CBS domain	CBS	1475	1560	1771	2693	3928	3523	277.743	316.158	309.107	450.283	596.031	564.799
SP_0758	4974.54	3745	3641.4	9549.75	7317.96	6306.96	-0.906758	8.48315e-05	0.00127886	SP_0758	AE005672.3	716713	718893	+	2181	protein_coding	PTS system%2C IIABC components && PF00358:phosphoenolpyruvate-dependent sugar phosphotransferase system, EIIA 1|PF00367:phosphotransferase system, EIIB|PF02378:Phosphotransferase system, EIIC	-	4630	3355	3713	9630	8091	6755	262.628	204.824	195.22	485.049	369.836	326.224
SP_0771	5747.05	4707.2	5596.94	8078.12	8935.13	8738.24	-0.681945	1.78811e-05	0.000309498	SP_0771	AE005672.3	729840	730643	-	804	protein_coding	peptidyl-prolyl cis-trans isomerase%2C cyclophilin-type && PF00160:Cyclophilin type peptidyl-prolyl cis-trans isomerase/CLD	Pro_isomerase	5349	4217	5707	8146	9879	9359	823.062	698.381	813.967	1113.02	1224.95	1226.08
SP_0839	253.562	189.761	263.813	464.1	650.305	560.204	-1.2432	6.28036e-07	1.60092e-05	coaA	AE005672.3	786690	787610	-	921	protein_coding	pantothenate kinase && PF00485:Phosphoribulokinase / Uridine kinase family	-	236	170	269	468	719	600	31.7007	24.5773	33.4925	55.8214	77.8273	68.618
SP_0842	261.083	298.037	240.275	427.408	662.063	466.836	-0.96203	0.000192539	0.0025228	pyn	AE005672.3	788997	790274	+	1278	protein_coding	pyrimidine-nucleoside phosphorylase && PF00591:Glycosyl transferase family, a/b domain|PF07831:Pyrimidine nucleoside phosphorylase C-terminal domain|PF02885:Glycosyl transferase family, helical bundle domain	Glycos_trans_3N	243	267	245	431	732	500	23.5229	27.8179	21.9832	37.0477	57.1009	41.2084
SP_0845	4502.87	4466.09	4370.07	6189.98	8226.94	6930.65	-0.678467	7.15463e-05	0.00111453	SP_0845	AE005672.3	791420	792472	+	1053	protein_coding	lipoprotein && PF02608:Basic membrane protein	-	4191	4001	4456	6242	9096	7423	492.386	505.924	485.257	651.193	861.162	742.502
SP_0867	12259.1	7247.77	11287.1	6551.94	3335.64	2989.62	1.25789	0.000204192	0.00256579	SP_0867	AE005672.3	813521	814291	+	771	protein_coding	ABC transporter%2C ATP-binding protein && PF00005:ABC transporter	ABC_tran	11410	6493	11509	6607	3688	3202	1830.83	1121.34	1711.74	941.379	476.869	437.435
SP_0868	5444.06	3827.6	4962.42	2822.28	1268.95	1124.14	1.44865	4.30462e-05	0.000710009	SP_0868	AE005672.3	814319	815581	+	1263	protein_coding	conserved hypothetical protein && PF01458:Uncharacterized protein family (UPF0051)	-	5067	3429	5060	2846	1403	1204	496.322	361.5	459.412	247.54	110.743	100.408
SP_0869	2700	1762.55	2085.98	1322.88	404.292	481.775	1.56812	0.000211047	0.00261848	SP_0869	AE005672.3	815592	816818	+	1227	protein_coding	aminotransferase%2C class-V && PF00266:Aminotransferase class-V	Aminotran_5	2513	1579	2127	1334	447	516	253.375	171.349	198.782	119.433	36.3183	44.2947
SP_0870	1349.47	945.458	1056.23	709.042	200.79	265.163	1.51255	0.000514477	0.00554844	SP_0870	AE005672.3	816805	817245	+	441	protein_coding	NifU family protein && PF01592:NifU-like N terminal domain	-	1256	847	1077	715	222	284	352.344	255.735	280.048	178.107	50.1854	67.8307
SP_0918	47.2743	50.231	40.2093	125.942	194.458	173.663	-1.84549	7.58145e-08	2.53076e-06	speE	AE005672.3	872282	873142	+	861	protein_coding	spermidine synthase && PF01564:Spermine/spermidine synthase	-	44	45	41	127	215	186	6.32216	6.95912	5.46054	16.2037	24.8942	22.7539
SP_0962	20881.3	17912.4	21974.9	12240.1	9837.78	9153.73	0.960348	3.1016e-07	8.36238e-06	gloA	AE005672.3	908574	908954	+	381	protein_coding	lactoylglutathione lyase && PF00903:Glyoxalase/Bleomycin resistance protein/Dioxygenase superfamily	Glyoxalase	19435	16047	22407	12343	10877	9804	6310.67	5608.07	6743.94	3558.86	2846.08	2710.35
SP_0992	4510.39	3686.95	4538.75	6026.36	6642.33	6416.2	-0.583454	0.000341575	0.00395775	SP_0992	AE005672.3	935305	935796	+	492	protein_coding	conserved hypothetical protein && PF04394:Protein of unknown function, DUF536	DUF536	4198	3303	4628	6077	7344	6872	1055.59	893.898	1078.66	1356.87	1488.09	1471.18
SP_1001	276.125	202.04	288.33	476.992	562.572	533.127	-1.03609	8.69517e-06	0.000162542	SP_1001	AE005672.3	941805	943196	+	1392	protein_coding	amino acid permease family protein && PF13520:Amino acid permease	-	257	181	294	481	622	571	22.8407	17.3135	24.2194	37.9595	44.5465	43.2059
SP_1008	1613.77	992.34	1595.62	3050.37	3783.34	3083.92	-1.23884	3.61256e-07	9.55625e-06	pepT	AE005672.3	952471	953694	-	1224	protein_coding	peptidase t && PF07687:Peptidase dimerisation domain|PF01546:Peptidase family M20/M25/M40	M20_dimer	1502	889	1627	3076	4183	3303	151.811	96.7086	152.427	276.07	340.698	284.233
SP_1009	1.07441	10.0462	3.92286	32.725	77.7833	70.9591	-3.60428	4.60173e-06	8.9606e-05	hemH	AE005672.3	953849	954943	+	1095	protein_coding	ferrochelatase && PF00762:Ferrochelatase	-	1	9	4	33	86	76	0.11298	1.09439	0.418891	3.31066	7.82973	7.31048
SP_1069	152.567	104.927	149.069	324.275	508.305	363.199	-1.55577	1.48189e-07	4.42527e-06	SP_1069	AE005672.3	1005606	1006640	+	1035	protein_coding	conserved hypothetical protein && PF04392:ABC transporter substrate binding protein	-	142	94	152	327	562	389	16.9732	12.0929	16.8406	34.7074	54.1326	39.5873
SP_1070	249.264	156.274	191.24	471.042	517.35	384.673	-1.20194	8.2655e-06	0.000156598	SP_1070	AE005672.3	1006709	1007575	+	867	protein_coding	conserved hypothetical protein && PF02653:Branched-chain amino acid transport system / permease component	BPD_transp_2	232	140	195	475	572	412	33.1043	21.5008	25.7911	60.1851	65.7718	50.0524
SP_1083	1982.3	2168.86	1808.44	1396.27	1136.9	981.29	0.761976	0.000171363	0.00232596	SP_1083	AE005672.3	1019038	1020315	+	1278	protein_coding	conserved hypothetical protein && PF07085:DRTGG domain	DRTGG	1845	1943	1844	1408	1257	1051	178.6	202.435	165.457	121.028	98.0544	86.6201
SP_1093	9468.82	12382.5	9449.2	5194.35	4992.6	5590.83	0.988261	4.43293e-08	1.59358e-06	SP_1093	AE005672.3	1027230	1027577	-	348	protein_coding	hypothetical protein && PF08866:Putative amino acid metabolism	-	8813	11093	9635	5238	5520	5988	3133	4244.38	3174.88	1653.49	1581.33	1812.38
SP_1094	12319.2	15921	12989.6	6617.39	6494	6976.4	1.03735	6.85747e-10	3.84567e-08	SP_1094	AE005672.3	1027582	1028664	-	1083	protein_coding	aminotransferase%2C class-V && PF00266:Aminotransferase class-V	Aminotran_5	11466	14263	13245	6673	7180	7472	1309.78	1753.59	1402.42	676.873	660.935	726.7
SP_1095	10692.6	12291	10963.4	6290.14	6085.19	6643.08	0.83587	7.97266e-09	3.6057e-07	prsA-2	AE005672.3	1028707	1029666	-	960	protein_coding	ribose-phosphate pyrophosphokinase && PF14572:Phosphoribosyl synthetase-associated domain|PF13793:N-terminal domain of ribose phosphate pyrophosphokinase	-	9952	11011	11179	6343	6728	7115	1282.49	1527.22	1335.32	725.835	698.678	780.639
SP_1097	1623.44	1436.61	1355.35	2057.71	2551.47	2332.31	-0.652887	0.000204971	0.00256579	SP_1097	AE005672.3	1030476	1031147	+	672	protein_coding	conserved hypothetical protein && PF04607:Region found in RelA / SpoT proteins	-	1511	1287	1382	2075	2821	2498	278.171	255.008	235.827	339.206	418.501	391.534
SP_1127	652.17	421.94	486.435	1379.41	1459.79	1248.32	-1.38915	7.2285e-10	3.89783e-08	SP_1127	AE005672.3	1061163	1061609	-	447	protein_coding	hypothetical protein && PF07997:Protein of unknown function (DUF1694)	-	607	378	496	1391	1614	1337	167.995	112.598	127.242	341.849	359.964	315.044
SP_1173	137.525	111.624	133.377	252.875	593.324	296.908	-1.57944	2.44469e-05	0.000412947	SP_1173	AE005672.3	1107462	1107836	-	375	protein_coding	conserved hypothetical protein && PF03610:PTS system fructose IIA component	EIIA-man	128	100	136	255	656	318	42.2274	35.507	41.5875	74.7005	174.395	89.3187
SP_1176	32026.2	31730.3	36049.1	46323.7	58249.8	48707.8	-0.618986	0.000199138	0.00256139	ptsI	AE005672.3	1113578	1115311	-	1734	protein_coding	phosphoenolpyruvate-protein phosphotransferase && PF02896:PEP-utilising enzyme, TIM barrel domain|PF05524:PEP-utilising enzyme, N-terminal|PF00391:PEP-utilising enzyme, mobile domain	-	29808	28426	36758	46713	64403	52168	2126.67	2182.79	2430.85	2959.4	3702.71	3168.85
SP_1177	28090.6	28276.7	34798.7	47345.2	62970.1	57960.5	-0.884255	2.95894e-06	6.19169e-05	ptsH	AE005672.3	1115317	1115580	-	264	protein_coding	phosphocarrier protein HPr && PF00381:PTS HPr component phosphorylation site	PTS-HPr	26145	25332	35483	47743	69622	62078	12251.8	12776.5	15412.4	19866.5	26290.9	24767.4
SP_1185	185.874	154.042	159.857	540.458	474.84	392.143	-1.49356	4.12375e-10	2.51369e-08	lacE-2	AE005672.3	1122784	1124475	-	1692	protein_coding	PTS system%2C lactose-specific IIBC components && PF02378:Phosphotransferase system, EIIC|PF02302:PTS system, Lactose/Cellobiose specific IIB subunit	PTS_IIB	173	138	163	545	525	420	12.6492	10.8598	11.0469	35.3843	30.933	26.1454
SP_1187	142.897	68.0909	117.686	402.617	449.515	373.469	-1.89753	2.50439e-09	1.25399e-07	lacT	AE005672.3	1124828	1125664	-	837	protein_coding	transcription antiterminator LacT && PF00874:PRD domain|PF03123:CAT RNA binding domain	PRD	133	61	120	406	497	400	19.6581	9.70396	16.4403	53.2863	59.1962	50.3363
SP_1208	1281.78	674.211	1156.26	2281.83	2120.05	1888.82	-1.01502	0.000161233	0.00221616	udk	AE005672.3	1140652	1141290	-	639	protein_coding	uridine kinase && PF00485:Phosphoribulokinase / Uridine kinase family	-	1193	604	1179	2301	2344	2023	230.97	125.858	211.577	395.576	365.695	333.458
SP_1213	38.6789	43.5335	50.9972	147.758	127.528	100.837	-1.49544	2.65652e-05	0.000443387	SP_1213	AE005672.3	1142829	1144103	-	1275	protein_coding	conserved domain protein && PF09903:Uncharacterized protein conserved in bacteria (DUF2130)	-	36	39	52	149	141	108	3.49308	4.07286	4.67679	12.8378	11.0248	8.92196
SP_1215	883.169	716.628	864.01	2191.58	3196.35	3077.39	-1.78059	3.26474e-16	4.16106e-14	SP_1215	AE005672.3	1145606	1146403	-	798	protein_coding	putative transporter%2C FNT family && PF01226:Formate/nitrite transporter	-	822	642	881	2210	3534	3296	127.434	107.122	126.598	304.231	441.495	435.042
SP_1219	8080.67	7746.73	7592.7	5018.83	4602.78	4274.35	0.753106	2.33743e-07	6.55415e-06	gyrA	AE005672.3	1147390	1149858	-	2469	protein_coding	DNA gyrase%2C A subunit && PF03989:DNA gyrase C-terminal domain, beta-propeller|PF00521:DNA gyrase/topoisomerase IV, subunit A	-	7521	6940	7742	5061	5089	4578	376.852	374.268	359.573	225.18	205.482	195.3
SP_1249	508.198	425.289	425.631	821.1	793.209	825.367	-0.844126	2.69989e-06	5.91445e-05	guaC	AE005672.3	1183536	1184522	-	987	protein_coding	guanosine monophosphate reductase && PF00478:IMP dehydrogenase / GMP reductase domain	-	473	381	434	828	877	884	59.2871	51.3987	50.4229	92.1569	88.5819	94.3369
SP_1260	137.525	85.9507	123.57	253.867	292.14	210.076	-1.12251	0.000202774	0.00256579	cutC	AE005672.3	1192370	1193002	-	633	protein_coding	copper homeostasis protein CutC && PF03932:CutC family	-	128	77	126	256	323	225	25.0163	16.1969	22.8256	44.4274	50.87	37.4391
SP_1306	5090.58	3267.24	3754.18	10790.3	9596.29	8966.99	-1.27709	4.39519e-09	2.12485e-07	gdhA	AE005672.3	1232602	1233948	+	1347	protein_coding	NADP-specific glutamate dehydrogenase && PF02812:Glu/Leu/Phe/Val dehydrogenase, dimerisation domain|PF00208:Glutamate/Leucine/Phenylalanine/Valine dehydrogenase	-	4738	2927	3828	10881	10610	9604	435.155	289.334	325.881	887.393	785.254	750.985
SP_1359	1374.18	1183.22	1195.49	888.534	769.693	775.882	0.624764	0.000311486	0.0036501	msrA-2	AE005672.3	1280993	1281931	-	939	protein_coding	peptide methionine sulfoxide reductase && PF01625:Peptide methionine sulfoxide reductase|PF01641:SelR domain	PMSR	1279	1060	1219	896	851	831	168.508	150.309	148.865	104.823	90.3497	93.2142
SP_1380	233.148	281.293	289.311	416.5	714.521	557.403	-1.07105	7.65158e-05	0.00117885	SP_1380	AE005672.3	1302240	1303901	-	1662	protein_coding	hypothetical protein && -	-	217	252	295	420	790	597	16.1527	20.189	20.3538	27.7609	47.3869	37.8347
SP_1381	206.288	188.645	209.873	365.925	523.681	436.959	-1.13321	1.77005e-06	4.13602e-05	SP_1381	AE005672.3	1303855	1304604	-	750	protein_coding	ABC transporter%2C ATP-binding protein && PF00005:ABC transporter	ABC_tran	192	169	214	369	579	468	31.6706	30.0034	32.7196	54.048	76.9626	65.7251
SP_1469	9186.25	6787.88	7723.14	26348.6	29287.2	25203.6	-1.77033	1.12587e-22	2.25495e-20	nox	AE005672.3	1381530	1382909	-	1380	protein_coding	NADH oxidase && PF02852:Pyridine nucleotide-disulphide oxidoreductase, dimerisation domain|PF07992:Pyridine nucleotide-disulphide oxidoreductase	Pyr_redox_2	8550	6081	7875	26570	32381	26994	766.484	586.733	654.375	2115.08	2339.23	2060.32
SP_1470	4148.32	5570.05	4831.01	9828.41	13575	12918.3	-1.31991	1.87133e-10	1.19255e-08	SP_1470	AE005672.3	1383203	1384126	+	924	protein_coding	putative thiamine biosynthesis protein ApbE && PF02424:ApbE family	-	3861	4990	4926	9911	15009	13836	516.944	719.073	611.333	1178.31	1619.36	1577.19
SP_1471	2171.39	2575.17	2597.92	5718.94	8171.77	7457.25	-1.53938	1.79379e-14	1.67659e-12	SP_1471	AE005672.3	1384186	1384791	+	606	protein_coding	putative oxidoreductase && PF03358:NADPH-dependent FMN reductase	FMN_red	2021	2307	2649	5767	9035	7987	412.581	506.897	501.262	1045.42	1486.34	1388.22
SP_1504	494.231	433.102	492.319	821.1	930.687	836.571	-0.866308	1.05647e-06	2.51047e-05	SP_1504	AE005672.3	1412458	1413669	-	1212	protein_coding	TPR domain protein && PF13181:Tetratricopeptide repeat	-	460	388	502	828	1029	896	46.9539	42.6259	47.4959	75.0486	84.6399	77.8667
SP_1505	1098.05	826.02	906.181	1906.98	2101.05	1829.07	-1.04432	2.42945e-08	9.46137e-07	SP_1505	AE005672.3	1413677	1414843	-	1167	protein_coding	membrane protein && PF01594:Domain of unknown function DUF20	-	1022	740	924	1923	2323	1959	108.342	84.4317	90.7938	181.019	198.445	176.811
SP_1546	7583.22	5419.36	8025.2	3868.49	2000.66	2054.08	1.40825	3.74556e-06	7.60546e-05	SP_1546	AE005672.3	1453424	1454053	+	630	protein_coding	conserved domain protein && PF03358:NADPH-dependent FMN reductase	FMN_red	7058	4855	8183	3901	2212	2200	1385.98	1026.11	1489.45	680.221	350.032	367.814
SP_1580	740.272	671.979	520.76	2746.92	3973.28	2436.89	-2.2444	1.60794e-18	2.50481e-16	msmK	AE005672.3	1485135	1486265	-	1131	protein_coding	sugar ABC transporter%2C ATP-binding protein && PF00005:ABC transporter|PF08402:TOBE domain	ABC_tran	689	602	531	2770	4393	2610	75.3655	70.8726	53.8378	269.049	387.223	243.066
SP_1583	526.463	456.544	505.069	871.675	1179.41	1080.26	-1.07339	1.03731e-07	3.38211e-06	SP_1583	AE005672.3	1488139	1488714	-	576	protein_coding	isochorismatase family protein && PF00857:Isochorismatase family	Isochorismatase	490	409	515	879	1304	1157	105.242	94.5465	102.527	167.641	225.693	211.572
SP_1584	525.389	453.195	472.705	983.734	1234.58	1196.97	-1.23483	7.85392e-11	5.24342e-09	codY	AE005672.3	1488714	1489502	-	789	protein_coding	GTP-sensing transcriptional pleiotropic repressor CodY && PF08222:CodY helix-turn-helix domain|PF06018:CodY GAF-like domain	CodY	489	406	482	992	1365	1282	76.674	68.5163	70.0527	138.118	172.472	171.142
SP_1647	351.334	309.199	378.556	1027.37	1318.7	1658.2	-1.94591	7.52695e-16	8.11752e-14	pepO	AE005672.3	1545684	1547576	-	1893	protein_coding	endopeptidase O && PF01431:Peptidase family M13|PF05649:Peptidase family M13	-	327	277	386	1036	1458	1776	21.3704	19.4838	23.3825	60.1207	76.7838	98.8187
SP_1655	33709.8	33043	32670.6	48694.8	64552.9	55716.9	-0.765071	4.49913e-06	8.8842e-05	gpmA	AE005672.3	1557230	1557922	-	693	protein_coding	phosphoglycerate mutase && PF00300:Histidine phosphatase superfamily (branch 1)	-	31375	29602	33313	49104	71372	59675	5601.01	5687.65	5512.33	7783.92	10267.3	9069.97
SP_1714	23588.8	27955.2	26672.5	11806.8	12987.1	15243.1	0.966127	2.72842e-08	1.03385e-06	SP_1714	AE005672.3	1617465	1617830	+	366	protein_coding	transcriptional regulator%2C GntR family && PF00392:Bacterial regulatory proteins, gntR family	GntR	21955	25044	27197	11906	14359	16326	7421.1	9111.03	8521.09	3573.55	3911.16	4698.35
SP_1715	39043.2	47435.9	41238.1	18939.8	20549.3	23236.3	1.02582	1.0404e-09	5.40237e-08	SP_1715	AE005672.3	1617835	1619313	+	1479	protein_coding	ABC transporter%2C ATP-binding protein && PF00005:ABC transporter	ABC_tran	36339	42496	42049	19099	22720	24887	3039.63	3825.82	3260.19	1418.59	1531.45	1772.36
SP_1721	588.779	590.493	678.655	888.534	996.712	1075.59	-0.672086	0.000220308	0.0027094	scrK	AE005672.3	1624067	1624954	-	888	protein_coding	fructokinase && PF00480:ROK family	ROK	548	529	692	896	1102	1152	76.3455	79.3209	89.361	110.843	123.718	136.643
SP_1722	282.571	244.457	259.89	1092.82	1675.05	1249.25	-2.35196	4.98234e-24	1.16421e-21	SP_1722	AE005672.3	1625103	1626986	-	1884	protein_coding	PTS system IIABC components && PF02378:Phosphotransferase system, EIIC|PF00358:phosphoenolpyruvate-dependent sugar phosphotransferase system, EIIA 1|PF00367:phosphotransferase system, EIIB	-	263	219	265	1102	1852	1338	17.2699	15.4778	16.1295	64.2562	97.9992	74.8035
SP_1725	75.209	61.3934	95.1294	146.767	190.84	324.918	-1.51423	0.000130394	0.00186544	scrR	AE005672.3	1628797	1629762	+	966	protein_coding	sucrose operon repressor && PF13377:Periplasmic binding protein-like domain|PF00356:Bacterial regulatory proteins, lacI family	LacI	70	55	97	148	211	348	8.96472	7.58107	11.5146	16.8306	21.7755	37.9445
SP_1774	482.412	404.08	401.113	102.142	116.675	115.775	1.94344	2.05628e-17	2.88291e-15	SP_1774	AE005672.3	1693715	1694176	+	462	protein_coding	putative transcriptional regulator && PF01047:MarR family	MarR	449	362	409	103	129	124	120.232	104.331	101.516	24.4912	27.8362	28.27
SP_1775	64660.4	53633.3	58479.1	10364.9	5980.27	6421.8	2.95692	1.83186e-32	6.42066e-30	SP_1775	AE005672.3	1694194	1694496	+	303	protein_coding	conserved domain protein && PF15507:Domain of unknown function (DUF4649)	-	60182	48048	59629	10452	6612	6878	24572	21114.3	22566.8	3789.41	2175.47	2390.93
SP_1776	114644	99399.2	120778	18791.1	9795.27	11109.8	3.07634	6.2483e-30	1.75202e-27	trx	AE005672.3	1694513	1694827	+	315	protein_coding	thioredoxin && PF00085:Thioredoxin	-	106704	89048	123153	18949	10830	11899	41907	37640.8	44832.1	6608.31	3427.52	3978.75
SP_1815	109.59	89.2995	108.859	281.633	309.324	145.653	-1.25859	0.000492988	0.0053579	trpD	AE005672.3	1727752	1728756	-	1005	protein_coding	anthranilate phosphoribosyltransferase && PF02885:Glycosyl transferase family, helical bundle domain|PF00591:Glycosyl transferase family, a/b domain	Glycos_trans_3N	102	80	111	284	342	156	12.556	10.5991	12.6652	31.0432	33.9252	16.3495
SP_1821	147.195	139.53	168.683	260.808	431.426	312.78	-1.1418	6.43977e-05	0.00102597	SP_1821	AE005672.3	1731967	1732968	-	1002	protein_coding	sugar-binding transcriptional regulator%2C LacI family && PF13377:Periplasmic binding protein-like domain|PF00356:Bacterial regulatory proteins, lacI family	LacI	137	125	172	263	477	335	16.9149	16.6107	19.6841	28.8339	47.4584	35.2147
SP_1824	47.2743	44.6497	46.0936	141.808	274.955	166.194	-2.07914	3.49422e-08	1.28918e-06	SP_1824	AE005672.3	1734253	1735944	-	1692	protein_coding	ABC transporter%2C permease protein && PF00528:Binding-protein-dependent transport system inner membrane component	BPD_transp_1	44	40	47	143	304	178	3.21713	3.14778	3.18532	9.28432	17.9117	11.0807
SP_1825	16.1162	12.2787	23.5372	70.4083	134.764	104.571	-2.57082	1.48351e-07	4.42527e-06	SP_1825	AE005672.3	1735956	1736966	-	1011	protein_coding	ABC transporter%2C ATP-binding protein && PF07673:Protein of unknown function (DUF1602)|PF00005:ABC transporter|PF08402:TOBE domain	ABC_tran	15	11	24	71	149	112	1.83551	1.44873	2.72217	7.71475	14.6926	11.6685
SP_1826	56.944	43.5335	51.9779	146.767	208.025	140.051	-1.69828	6.42126e-07	1.60761e-05	SP_1826	AE005672.3	1737069	1738136	-	1068	protein_coding	ABC transporter%2C substrate-binding protein && PF13343:Bacterial extracellular solute-binding protein	-	53	39	53	148	230	150	6.13933	4.86226	5.69062	15.2232	21.4694	14.7934
SP_1827	30.0836	14.5112	18.6336	79.3334	138.382	126.046	-2.44327	1.96468e-07	5.62138e-06	SP_1827	AE005672.3	1738161	1738820	-	660	protein_coding	hypothetical protein && PF08975:Domain of unknown function (DUF1868)	-	28	13	19	80	153	135	5.24844	2.62267	3.30115	13.3156	23.1105	21.5445
SP_1828	22.5627	24.5574	34.325	62.475	86.8279	93.3673	-1.57243	0.000307164	0.00364952	galE-2	AE005672.3	1739000	1740010	-	1011	protein_coding	UDP-glucose 4-epimerase && PF16363:GDP-mannose 4,6 dehydratase	-	21	22	35	63	96	100	2.56971	2.89745	3.96983	6.84548	9.46635	10.4183
SP_1829	56.944	64.7421	97.0908	151.725	210.739	157.791	-1.24764	0.000348931	0.00400985	galT-1	AE005672.3	1740023	1741498	-	1476	protein_coding	galactose-1-phosphate uridylyltransferase && PF02744:Galactose-1-phosphate uridyl transferase, C-terminal domain|PF01087:Galactose-1-phosphate uridyl transferase, N-terminal domain	-	53	58	99	153	233	169	4.44228	5.23222	7.69137	11.3873	15.7374	12.06
SP_1833	48.3487	36.836	44.1322	113.05	149.235	92.4336	-1.45538	0.000107219	0.00158233	SP_1833	AE005672.3	1743033	1745159	-	2127	protein_coding	cell wall surface anchor family protein && PF04650:YSIRK type signal peptide|PF12708:Pectate lyase superfamily protein	YSIRK_signal	45	33	45	114	165	99	2.61735	2.06581	2.42605	5.88779	7.73355	4.90246
SP_1847	163.311	113.857	191.24	372.867	727.184	552.734	-1.81817	4.7371e-08	1.66035e-06	xpt	AE005672.3	1755277	1755858	+	582	protein_coding	xanthine phosphoribosyltransferase && PF00156:Phosphoribosyl transferase domain	Pribosyltran	152	102	195	376	804	592	32.31	23.3358	38.4208	70.9708	137.72	107.138
SP_1848	730.602	877.367	1051.33	1454.78	3007.32	2433.15	-1.37451	3.7973e-06	7.60546e-05	pbuX	AE005672.3	1755858	1757120	+	1263	protein_coding	xanthine permease && PF00860:Permease family	-	680	786	1072	1467	3325	2606	66.6073	82.8636	97.3299	127.597	262.453	217.329
SP_1853	5.37207	10.0462	13.73	47.6	60.5986	66.2908	-2.57558	7.80504e-06	0.0001499	galK	AE005672.3	1760548	1761726	-	1179	protein_coding	galactokinase && PF00288:GHMP kinases N terminal domain|PF10509:Galactokinase galactose-binding signature|PF08544:GHMP kinases C terminal	GHMP_kinases	5	9	14	48	67	71	0.524653	1.01642	1.36166	4.47241	5.66531	6.34295
SP_1860	1584.76	914.203	1567.18	753.667	474.84	540.597	1.20109	4.4517e-05	0.00072573	proWX	AE005672.3	1767456	1768976	-	1521	protein_coding	choline transporter && PF04069:Substrate binding domain of ABC-type glycine betaine transport system|PF00528:Binding-protein-dependent transport system inner membrane component	BPD_transp_1	1475	819	1598	760	525	579	119.972	71.6967	120.477	54.8907	34.4106	40.0955
SP_1899	824.076	397.383	646.292	1356.6	1152.28	1199.77	-0.989299	0.000541428	0.00579452	msmR	AE005672.3	1806745	1807605	+	861	protein_coding	msm operon regulatory protein && PF02311:AraC-like ligand binding domain|PF12833:Helix-turn-helix domain	AraC_binding	767	356	659	1368	1274	1285	110.207	55.0543	87.7682	174.541	147.513	157.198
SP_1919	776.802	782.487	938.545	1258.43	1344.93	1348.22	-0.661419	0.000116327	0.00169886	SP_1919	AE005672.3	1828866	1829687	-	822	protein_coding	ABC transporter%2C permease protein && PF00664:ABC transporter transmembrane region	ABC_membrane	723	701	957	1269	1487	1444	108.813	113.551	133.504	169.592	180.344	185.03
SP_1965	499.603	563.703	506.049	320.308	337.363	313.714	0.69171	0.000194931	0.00253049	SP_1965	AE005672.3	1873073	1873279	-	207	protein_coding	hypothetical protein && PF11772:DNA-directed RNA polymerase subunit beta	-	465	505	516	323	373	336	277.906	324.837	285.848	171.414	179.639	170.968
SP_1996	2675.29	2489.22	2435.12	6086.85	10474.5	8738.24	-1.73516	7.42775e-14	5.4809e-12	SP_1996	AE005672.3	1898755	1899207	+	453	protein_coding	universal stress protein family && PF00582:Universal stress protein family	Usp	2490	2230	2483	6138	11581	9359	680.013	655.468	628.541	1488.48	2548.65	2176.1
SP_1999	145.046	85.9507	100.033	326.258	475.745	342.658	-1.79016	8.60649e-09	3.65646e-07	ccpA	AE005672.3	1902314	1903324	-	1011	protein_coding	catabolite control protein A && PF00356:Bacterial regulatory proteins, lacI family|PF13377:Periplasmic binding protein-like domain	LacI	135	77	102	329	526	367	16.5196	10.1411	11.5692	35.7486	51.8677	38.235
SP_2026	18352.1	24370.9	32097.8	52703.1	145147	196502	-2.39797	7.93578e-09	3.6057e-07	SP_2026	AE005672.3	1930775	1933426	-	2652	protein_coding	alcohol dehydrogenase%2C iron-containing && PF00465:Iron-containing alcohol dehydrogenase|PF00171:Aldehyde dehydrogenase family	Aldedh	17081	21833	32729	53146	160480	210461	796.812	1096.19	1415.19	2201.46	6032.68	8358.82
SP_2054	7156.68	6528.91	7410.29	3147.55	2232.2	1991.52	1.5171	4.99563e-12	3.50193e-10	SP_2054	AE005672.3	1954652	1955023	-	372	protein_coding	conserved hypothetical protein && PF06279:Protein of unknown function (DUF1033)	-	6661	5849	7556	3174	2468	2133	2215.2	2093.55	2329.19	937.3	661.401	603.941
SP_2055	1904.94	1385.26	903.239	2340.33	4611.83	2777.68	-1.21447	0.000391793	0.00439434	SP_2055	AE005672.3	1955168	1956226	-	1059	protein_coding	alcohol dehydrogenase%2C zinc-containing && PF08240:Alcohol dehydrogenase GroES-like domain|PF00107:Zinc-binding dehydrogenase	ADH_N	1773	1241	921	2360	5099	2975	207.123	156.034	99.7284	244.811	480.012	295.895
SP_2056	2775.21	3163.43	2801.9	1617.41	1777.26	1567.64	0.816589	1.71951e-07	5.0224e-06	nagA	AE005672.3	1956389	1957540	-	1152	protein_coding	N-acetylglucosamine-6-phosphate deacetylase && PF01979:Amidohydrolase family	Amidohydro_1	2583	2834	2857	1631	1965	1679	277.388	327.561	284.389	155.531	170.048	153.513
SP_2073	15907.8	20317.9	15524.7	9642.97	9712.97	9290.04	0.853215	7.69572e-07	1.89288e-05	SP_2073	AE005672.3	1980558	1982324	-	1767	protein_coding	ABC transporter%2C ATP-binding/permease protein && PF00005:ABC transporter|PF00664:ABC transporter transmembrane region	ABC_membrane	14806	18202	15830	9724	10739	9950	1036.61	1371.6	1027.31	604.537	605.885	593.107
SP_2075	13872.8	17253.8	13403.4	8433.14	8764.19	8699.96	0.781948	2.8752e-06	6.10761e-05	SP_2075	AE005672.3	1983116	1984810	-	1695	protein_coding	ABC transporter%2C ATP-binding/permease protein && PF00005:ABC transporter|PF00664:ABC transporter transmembrane region|PF07673:Protein of unknown function (DUF1602)	ABC_membrane	12912	15457	13667	8504	9690	9318	942.41	1214.23	924.61	551.148	569.924	579.028
SP_2076	10284.3	15593.9	12189.3	6456.74	7794.61	6910.11	0.847088	5.21858e-05	0.000840971	SP_2076	AE005672.3	1984957	1987490	-	2534	protein_coding	- && PF01624:MutS domain I|PF05192:MutS domain III|PF05190:MutS family domain IV|PF05188:MutS domain II|PF00488:MutS domain V	-	9572	13970	12429	6511	8618	7401	467.318	734.065	562.451	282.264	339.049	307.631
SP_2210	4459.9	8088.3	7726.08	7687.4	35711.6	22075.8	-1.6913	0.000224904	0.00274188	cysM	AE005672.3	2130642	2131562	+	921	protein_coding	cysteine synthase && PF00291:Pyridoxal-phosphate dependent enzyme	PALP	4151	7246	7878	7752	39484	23644	557.583	1047.57	980.87	924.632	4273.9	2704.01

## Sheet: Pregro Fe CuFe vs Fe
gene_id	T48_1	T48_2	T48_3	T46_1	T46_2	T46_3	log2FoldChange	pvalue	padj	gene_name	gene_chr	gene_start	gene_end	gene_strand	gene_length	gene_biotype	gene_description	tf_family	T48_1_readcount	T48_2_readcount	T48_3_readcount	T46_1_readcount	T46_2_readcount	T46_3_readcount	T48_1_fpkm	T48_2_fpkm	T48_3_fpkm	T46_1_fpkm	T46_2_fpkm	T46_3_fpkm
SP_0004	9398.73	10657.4	6879.37	5332.52	6633.19	5674.35	0.610585	0.0034211	0.0218646	SP_0004	AE005672.3	3196	4311	+	1116	protein_coding	GTP-binding protein && PF06071:Protein of unknown function (DUF933)|PF01926:50S ribosome-binding GTPase	-	8358	9731	6793	5722	7758	5711	956.378	1071.26	685.709	525.834	652.026	561.424
SP_0005	716.318	930.919	572.183	345.747	507.022	428.234	0.792365	0.00285568	0.019345	pth	AE005672.3	4382	4951	+	570	protein_coding	peptidyl-tRNA hydrolase && PF01195:Peptidyl-tRNA hydrolase	-	637	850	565	371	593	431	142.711	183.209	111.665	66.7519	97.5797	82.9556
SP_0006	4859.05	5325.95	3462.47	2233.84	3167.82	2562.45	0.776904	0.000682918	0.00603868	mfd	AE005672.3	4952	8461	+	3510	protein_coding	transcription-repair coupling factor && PF03461:TRCF domain|PF00270:DEAD/DEAH box helicase|PF02559:CarD-like/TRCF domain|PF00271:Helicase conserved C-terminal domain	DEAD	4321	4863	3419	2397	3705	2579	157.206	170.216	109.732	70.0367	99.0058	80.6097
SP_0013	353471	372016	293904	177759	244915	231282	0.640441	0.000557697	0.00517317	ftsH	AE005672.3	12370	14328	+	1959	protein_coding	cell division protein FtsH && PF01434:Peptidase family M41|PF06480:FtsH Extracellular|PF00004:ATPase family associated with various cellular activities (AAA)	AAA	314331	339679	290214	190742	286446	232776	20490.1	21302.8	16688.8	9985.66	13714.8	13036.1
SP_0019	9287.4	7225.03	11647.2	17124.3	12307.9	15656.9	-0.679107	0.00296951	0.0199668	purA	AE005672.3	22832	24118	+	1287	protein_coding	adenylosuccinate synthetase && PF00709:Adenylosuccinate synthetase	-	8259	6597	11501	18375	14395	15758	819.484	629.753	1006.7	1464.24	1049.09	1343.28
SP_0027	5258.25	4198.99	5605.37	7513.25	9181.98	7819.49	-0.702673	6.71655e-05	0.000850104	prsA-1	AE005672.3	28862	29830	+	969	protein_coding	ribose-phosphate pyrophosphokinase && PF13793:N-terminal domain of ribose phosphate pyrophosphokinase|PF14572:Phosphoribosyl synthetase-associated domain	-	4676	3834	5535	8062	10739	7870	616.229	486.106	643.482	853.265	1039.49	891.034
SP_0033	678.085	884.921	1031.96	1778.13	2789.91	1942.45	-1.32693	1.75305e-07	4.52638e-06	SP_0033	AE005672.3	34253	34690	+	438	protein_coding	conserved hypothetical protein && PF13380:CoA binding domain	-	603	808	1019	1908	3263	1955	175.806	226.642	262.085	446.755	698.751	489.684
SP_0060	320.488	392.081	331.157	703.61	1092.71	822.686	-1.32765	2.39494e-08	7.92785e-07	SP_0060	AE005672.3	64955	66742	+	1788	protein_coding	glycosyl hydrolase%2C family 35 && PF01301:Glycosyl hydrolases family 35	-	285	358	327	755	1278	828	20.3549	24.599	20.6026	43.3056	67.0414	50.8049
SP_0061	82.0899	102.949	98.2332	225.528	308.66	256.344	-1.48055	6.71209e-08	2.01519e-06	SP_0061	AE005672.3	66739	67215	+	477	protein_coding	PTS system%2C IIB component && PF03830:PTS system sorbose subfamily IIB component	PTSIIB_sorb	73	94	97	242	361	258	19.5432	24.211	22.9084	52.0309	70.9853	59.3396
SP_0062	113.576	201.517	146.844	304.742	493.342	370.606	-1.33937	3.68624e-05	0.000511567	SP_0062	AE005672.3	67243	68148	+	906	protein_coding	PTS system%2C IIC component && PF03609:PTS system sorbose-specific iic component	-	101	184	145	327	577	373	14.2359	24.9512	18.0294	37.0156	59.7348	45.1673
SP_0063	205.787	260.657	223.81	442.668	708.805	582.239	-1.32894	2.53067e-07	5.94018e-06	SP_0063	AE005672.3	68135	68950	+	816	protein_coding	PTS system%2C IID component && PF03613:PTS system mannose/fructose/sorbose family IID component	-	183	238	221	475	829	586	28.6386	35.8335	30.5101	59.6991	95.2893	78.7863
SP_0066	24.7394	17.5232	20.2543	55.916	53.8658	41.7305	-1.27899	0.00965825	0.0479569	galM	AE005672.3	70942	71979	+	1038	protein_coding	aldose 1-epimerase && PF01263:Aldose 1-epimerase	Aldose_epim	22	16	20	60	63	42	2.70655	1.89376	2.17058	5.92814	5.69276	4.4391
SP_0073	3.37356	44.9032	13.1653	1.86387	2.56504	1.98716	3.25589	0.00873119	1	SP_0073	AE005672.3	79687	80541	+	855	protein_coding	conserved hypothetical protein && PF00903:Glyoxalase/Bleomycin resistance protein/Dioxygenase superfamily	Glyoxalase	3	41	13	2	3	2	0.448071	5.89142	1.71285	0.239899	0.329105	0.25663
SP_0084	318.239	283.657	248.115	177.067	177.843	171.89	0.689398	0.00218474	0.0154425	SP_0084	AE005672.3	89733	90785	+	1053	protein_coding	sensor histidine kinase && PF02518:Histidine kinase-, DNA gyrase B-, and HSP90-like ATPase|PF00512:His Kinase A (phospho-acceptor) domain|PF00672:HAMP domain	HATPase_c	283	259	245	190	208	173	34.3202	30.2186	26.2108	18.505	18.5274	18.0244
SP_0096	70.8447	37.2368	29.3687	143.518	167.582	110.288	-1.61998	0.000363551	0.00358278	SP_0096	AE005672.3	98131	98991	+	861	protein_coding	hypothetical protein && PF14132:Domain of unknown function (DUF4299)	-	63	34	29	154	196	111	9.34391	4.85153	3.79435	18.3435	21.3517	14.1437
SP_0105	2504.3	2548.53	2360.64	1844.3	1721.14	1720.88	0.487821	8.39305e-05	0.00102221	sdhA	AE005672.3	107610	108482	-	873	protein_coding	L-serine dehydratase%2C iron-sulfur-dependent%2C alpha subunit && PF03313:Serine dehydratase alpha chain	-	2227	2327	2331	1979	2013	1732	325.76	327.48	300.795	232.486	216.276	217.659
SP_0106	2557.16	2504.72	2093.28	1755.76	1814.34	1716.91	0.436308	0.00317356	0.0210695	sdhB	AE005672.3	108491	109162	-	672	protein_coding	L-serine dehydratase%2C iron-sulfur-dependent%2C beta subunit && PF03315:Serine dehydratase beta chain|PF01842:ACT domain	ACT	2274	2287	2067	1884	2122	1728	432.128	418.119	346.508	287.525	296.18	282.109
SP_0107	16621.5	42531	34500.1	12280.1	14572.8	16121.9	1.12384	0.000485518	0.00460885	SP_0107	AE005672.3	109404	109991	+	588	protein_coding	LysM domain protein && PF01476:LysM domain	LysM	14781	38834	34067	13177	17044	16226	3210.09	8114.04	6526.78	2298.29	2718.78	3027.45
SP_0111	227.153	539.933	468.887	149.109	167.582	253.363	1.11741	0.00427904	0.0256942	SP_0111	AE005672.3	113238	113879	+	642	protein_coding	putative amino acid ABC transporter%2C ATP-binding protein && PF07673:Protein of unknown function (DUF1602)|PF00005:ABC transporter	ABC_tran	202	493	463	160	196	255	40.1798	94.344	81.2434	25.5593	28.6352	43.5761
SP_0121	62762.8	69495.8	58715.1	43512.9	47131.7	51763.6	0.423342	0.00283618	0.019345	SP_0121	AE005672.3	125051	126730	-	1680	protein_coding	metallo-beta-lactamase superfamily protein && PF00753:Metallo-beta-lactamase superfamily|PF07521:RNA-metabolising metallo-beta-lactamase	Lactamase_B	55813	63455	57978	46691	55124	52098	4242.46	4640.44	3887.73	2850.29	3077.59	3402.16
SP_0128	971.584	1059.06	807.133	616.94	673.75	595.156	0.588993	0.00124495	0.00968214	SP_0128	AE005672.3	128980	129417	+	438	protein_coding	putative ribosomal-protein-alanine acetyltransferase && PF00583:Acetyltransferase (GNAT) family	Acetyltransf_1	864	967	797	662	788	599	251.902	271.241	204.987	155.006	168.745	150.036
SP_0129	1579.95	2064.45	1527.17	1121.12	1315.86	1213.16	0.502471	0.00735157	0.038116	SP_0129	AE005672.3	129407	130417	+	1011	protein_coding	glycoprotease family protein && PF00814:Glycoprotease family	Peptidase_M22	1405	1885	1508	1203	1539	1221	177.467	229.067	168.032	122.034	142.78	132.498
SP_0146	1025.56	1118.2	963.091	620.668	673.75	582.239	0.72673	5.86569e-06	0.000100968	SP_0146	AE005672.3	144440	145096	+	657	protein_coding	conserved hypothetical protein && PF03591:AzlC protein	-	912	1021	951	666	788	586	177.264	190.925	163.064	103.962	112.497	97.8533
SP_0147	586.999	640.691	532.687	308.47	403.566	309.004	0.784781	0.000203105	0.00216701	SP_0147	AE005672.3	145086	145295	+	210	protein_coding	hypothetical protein && PF05437:Branched-chain amino acid transport protein (AzlD)	-	522	585	526	331	472	311	317.426	342.247	282.169	161.649	210.815	162.474
SP_0154	1876.82	2339.34	1622.37	2726.84	3600.46	2568.41	-0.60771	0.00553979	0.0310951	SP_0154	AE005672.3	151306	151920	+	615	protein_coding	hypothetical protein && PF04854:Protein of unknown function, DUF624	-	1669	2136	1602	2926	4211	2585	346.555	426.706	293.447	487.937	642.229	461.136
SP_0187	1227.97	1286.86	1211.21	834.08	917.428	1004.51	0.4352	0.00397048	0.024409	SP_0187	AE005672.3	179701	180762	+	1062	protein_coding	peptidase M24 family protein && PF01321:Creatinase/Prolidase N-terminal domain|PF00557:Metallopeptidase family M24	Peptidase_M24	1092	1175	1196	895	1073	1011	131.307	135.93	126.867	86.4297	94.7665	104.441
SP_0190	3100.3	1896.88	2102.39	1094.09	1382.56	1743.74	0.750393	0.00481568	0.0276828	SP_0190	AE005672.3	181261	181380	+	120	protein_coding	hypothetical protein && -	-	2757	1732	2076	1174	1617	1755	2933.91	1773.25	1948.89	1003.35	1263.89	1604.5
SP_0191	10211.8	9862.27	6869.24	5668.02	6362.15	6564.6	0.534988	0.00691077	0.0362675	SP_0191	AE005672.3	181358	181927	+	570	protein_coding	hypothetical protein && -	-	9081	9005	6783	6082	7441	6607	2034.46	1940.94	1340.57	1094.3	1224.44	1271.66
SP_0193	63962.6	71765.1	51186.6	43542.7	49177.8	45488.2	0.43552	0.0113676	0.0538546	SP_0193	AE005672.3	182284	182703	+	420	protein_coding	- && PF03652:Holliday junction resolvase	-	56880	65527	50544	46723	57517	45782	17294.2	19167.9	13557	11409	12844.8	11958.8
SP_0194	41215.9	41372.2	29977.3	25284.3	27924.7	25892.8	0.508966	0.00387562	0.0239399	SP_0194	AE005672.3	182719	183024	+	306	protein_coding	conserved hypothetical protein && PF06949:Protein of unknown function (DUF1292)	-	36652	37776	29601	27131	32660	26060	15295.6	15166.9	10897.5	9093.04	10010.9	9343.21
SP_0239	925.479	751.306	786.879	1168.64	1209.84	1224.09	-0.54844	0.000540319	0.00509162	SP_0239	AE005672.3	208376	209713	+	1338	protein_coding	conserved hypothetical protein && PF05167:Uncharacterised ACR (DUF711)	-	823	686	777	1254	1415	1232	78.548	62.9898	65.4195	96.1183	99.1928	101.018
SP_0245	591.497	490.649	620.794	1001.83	1118.36	1090.95	-0.914857	1.31991e-07	3.61394e-06	SP_0245	AE005672.3	215094	215870	-	777	protein_coding	putative pyruvate formate-lyase-activating enzyme && PF04055:Radical SAM superfamily|PF13353:4Fe-4S single cluster domain	Radical_SAM	526	448	613	1075	1308	1098	86.4482	70.8369	88.8754	141.89	157.894	155.033
SP_0247	811.902	528.981	662.315	1119.25	1043.97	1008.49	-0.663136	0.00172001	0.0126888	SP_0247	AE005672.3	216751	217731	+	981	protein_coding	transcriptional regulator && PF04198:Putative sugar-binding domain	Sugar-bind	722	483	654	1201	1221	1015	93.9852	60.4896	75.1019	125.556	116.742	113.512
SP_0267	88.837	86.5207	107.348	41.937	48.7357	44.7112	1.06226	0.00262517	0.018221	SP_0267	AE005672.3	241697	242746	+	1050	protein_coding	putative oxidoreductase && PF00296:Luciferase-like monooxygenase	-	79	79	106	45	57	45	9.60792	9.24358	11.3726	4.39529	5.09173	4.70182
SP_0268	580.252	1029.49	927.646	2498.51	2517.16	2468.06	-1.56019	6.55534e-11	3.38518e-09	SP_0268	AE005672.3	242846	246688	-	3843	protein_coding	putative alkaline amylopullulanase && PF00128:Alpha amylase, catalytic domain|PF04650:YSIRK type signal peptide|PF02922:Carbohydrate-binding module 48 (Isoamylase N-terminal domain)|PF03714:Bacterial pullanase-associated domain|PF00746:Gram positive anchor	YSIRK_signal	516	940	916	2681	2944	2484	17.1463	30.0511	26.8514	71.5469	71.8534	70.9128
SP_0274	2679.73	2264.87	2459.88	3305.57	3011.35	3335.46	-0.382447	0.00610753	0.0331295	SP_0274	AE005672.3	250618	255009	+	4392	protein_coding	DNA polymerase III%2C alpha subunit%2C Gram-positive type && PF14579:Helix-hairpin-helix motif|PF11490:DNA polymerase III polC-type N-terminus II|PF02811:PHP domain|PF00929:Exonuclease|PF14480:DNA polymerase III polC-type N-terminus I|PF07733:Bacterial DNA polymerase III alpha subunit	Exonuc_X-T	2383	2068	2429	3547	3522	3357	69.2872	57.8483	62.3028	82.8254	75.2154	83.8556
SP_0281	730.937	717.355	928.659	1307.5	1118.36	1248.93	-0.628013	0.000618763	0.00554738	pepC	AE005672.3	258529	259863	+	1335	protein_coding	aminopeptidase C && PF03051:Peptidase C1-like family	-	650	655	917	1403	1308	1257	62.1761	60.2785	77.3803	107.781	91.898	103.299
SP_0284	1637.3	2908.85	2805.22	3903.87	5915.83	4659.9	-0.977895	0.00033026	0.00338386	manL	AE005672.3	261685	262683	-	999	protein_coding	PTS system%2C mannose-specific IIAB components && PF03830:PTS system sorbose subfamily IIB component|PF03610:PTS system fructose IIA component	PTSIIB_sorb	1456	2656	2770	4189	6919	4690	186.118	326.637	312.361	430.041	649.617	515.051
SP_0285	626.357	958.299	1507.93	5215.1	6087.69	7896.99	-2.63388	4.23437e-16	3.90469e-14	SP_0285	AE005672.3	262907	263926	-	1020	protein_coding	alcohol dehydrogenase%2C zinc-containing && PF00107:Zinc-binding dehydrogenase|PF08240:Alcohol dehydrogenase GroES-like domain	ADH_N	557	875	1489	5596	7120	7948	69.7343	105.393	164.451	562.655	654.726	854.872
SP_0287	1053.67	1526.71	1601.1	1965.45	2504.33	2093.48	-0.650294	0.0031328	0.0209556	SP_0287	AE005672.3	265214	266686	+	1473	protein_coding	xanthine/uracil permease family protein && PF00860:Permease family	-	937	1394	1581	2109	2929	2107	81.2322	116.269	120.913	146.838	186.507	156.93
SP_0289	675.836	802.781	988.409	1122.05	1289.36	1208.2	-0.552694	0.00589634	0.0323922	SP_0289	AE005672.3	267571	268515	+	945	protein_coding	dihydropteroate synthase && PF00809:Pterin binding enzyme	-	601	733	976	1204	1508	1216	81.2146	95.296	116.348	130.665	149.675	141.171
SP_0342	428.442	542.123	473.95	1460.34	1335.53	1089.96	-1.42773	6.83583e-13	5.51566e-11	dexB	AE005672.3	315338	316945	+	1608	protein_coding	glucan 1%2C6-alpha-glucosidase && PF00128:Alpha amylase, catalytic domain|PF16657:Maltogenic Amylase, C-terminal domain	-	381	495	468	1567	1562	1097	30.2573	37.82	32.787	99.9419	91.1118	74.8452
SP_0375	71447.4	77999	74722.1	62012.7	59797	58823	0.311524	0.0041114	0.0249193	gnd	AE005672.3	353723	355147	+	1425	protein_coding	6-phosphogluconate dehydrogenase%2C decarboxylating && PF03446:NAD binding domain of 6-phosphogluconate dehydrogenase|PF00393:6-phosphogluconate dehydrogenase, C-terminal domain	NAD_binding_2	63536	71219	73784	66542	69937	59203	5693.72	6140.21	5832.97	4789.01	4603.33	4557.98
SP_0408	479.045	468.745	388.882	1144.41	1306.46	949.865	-1.34796	4.19408e-11	2.25606e-09	SP_0408	AE005672.3	387673	388995	+	1323	protein_coding	sodium:alanine symporter family protein && PF01235:Sodium:alanine symporter family	-	426	428	384	1228	1528	956	41.1189	39.7454	32.6974	95.1926	108.329	79.2759
SP_0409	480.169	1038.25	827.387	963.619	2515.45	1459.57	-1.07407	0.0066186	0.035163	SP_0409	AE005672.3	389213	389761	+	549	protein_coding	conserved hypothetical protein && PF02627:Carboxymuconolactone decarboxylase family	CMD	427	948	817	1034	2942	1469	99.3223	212.148	167.646	193.158	502.632	293.557
SP_0445	2356.99	2453.25	4047.82	5298.04	6646.01	6352.96	-1.04642	2.87307e-05	0.000412126	ilvB	AE005672.3	417449	419149	+	1701	protein_coding	acetolactate synthase%2C large subunit%2C biosynthetic type && PF02775:Thiamine pyrophosphate enzyme, C-terminal TPP binding domain|PF00205:Thiamine pyrophosphate enzyme, central domain|PF02776:Thiamine pyrophosphate enzyme, N-terminal TPP binding domain	TPP_enzyme_N	2096	2240	3997	5685	7773	6394	157.354	161.788	264.711	342.761	428.612	412.393
SP_0446	378.963	361.416	522.56	766.981	868.693	764.065	-0.925515	2.23389e-05	0.000327722	ilvN	AE005672.3	419142	419618	+	477	protein_coding	acetolactate synthase%2C small subunit && PF10369:Small subunit of acetolactate synthase|PF01842:ACT domain	ACT	337	330	516	823	1016	769	90.22	84.9959	121.863	176.948	199.781	176.869
SP_0447	5834	4604.22	7346.23	9715.4	8636.48	8408.69	-0.589442	0.00435399	0.0257844	ilvC	AE005672.3	419696	420706	+	1011	protein_coding	ketol-acid reductoisomerase && PF01450:Acetohydroxy acid isomeroreductase, catalytic domain|PF07991:Acetohydroxy acid isomeroreductase, NADPH-binding domain	-	5188	4204	7254	10425	10101	8463	655.3	510.874	808.293	1057.52	937.115	918.367
SP_0450	526.275	392.081	539.776	764.185	686.575	721.341	-0.57466	0.00443215	0.0260086	ilvA	AE005672.3	421693	422943	+	1251	protein_coding	threonine dehydratase && PF00291:Pyridoxal-phosphate dependent enzyme|PF00585:C-terminal regulatory domain of Threonine dehydratase	PALP	468	358	533	820	803	726	47.7727	35.1583	47.9968	67.2235	60.2057	63.6682
SP_0451	330.608	502.696	504.332	655.149	1015.75	602.111	-0.765005	0.00944829	0.0474621	SP_0451	AE005672.3	423678	423893	+	216	protein_coding	hypothetical protein && -	-	294	459	498	703	1188	606	173.814	261.073	259.727	333.785	515.872	307.795
SP_0499	30865.8	47281.9	47925.7	58974.6	62914.4	65035.9	-0.568188	0.00583779	0.0323235	pgk	AE005672.3	481598	482794	+	1197	protein_coding	phosphoglycerate kinase && PF00162:Phosphoglycerate kinase	-	27448	43172	47324	63282	73583	65456	2928.25	4431.09	4453.79	5421.89	5765.85	5999.27
SP_0564	9787.81	9194.19	9286.59	7166.57	7595.93	6772.26	0.392468	0.000878623	0.0073656	SP_0564	AE005672.3	530230	530625	+	396	protein_coding	hypothetical protein && -	-	8704	8395	9170	7690	8884	6816	2806.82	2604.52	2608.65	1991.57	2104.23	1888.33
SP_0579	941.222	835.637	998.536	1396.97	1187.61	1271.79	-0.474277	0.00326161	0.0213717	pheS	AE005672.3	547769	548815	+	1047	protein_coding	phenylalanyl-tRNA synthetase%2C alpha subunit && PF02912:Aminoacyl tRNA synthetase class II, N-terminal domain|PF01409:tRNA synthetases class II core domain (F)	tRNA-synt_2d	837	763	986	1499	1389	1280	102.087	89.5324	106.09	146.832	124.433	134.124
SP_0585	1039.06	1192.67	998.536	1452.88	1434.71	1335.37	-0.386838	0.010442	0.0512571	metE	AE005672.3	554099	556348	+	2250	protein_coding	5-methyltetrahydropteroyltriglutamate--homocysteine methyltransferase && PF08267:Cobalamin-independent synthase, N-terminal domain|PF01717:Cobalamin-independent synthase, Catalytic domain	-	924	1089	986	1559	1678	1344	52.4422	59.4632	49.367	71.0605	69.9502	65.533
SP_0611	952.467	1174.05	1042.08	722.248	714.791	694.514	0.571919	0.000345792	0.00348763	recJ	AE005672.3	577452	579674	+	2223	protein_coding	single-stranded-DNA-specific exonuclease RecJ && PF02272:DHHA1 domain|PF10141:Single-strand DNA-specific exonuclease, C terminal domain|PF01368:DHH family	-	847	1072	1029	775	836	699	48.6559	59.2458	52.1457	35.7542	35.2733	34.497
SP_0623	26290.1	37591.6	27984.3	20647.9	21713.9	21300.4	0.52909	0.00325388	0.0213717	pepV	AE005672.3	590185	591585	+	1401	protein_coding	dipeptidase && PF01546:Peptidase family M20/M25/M40	Peptidase_M20	23379	34324	27633	22156	25396	21438	2130.98	3009.97	2221.94	1621.88	1700.23	1678.76
SP_0624	599.368	592.503	474.963	337.36	433.491	333.844	0.592372	0.00679227	0.0359338	SP_0624	AE005672.3	591639	592217	+	579	protein_coding	conserved hypothetical protein && PF03167:Uracil DNA glycosylase superfamily	UDG	533	541	469	362	507	336	117.555	114.795	91.2508	64.1202	82.1314	63.6655
SP_0627	2432.33	3154.17	2905.48	1852.68	2018.68	1986.17	0.535844	0.000776445	0.00659467	SP_0627	AE005672.3	594258	595295	+	1038	protein_coding	conserved hypothetical protein && PF05343:M42 glutamyl aminopeptidase	-	2163	2880	2869	1988	2361	1999	266.103	340.877	311.369	196.419	213.343	211.28
SP_0628	1980.28	2073.21	1744.91	1163.98	1161.96	1323.45	0.668071	1.27118e-05	0.000195368	SP_0628	AE005672.3	595264	595767	+	504	protein_coding	HIT family protein && PF01230:HIT domain	HIT	1761	1893	1723	1249	1359	1332	446.19	461.448	385.121	254.154	252.911	289.946
SP_0629	3969.55	4721.4	3812.87	2359.66	2530.84	2917.16	0.679465	4.27008e-05	0.000568317	SP_0629	AE005672.3	595770	596486	+	717	protein_coding	conserved hypothetical protein && PF02557:D-alanyl-D-alanine carboxypeptidase	-	3530	4311	3765	2532	2960	2936	628.705	738.689	591.545	362.167	387.215	449.242
SP_0631	122887	97154	89296	77727.9	80720	69675.9	0.439357	0.0112066	0.0535841	rplA	AE005672.3	597427	598116	+	690	protein_coding	ribosomal protein L1 && PF00687:Ribosomal protein L1p/L10e family	-	109280	88709	88175	83405	94408	70126	20224.7	15795.1	14395.9	12396.7	12833.3	11150
SP_0647	107.954	119.377	100.259	335.496	442.041	434.195	-1.8878	1.41442e-14	1.21734e-12	SP_0647	AE005672.3	613572	615047	+	1476	protein_coding	putative PTS system%2C IIC component && PF03611:PTS system sugar-specific permease component	-	96	109	99	360	517	437	8.3057	9.07283	7.55598	25.0139	32.8537	32.4817
SP_0671	2233.29	2736.9	2463.93	1384.85	1550.99	1613.58	0.708546	5.57459e-06	9.82252e-05	miaA	AE005672.3	646310	647194	+	885	protein_coding	tRNA isopentenylpyrophosphate transferase && PF01715:IPP transferase	IPPT	1986	2499	2433	1486	1814	1624	286.568	346.917	309.7	172.203	192.253	201.32
SP_0672	5309.98	7049.8	6587.7	3420.2	3959.56	3994.2	0.7363	1.49792e-05	0.000227507	hflX	AE005672.3	647187	648425	+	1239	protein_coding	GTP-binding protein HflX && PF16360:GTP-binding GTPase Middle Region|PF13167:GTP-binding GTPase N-terminal|PF01926:50S ribosome-binding GTPase	-	4722	6437	6505	3670	4631	4020	486.683	638.285	591.45	303.78	350.577	355.957
SP_0673	391.332	631.93	559.018	248.826	277.024	252.37	1.02373	4.53003e-05	0.000590734	SP_0673	AE005672.3	648418	649041	+	624	protein_coding	hypothetical protein && -	-	348	577	552	267	324	254	71.2174	113.604	99.6545	43.8825	48.7012	44.6573
SP_0674	3986.42	5456.28	4630.13	2238.5	2554.78	2655.85	0.917802	2.22654e-07	5.32307e-06	SP_0674	AE005672.3	649056	649985	+	930	protein_coding	metallo-beta-lactamase superfamily protein && PF12706:Beta-lactamase superfamily domain	-	3545	4982	4572	2402	2988	2673	486.771	658.148	553.816	264.883	301.354	315.326
SP_0675	1045.8	1555.18	1201.08	651.421	718.211	693.52	0.881876	1.81358e-05	0.000272248	SP_0675	AE005672.3	650006	650761	+	756	protein_coding	oxidoreductase%2C short chain dehydrogenase/reductase family && PF00106:short chain dehydrogenase	adh_short	930	1420	1186	699	840	698	157.091	230.765	176.728	94.8244	104.217	101.292
SP_0681	47272.5	51617.8	45163	28164	26631.1	26136.2	0.831829	5.6927e-12	3.86804e-10	SP_0681	AE005672.3	653679	655520	+	1842	protein_coding	elongation factor Tu family protein && PF00679:Elongation factor G C-terminus|PF03144:Elongation factor Tu domain 2|PF00009:Elongation factor Tu GTP binding domain	GTP_EFTU	42038	47131	44596	30221	31147	26305	2914.36	3143.54	2727.4	1682.61	1586.01	1566.72
SP_0688	5037.84	6362.01	5570.94	3541.35	4396.47	4302.21	0.47144	0.00509631	0.0291121	murD	AE005672.3	659295	660647	+	1353	protein_coding	UDP-N-acetylmuramoylalanine--D-glutamate ligase && PF08245:Mur ligase middle domain|PF02875:Mur ligase family, glutamate ligase domain	-	4480	5809	5501	3800	5142	4330	422.836	527.48	458.022	288.038	356.463	351.102
SP_0689	7254.27	8937.92	6741.64	4516.15	5437.88	5415.02	0.57742	0.000966751	0.00789922	murG	AE005672.3	660649	661707	+	1059	protein_coding	UDP-N-acetylglucosamine--N-acetylmuramyl-(pentapeptide) pyrophosphoryl-undecaprenol N-acetylglucosamine transferase && PF03033:Glycosyltransferase family 28 N-terminal domain|PF04101:Glycosyltransferase family 28 C-terminal domain	-	6451	8161	6657	4846	6360	5450	777.898	946.782	708.149	469.302	563.301	564.604
SP_0690	1524.85	1991.07	1169.68	1022.33	1085.01	1042.27	0.572862	0.0125085	0.0585169	divIB	AE005672.3	661717	662916	+	1200	protein_coding	cell division protein DivIB && PF08478:POTRA domain, FtsQ-type	-	1356	1818	1155	1097	1269	1049	144.301	186.129	108.428	93.7541	99.1882	95.9042
SP_0716	419.445	380.034	437.492	141.654	194.943	100.352	1.49914	6.44265e-07	1.36352e-05	SP_0716	AE005672.3	682123	682791	+	669	protein_coding	putative transcriptional regulator && PF03070:TENA/THI-4/PQQC family	-	373	347	432	152	228	101	71.199	63.7244	72.7444	23.3014	31.966	16.563
SP_0717	627.481	570.599	559.018	258.146	218.883	135.127	1.5201	8.89909e-08	2.55305e-06	thiM	AE005672.3	683028	683810	+	783	protein_coding	hydroxyethylthiazole kinase && PF02110:Hydroxyethylthiazole kinase family	-	558	521	552	277	256	136	91.0047	81.7483	79.4181	36.2813	30.6661	19.0555
SP_0719	88.837	77.7591	78.9917	47.5286	29.0704	36.7625	1.11672	0.00565277	0.0314557	SP_0719	AE005672.3	685000	685560	+	561	protein_coding	conserved hypothetical protein && PF09819:ABC-type cobalt transport system, permease component	-	79	71	78	51	34	37	17.9827	15.5488	15.663	9.32335	5.68454	7.23573
SP_0720	85.4634	100.758	58.7374	44.7328	31.6355	25.8331	1.25932	0.00625025	0.0336211	SP_0720	AE005672.3	685561	686946	+	1386	protein_coding	ABC transporter%2C ATP-binding protein && PF00005:ABC transporter|PF07673:Protein of unknown function (DUF1602)	ABC_tran	76	92	58	48	37	26	7.00232	8.15506	4.71419	3.55175	2.50391	2.05804
SP_0723	184.421	134.709	125.577	105.308	48.7357	61.6021	1.04451	0.0119806	0.0564486	thiW	AE005672.3	688306	688830	+	525	protein_coding	thiW protein && PF09512:Thiamine-precursor transporter protein (ThiW)	-	164	123	124	113	57	62	39.8911	28.7838	26.6075	22.0741	10.1835	12.9561
SP_0726	2130.96	2845.33	4110.61	825.693	1125.2	933.967	1.65526	1.3271e-09	5.35403e-08	thiD	AE005672.3	690468	691259	-	792	protein_coding	phosphomethylpyrimidine kinase && PF08543:Phosphomethylpyrimidine kinase	-	1895	2598	4059	886	1316	940	305.545	403.011	577.346	114.729	155.851	130.21
SP_0727	1378.66	2447.77	2378.86	18.6387	17.1003	45.7048	6.26122	6.8798e-56	2.96061e-53	SP_0727	AE005672.3	691619	692020	+	402	protein_coding	putative transcriptional repressor && PF03965:Penicillinase repressor	Pencillinase_R	1226	2235	2349	20	20	46	389.454	683.052	658.263	5.10233	4.66642	12.5538
SP_0728	1771.12	3239.6	2739.39	17.7067	35.9105	42.724	6.33151	6.57655e-73	4.24516e-70	SP_0728	AE005672.3	692031	692402	+	372	protein_coding	hypothetical protein && PF13473:Cupredoxin-like domain	-	1575	2958	2705	19	42	43	540.666	976.917	819.156	5.23812	10.5898	12.6814
SP_0729	24531.4	45002.8	34833.3	535.862	725.906	1039.29	5.50348	9.11447e-74	1.17668e-70	SP_0729	AE005672.3	692673	694655	+	1983	protein_coding	cation-transporting ATPase%2C E1-E2 family && PF00702:haloacid dehalogenase-like hydrolase|PF00122:E1-E2 ATPase	E1-E2_ATPase	21815	41091	34396	575	849	1046	1404.83	2545.81	1954.01	29.7379	40.1573	57.8698
SP_0730	102513	113925	108177	54638.3	50626.1	33700.3	1.224	6.5972e-09	2.36583e-07	spxB	AE005672.3	694862	696637	+	1776	protein_coding	pyruvate oxidase && PF00205:Thiamine pyrophosphate enzyme, central domain|PF02776:Thiamine pyrophosphate enzyme, N-terminal TPP binding domain|PF02775:Thiamine pyrophosphate enzyme, C-terminal TPP binding domain	TPP_enzyme_N	91162	104022	106819	58629	59211	33918	6554.84	7195.89	6775.6	3385.59	3127.08	2095.22
SP_0736	354.223	280.371	335.208	512.563	532.673	590.188	-0.753663	0.000118603	0.00137943	manA	AE005672.3	698940	699884	+	945	protein_coding	mannose-6-phosphate isomerase && PF01238:Phosphomannose isomerase type I	-	315	256	331	550	623	594	42.5667	33.2821	39.4583	59.6892	61.8352	68.9601
SP_0742	1584.45	430.413	738.268	4446.25	1442.41	1991.14	-1.51717	0.00280686	0.0192748	SP_0742	AE005672.3	703977	704822	-	846	protein_coding	conserved hypothetical protein && PF02645:Uncharacterised protein, DegV family COG1307	-	1409	393	729	4771	1687	2004	212.683	57.0722	97.0732	578.367	187.036	259.879
SP_0743	383.461	247.515	271.407	745.547	533.528	585.22	-1.04721	7.00293e-05	0.000873653	SP_0743	AE005672.3	704947	705504	+	558	protein_coding	transcriptional regulator%2C TetR family && PF00440:Bacterial regulatory proteins, tetR family	TetR_N	341	226	268	800	624	589	78.039	49.7596	54.1057	147.035	104.889	115.804
SP_0744	358.721	162.089	287.611	531.202	490.777	580.252	-0.986857	0.00197056	0.0142122	SP_0744	AE005672.3	705523	705990	+	468	protein_coding	cytidine and deoxycytidylate deaminase family protein && PF00383:Cytidine and deoxycytidylate deaminase zinc-binding region	-	319	148	284	570	574	584	87.0435	38.8525	68.362	124.909	115.039	136.902
SP_0749	5489.9	4667.74	5959.82	9054.66	10269.6	9484.74	-0.837867	4.3987e-08	1.38505e-06	livJ	AE005672.3	707900	709060	+	1161	protein_coding	branched-chain amino acid ABC transporter%2C amino acid-binding protein && PF13458:Periplasmic binding protein	-	4882	4262	5885	9716	12011	9546	536.979	451.008	571.027	858.262	970.346	902.054
SP_0750	816.401	520.219	671.429	1322.41	1225.23	1200.25	-0.900429	2.66177e-05	0.000386106	livH	AE005672.3	709328	710197	+	870	protein_coding	branched-chain amino acid ABC transporter%2C permease protein && PF02653:Branched-chain amino acid transport system / permease component	BPD_transp_2	726	475	663	1419	1433	1208	106.564	67.0775	85.8492	167.274	154.492	152.332
SP_0751	1017.69	757.878	947.9	1477.11	1385.98	1430.76	-0.656787	0.000174036	0.0019249	livM	AE005672.3	710201	711157	+	957	protein_coding	branched-chain amino acid ABC transporter%2C permease protein && PF02653:Branched-chain amino acid transport system / permease component	BPD_transp_2	905	692	936	1585	1621	1440	120.761	88.8376	110.181	169.856	158.873	165.08
SP_0752	563.384	450.127	592.438	788.416	743.006	770.026	-0.518782	0.00480888	0.0276828	livG	AE005672.3	711157	711921	+	765	protein_coding	branched-chain amino acid ABC transporter%2C ATP-binding protein && PF12399:Branched-chain amino acid ATP-binding cassette transporter|PF00005:ABC transporter	ABC_tran	501	411	585	846	869	775	83.6311	66.0059	86.1463	113.416	106.546	111.143
SP_0753	1030.06	767.734	1110.95	1407.22	1336.38	1374.12	-0.50124	0.00961235	0.0479133	livF	AE005672.3	711921	712631	+	711	protein_coding	branched-chain amino acid ABC transporter%2C ATP-binding protein && PF00005:ABC transporter|PF07673:Protein of unknown function (DUF1602)	ABC_tran	916	701	1097	1510	1563	1383	164.519	121.13	173.812	217.807	206.191	213.401
SP_0754	1685.65	2492.67	2212.78	3057.67	3425.18	3318.56	-0.616861	0.00126031	0.00974284	SP_0754	AE005672.3	712939	713595	+	657	protein_coding	putative acetoin utilization protein AcuB && PF00571:CBS domain	CBS	1499	2276	2185	3281	4006	3340	291.358	425.608	374.652	512.16	571.907	557.73
SP_0758	4034.77	3929.57	4015.41	9885.95	7243.67	6602.35	-0.986241	2.99887e-07	6.91347e-06	SP_0758	AE005672.3	716713	718893	+	2181	protein_coding	PTS system%2C IIABC components && PF00358:phosphoenolpyruvate-dependent sugar phosphotransferase system, EIIA 1|PF00367:phosphotransferase system, EIIB|PF02378:Phosphotransferase system, EIIC	-	3588	3588	3965	10608	8472	6645	210.082	202.115	204.8	498.818	364.343	334.259
SP_0760	110.203	104.044	107.348	218.072	163.307	169.903	-0.777402	0.00467088	0.0271626	SP_0760	AE005672.3	719074	719760	+	687	protein_coding	hypothetical protein && PF03372:Endonuclease/Exonuclease/phosphatase family	Exo_endo_phos	98	95	106	234	191	171	18.2163	16.9891	17.3817	34.932	26.0769	27.3075
SP_0771	5306.6	6332.44	6664.67	9003.41	9684.73	8459.36	-0.568659	0.000178205	0.00194969	SP_0771	AE005672.3	729840	730643	-	804	protein_coding	peptidyl-prolyl cis-trans isomerase%2C cyclophilin-type && PF00160:Cyclophilin type peptidyl-prolyl cis-trans isomerase/CLD	Pro_isomerase	4719	5782	6581	9661	11327	8514	749.524	883.537	922.1	1232.34	1321.41	1161.77
SP_0782	2553.78	2527.72	2131.76	1399.76	1580.92	1590.73	0.657878	1.8589e-05	0.000275844	SP_0782	AE005672.3	735727	735966	+	240	protein_coding	conserved hypothetical protein && PF02229:Transcriptional Coactivator p15 (PC4)	-	2271	2308	2105	1502	1849	1601	1208.36	1181.48	988.059	641.835	722.612	731.852
SP_0784	18078.9	17767.4	18634.9	14453.4	11894.9	13722.4	0.443247	0.000903074	0.00748614	gor	AE005672.3	736905	738251	-	1347	protein_coding	glutathione reductase && PF02852:Pyridine nucleotide-disulphide oxidoreductase, dimerisation domain|PF07992:Pyridine nucleotide-disulphide oxidoreductase	Pyr_redox_2	16077	16223	18401	15509	13912	13811	1524.15	1479.67	1538.92	1180.81	968.727	1124.87
SP_0800	10093.7	11678.1	12354.1	6417.29	7442.03	9910.98	0.52176	0.0113529	0.0538546	SP_0800	AE005672.3	753994	754281	-	288	protein_coding	hypothetical protein && PF11674:Protein of unknown function (DUF3270)	-	8976	10663	12199	6886	8704	9975	3979.99	4548.72	4771.71	2452.11	2834.69	3799.83
SP_0806	13108.5	15954.9	13818.5	9584	10464.5	10813.2	0.474557	0.000853117	0.00719852	gyrB	AE005672.3	760488	762434	+	1947	protein_coding	DNA gyrase subunit B && PF02518:Histidine kinase-, DNA gyrase B-, and HSP90-like ATPase|PF00986:DNA gyrase B subunit, carboxyl terminus|PF00204:DNA gyrase B|PF01751:Toprim domain	DNA_gyraseB	11657	14568	13645	10284	12239	10883	764.561	919.256	789.496	541.702	589.603	613.234
SP_0820	13361.5	14162	18372.7	9827.24	8665.55	9951.72	0.690275	9.48086e-05	0.00114391	clpE	AE005672.3	770258	772516	-	2259	protein_coding	ATP-dependent Clp protease%2C ATP-binding subunit ClpE && PF00004:ATPase family associated with various cellular activities (AAA)|PF07724:AAA domain (Cdc48 subfamily)|PF02151:UvrB/uvrC motif|PF10431:C-terminal, D2-small domain, of ClpB protein	AAA	11882	12931	18142	10545	10135	10016	671.684	703.264	904.714	478.735	420.811	486.431
SP_0827	512.78	577.17	664.34	334.564	382.191	418.298	0.62877	0.00218898	0.0154425	SP_0827	AE005672.3	776592	777431	+	840	protein_coding	- && PF01256:Carbohydrate kinase	-	456	527	656	359	447	421	69.3229	77.0786	87.9765	43.8308	49.9123	54.9852
SP_0839	231.651	251.896	268.369	491.129	568.583	420.285	-0.977134	6.3315e-06	0.000107552	coaA	AE005672.3	786690	787610	-	921	protein_coding	pantothenate kinase && PF00485:Phosphoribulokinase / Uridine kinase family	-	206	230	265	527	665	423	28.5627	30.6811	32.4137	58.6835	67.7239	50.3876
SP_0855	1086.29	1066.72	1079.55	892.792	763.526	683.585	0.466052	0.00616969	0.0333267	parC	AE005672.3	800700	803171	+	2472	protein_coding	topoisomerase IV%2C subunit A && PF03989:DNA gyrase C-terminal domain, beta-propeller|PF00521:DNA gyrase/topoisomerase IV, subunit A	-	966	974	1066	958	893	688	49.9022	48.4075	48.5793	39.7449	33.8831	30.534
SP_0856	1541.72	1330.67	1663.89	2230.12	2366.67	1867.93	-0.511132	0.00352585	0.0223131	ilvE	AE005672.3	803303	804325	+	1023	protein_coding	branched-chain amino acid aminotransferase && PF01063:Amino-transferase class IV	-	1371	1215	1643	2393	2768	1880	171.141	145.916	180.927	239.901	253.787	201.616
SP_0865	6166.86	6711.38	6591.75	4915.95	5107.85	4951.02	0.378713	0.000764648	0.00653748	dnaX	AE005672.3	811494	813149	+	1656	protein_coding	DNA polymerase III%2C gamma and tau subunits && PF12169:DNA polymerase III subunits gamma and tau domain III|PF13177:DNA polymerase III, delta subunit	-	5484	6128	6509	5275	5974	4983	422.891	454.633	442.788	326.683	338.364	330.121
SP_0867	14378.1	8308.18	12092.8	4834.87	4083.54	3882.92	1.44192	6.09787e-10	2.53947e-08	SP_0867	AE005672.3	813521	814291	+	771	protein_coding	ABC transporter%2C ATP-binding protein && PF00005:ABC transporter	ABC_tran	12786	7586	11941	5188	4776	3908	2117.74	1208.82	1744.73	690.097	581.018	556.088
SP_0868	6197.22	3867.15	5395.74	2190.04	1610.84	1410.89	1.56866	4.34922e-10	1.99206e-08	SP_0868	AE005672.3	814319	815581	+	1263	protein_coding	conserved hypothetical protein && PF01458:Uncharacterized protein family (UPF0051)	-	5511	3531	5328	2350	1884	1420	557.209	343.476	475.229	190.822	139.913	123.347
SP_0869	2690.97	1757.79	2076.06	1039.11	612.189	519.644	1.58753	1.97201e-07	4.9919e-06	SP_0869	AE005672.3	815592	816818	+	1227	protein_coding	aminotransferase%2C class-V && PF00266:Aminotransferase class-V	Aminotran_5	2393	1605	2050	1115	716	523	249.052	160.706	188.214	93.1955	54.7329	46.7628
SP_0870	1389.91	812.638	993.472	524.678	295.834	291.12	1.52355	2.34856e-06	4.52536e-05	SP_0870	AE005672.3	816805	817245	+	441	protein_coding	NifU family protein && PF01592:NifU-like N terminal domain	-	1236	742	981	563	346	293	357.908	206.713	250.595	130.929	73.5897	72.8907
SP_0871	6185.98	3335.98	4757.73	2218	1155.12	1200.25	1.64264	4.54029e-07	9.93476e-06	SP_0871	AE005672.3	817299	818711	+	1413	protein_coding	conserved hypothetical protein && PF01458:Uncharacterized protein family (UPF0051)	-	5501	3046	4698	2380	1351	1208	497.154	264.844	374.553	172.743	89.6794	93.7925
SP_0872	226.028	205.897	234.95	368.114	344.57	317.946	-0.627974	0.00199925	0.0142598	dacA	AE005672.3	818942	820183	-	1242	protein_coding	D-alanyl-D-alanine carboxypeptidase && PF07943:Penicillin-binding protein 5, C-terminal domain|PF00768:D-alanyl-D-alanine carboxypeptidase	-	201	188	232	395	403	320	20.6664	18.5968	21.043	32.6167	30.4343	28.2665
SP_0875	131.569	102.949	132.666	217.14	199.218	189.774	-0.722898	0.00541532	0.0305292	lacR-1	AE005672.3	822707	823447	+	741	protein_coding	lactose phosphotransferase system repressor && PF08220:DeoR-like helix-turn-helix domain|PF00455:DeoR C terminal sensor domain	DeoR	117	94	131	233	233	191	20.1632	15.5852	19.9157	32.248	29.4929	28.2786
SP_0876	120.323	102.949	131.653	223.664	203.493	204.678	-0.831239	0.000990036	0.00798835	SP_0876	AE005672.3	823444	824355	+	912	protein_coding	putative 1-phosphofructokinase && PF00294:pfkB family carbohydrate kinase	PfkB	107	94	130	240	238	206	14.9824	12.663	16.058	26.9886	24.4772	24.7808
SP_0882	124.822	135.805	144.818	189.182	277.879	214.614	-0.749896	0.00651003	0.0347291	SP_0882	AE005672.3	831804	832628	+	825	protein_coding	conserved hypothetical protein && PF00756:Putative esterase	-	111	124	143	203	325	216	17.1815	18.4659	19.5265	25.2352	36.9495	28.7239
SP_0896	27708.1	34214	30327.7	22849.1	24904	24210.6	0.358276	0.00981224	0.0485349	pfk	AE005672.3	850271	851278	+	1008	protein_coding	6-phosphofructokinase && PF00365:Phosphofructokinase	PFK	24640	31240	29947	24518	29127	24367	3121.56	3807.62	3346.84	2494.53	2710.28	2652.07
SP_0897	54276	64367	57132.3	45787.7	45887.7	46270.1	0.349634	0.00521346	0.0295574	pyk	AE005672.3	851337	852842	+	1506	protein_coding	pyruvate kinase && PF00224:Pyruvate kinase, barrel domain|PF02887:Pyruvate kinase, alpha/beta domain	PK	48266	58772	56415	49132	53669	46569	4092.68	4794.55	4219.99	3345.83	3342.55	3392.46
SP_0902	645.474	730.498	958.027	527.474	503.602	432.208	0.67375	0.00267675	0.0184796	SP_0902	AE005672.3	856466	857182	+	717	protein_coding	hypothetical protein && -	-	574	667	946	566	589	435	102.231	114.29	148.633	80.9584	77.0506	66.56
SP_0904	6024.05	6117.78	5466.63	3943.01	3399.53	3848.14	0.654016	1.36348e-06	2.79406e-05	SP_0904	AE005672.3	857311	858126	-	816	protein_coding	conserved hypothetical protein && PF09323:Domain of unknown function (DUF1980)	-	5357	5586	5398	4231	3976	3873	838.345	841.034	745.221	531.762	457.021	520.716
SP_0905	771.42	930.919	837.514	571.275	500.182	606.085	0.598937	0.00075151	0.00646799	SP_0905	AE005672.3	858123	859028	-	906	protein_coding	conserved hypothetical protein && PF03773:Predicted permease	-	686	850	827	613	585	610	96.6913	115.264	102.83	69.39	60.563	73.866
SP_0912	8681.28	11795.3	13245.3	6561.74	6348.47	8475.26	0.65712	0.0025173	0.0175667	SP_0912	AE005672.3	864707	865465	+	759	protein_coding	ABC transporter%2C ATP-binding protein && PF00005:ABC transporter	ABC_tran	7720	10770	13079	7041	7425	8530	1298.87	1743.32	1941.22	951.387	917.56	1232.96
SP_0913	10378.2	16670	17308.3	8737.81	8865.63	11401.4	0.612893	0.0107454	0.0525466	SP_0913	AE005672.3	865467	867455	+	1989	protein_coding	putative ABC transporter%2C permease protein && PF02687:FtsX-like permease family	-	9229	15221	17091	9376	10369	11475	592.531	940.18	967.999	483.445	488.969	632.938
SP_0918	46.1053	48.1888	47.5976	117.424	158.177	161.954	-1.62452	1.05185e-06	2.19022e-05	speE	AE005672.3	872282	873142	+	861	protein_coding	spermidine synthase && PF01564:Spermine/spermidine synthase	-	41	44	47	126	185	163	6.08096	6.27844	6.14946	15.0083	20.1534	20.7696
SP_0919	38.2336	21.904	40.5086	71.7589	106.022	85.4481	-1.38653	0.00198541	0.0142398	SP_0919	AE005672.3	873139	874398	+	1260	protein_coding	conserved hypothetical protein && PF16653:Saccharopine dehydrogenase C-terminal domain|PF03435:Saccharopine dehydrogenase NADP binding domain	Saccharop_dh	34	20	40	77	124	86	3.44588	1.95012	3.57628	6.26736	9.23062	7.48809
SP_0922	37.1091	25.1896	37.4704	88.5337	99.1815	89.4224	-1.47348	0.000173965	0.0019249	SP_0922	AE005672.3	876617	877492	+	876	protein_coding	carbon-nitrogen hydrolase family protein && PF00795:Carbon-nitrogen hydrolase	CN_hydrolase	33	23	37	95	116	90	4.81062	3.22572	4.75817	11.122	12.4203	11.2715
SP_0962	17538	19389.4	25423.2	11704.1	13199.7	9744.06	0.847624	3.8754e-05	0.000526647	gloA	AE005672.3	908574	908954	+	381	protein_coding	lactoylglutathione lyase && PF00903:Glyoxalase/Bleomycin resistance protein/Dioxygenase superfamily	Glyoxalase	15596	17704	25104	12559	15438	9807	5227.33	5708.85	7422.67	3380.61	3800.54	2823.93
SP_0965	2000.52	8958.73	6448.96	1350.37	1631.36	2241.52	1.7368	0.000123777	0.00140172	lytB	AE005672.3	911052	913028	+	1977	protein_coding	endo-beta-N-acetylglucosaminidase && PF01832:Mannosyl-glycoprotein endo-beta-N-acetylglucosaminidase	-	1779	8180	6368	1449	1908	2256	114.911	508.334	362.86	75.1669	90.5214	125.192
SP_0979	6897.8	6791.33	6769.99	5415.46	5247.21	5292.81	0.358691	0.000560994	0.00517317	pepF	AE005672.3	924531	926333	+	1803	protein_coding	oligoendopeptidase F && PF08439:Oligopeptidase F|PF01432:Peptidase family M3	Peptidase_M3	6134	6201	6685	5811	6137	5327	434.45	422.541	417.684	330.537	319.257	324.138
SP_0980	1216.73	1121.48	983.345	852.719	816.537	753.135	0.455008	0.00585879	0.0323235	SP_0980	AE005672.3	926335	927048	+	714	protein_coding	O-methyltransferase && PF01596:O-methyltransferase	-	1082	1024	971	915	955	758	193.518	176.199	153.202	131.428	125.454	116.47
SP_0988	1409.02	1400.76	1520.08	1802.36	1757.91	1852.04	-0.321691	0.0110893	0.0532204	glmU	AE005672.3	932259	933638	+	1380	protein_coding	UDP-N-acetylglucosamine pyrophosphorylase && PF14602:Hexapeptide repeat of succinyl-transferase|PF00483:Nucleotidyl transferase	-	1253	1279	1501	1934	2056	1864	115.948	113.866	122.53	143.728	139.741	148.187
SP_0992	4772.46	4389.56	5526.38	6214.13	6618.65	6500.01	-0.396308	0.00635828	0.0340603	SP_0992	AE005672.3	935305	935796	+	492	protein_coding	conserved hypothetical protein && PF04394:Protein of unknown function, DUF536	DUF536	4244	4008	5457	6668	7741	6542	1101.54	1000.84	1249.49	1389.94	1475.75	1458.78
SP_1001	238.398	209.183	242.039	500.448	502.747	468.971	-1.094	5.05341e-09	1.86399e-07	SP_1001	AE005672.3	941805	943196	+	1392	protein_coding	amino acid permease family protein && PF13520:Amino acid permease	-	212	191	239	537	588	472	19.4486	16.8576	19.342	39.564	39.6203	37.2003
SP_1008	1430.39	1595.7	1930.23	3312.09	3839.86	2997.64	-1.03397	3.64909e-08	1.17775e-06	pepT	AE005672.3	952471	953694	-	1224	protein_coding	peptidase t && PF07687:Peptidase dimerisation domain|PF01546:Peptidase family M20/M25/M40	M20_dimer	1272	1457	1906	3554	4491	3017	132.708	146.245	175.422	297.784	344.145	270.419
SP_1009	11.2452	10.952	9.11442	54.9841	35.9105	48.6855	-2.15735	0.000200233	0.00215417	hemH	AE005672.3	953849	954943	+	1095	protein_coding	ferrochelatase && PF00762:Ferrochelatase	-	10	10	9	59	42	49	1.16621	1.12199	0.925914	5.52589	3.59762	4.90936
SP_1021	5193.03	4381.89	6338.58	8003.44	7121.4	7375.36	-0.499616	0.00592819	0.0324292	hemK	AE005672.3	964531	965370	+	840	protein_coding	HemK protein && PF05175:Methyltransferase small domain	-	4618	4001	6259	8588	8329	7423	702.047	585.183	839.398	1048.52	930.022	969.49
SP_1045	2267.03	1999.83	2777.87	1519.98	1476.61	1345.31	0.698277	0.000115414	0.00135454	SP_1045	AE005672.3	984090	984974	+	885	protein_coding	conserved hypothetical protein TIGR00147 && PF00781:Diacylglycerol kinase catalytic domain	-	2016	1826	2743	1631	1727	1354	290.897	253.49	349.16	189.006	183.033	167.849
SP_1069	181.048	158.804	167.098	314.993	487.357	395.446	-1.2411	1.46997e-06	2.96521e-05	SP_1069	AE005672.3	1005606	1006640	+	1035	protein_coding	conserved hypothetical protein && PF04392:ABC transporter substrate binding protein	-	161	145	165	338	570	398	19.8645	17.212	17.9592	33.492	51.6552	42.1877
SP_1070	218.157	146.757	250.14	426.825	536.948	396.439	-1.14482	5.87355e-05	0.000757889	SP_1070	AE005672.3	1006709	1007575	+	867	protein_coding	conserved hypothetical protein && PF02653:Branched-chain amino acid transport system / permease component	BPD_transp_2	194	134	247	458	628	399	28.5742	18.9884	32.0937	54.1765	67.9392	50.489
SP_1071	50.6033	50.3792	55.6993	115.56	115.427	115.256	-1.14319	0.000294122	0.00306219	SP_1071	AE005672.3	1007572	1008330	+	759	protein_coding	ABC transporter%2C ATP-binding protein && PF00005:ABC transporter	ABC_tran	45	46	55	124	135	116	7.57115	7.44592	8.16325	16.755	16.6829	16.7672
SP_1084	9706.84	7749.63	7148.75	6683.83	5488.33	5759.8	0.456406	0.0109672	0.0528307	map	AE005672.3	1020331	1021191	+	861	protein_coding	methionine aminopeptidase%2C type I && PF00557:Metallopeptidase family M24	Peptidase_M24	8632	7076	7059	7172	6419	5797	1280.26	1009.69	923.596	854.283	699.268	738.658
SP_1089	1480.99	1824.6	1723.64	2391.34	2352.14	2575.37	-0.541102	0.000308179	0.00318287	SP_1089	AE005672.3	1025576	1026265	-	690	protein_coding	glutamine amidotransferase%2C class I && PF07722:Peptidase C26	-	1317	1666	1702	2566	2751	2592	243.741	296.639	277.877	381.393	373.957	412.125
SP_1090	3181.26	3286.69	3364.24	5281.27	4499.93	5187.49	-0.606252	4.88997e-06	8.89148e-05	SP_1090	AE005672.3	1026283	1026924	-	642	protein_coding	conserved hypothetical protein && PF02629:CoA binding domain|PF06971:Putative DNA-binding protein N-terminus	CoA_binding	2829	3001	3322	5667	5263	5221	562.716	574.293	582.917	905.28	768.914	892.199
SP_1093	9356	12914.6	9703.82	5435.03	5024.91	5780.66	0.977341	5.71854e-08	1.75777e-06	SP_1093	AE005672.3	1027230	1027577	-	348	protein_coding	hypothetical protein && PF08866:Putative amino acid metabolism	-	8320	11792	9582	5832	5877	5818	3053.06	4163.04	3101.84	1718.71	1584	1834.16
SP_1094	13593.2	16135.6	13096.4	6840.39	5982.52	7138.89	1.10126	1.35514e-12	9.71934e-11	SP_1094	AE005672.3	1027582	1028664	-	1083	protein_coding	aminotransferase%2C class-V && PF00266:Aminotransferase class-V	Aminotran_5	12088	14733	12932	7340	6997	7185	1425.34	1671.34	1345.18	695.076	605.987	727.849
SP_1095	10722.3	13677.9	11578.4	6536.58	5745.68	6677.87	0.924214	4.66639e-09	1.77186e-07	prsA-2	AE005672.3	1028707	1029666	-	960	protein_coding	ribose-phosphate pyrophosphokinase && PF14572:Phosphoribosyl synthetase-associated domain|PF13793:N-terminal domain of ribose phosphate pyrophosphokinase	-	9535	12489	11433	7014	6720	6721	1268.36	1598.3	1341.63	749.306	656.565	768.079
SP_1097	1522.6	1502.61	1269.94	1983.15	2762.55	2477	-0.750047	7.45542e-05	0.000916661	SP_1097	AE005672.3	1030476	1031147	+	672	protein_coding	conserved hypothetical protein && PF04607:Region found in RelA / SpoT proteins	-	1354	1372	1254	2128	3231	2493	257.301	250.835	210.218	324.763	450.97	407.002
SP_1098	1061.55	1096.29	873.972	1351.3	1674.97	1372.14	-0.537255	0.00329546	0.0213791	SP_1098	AE005672.3	1031131	1031949	+	819	protein_coding	conserved hypothetical protein && PF01513:ATP-NAD kinase	NAD_kinase	944	1001	863	1450	1959	1381	147.19	150.159	118.705	181.572	224.352	184.992
SP_1100	2270.4	2914.32	2280.63	3080.04	3668.86	3504.36	-0.457865	0.00815445	0.0418251	pta	AE005672.3	1032886	1033860	+	975	protein_coding	phosphate acetyltransferase && PF01515:Phosphate acetyl/butaryl transferase	-	2019	2661	2252	3305	4291	3527	264.438	335.307	260.199	347.641	412.794	396.866
SP_1127	789.412	653.834	623.832	1337.32	1709.17	1272.78	-1.06373	1.30308e-07	3.61394e-06	SP_1127	AE005672.3	1061163	1061609	-	447	protein_coding	hypothetical protein && PF07997:Protein of unknown function (DUF1694)	-	702	597	616	1435	1999	1281	200.549	164.085	155.244	329.237	419.455	314.402
SP_1173	120.323	144.566	154.945	287.035	509.587	325.895	-1.41891	5.54645e-06	9.82252e-05	SP_1173	AE005672.3	1107462	1107836	-	375	protein_coding	conserved hypothetical protein && PF03610:PTS system fructose IIA component	EIIA-man	107	132	153	308	596	328	36.4371	43.2459	45.9624	84.2334	149.072	95.959
SP_1178	10670.6	6791.33	10379.3	5909.39	5065.95	6116.49	0.703954	0.00117671	0.00937733	nrdH	AE005672.3	1115931	1116149	+	219	protein_coding	NrdH-redoxin && PF00462:Glutaredoxin	-	9489	6201	10249	6341	5925	6156	5533.09	3478.73	5272.05	2969.47	2537.6	3083.88
SP_1179	13088.3	10471.2	15368.9	8469.41	6605.83	8509.04	0.723053	0.000362707	0.00358278	nrdE	AE005672.3	1116230	1118389	+	2160	protein_coding	ribonucleoside-diphosphate reductase 2%2C alpha subunit && PF08343:Ribonucleotide reductase N-terminal|PF00317:Ribonucleotide reductase, all-alpha domain|PF02867:Ribonucleotide reductase, barrel domain	Ribonuc_red_lgC	11639	9561	15176	9088	7726	8564	688.103	543.816	791.491	431.498	335.491	434.977
SP_1184	112.452	124.853	104.31	287.035	271.039	210.639	-1.1712	1.02002e-05	0.000162573	lacG-2	AE005672.3	1121169	1122575	-	1407	protein_coding	6-phospho-beta-galactosidase && PF00232:Glycosyl hydrolase family 1	Glyco_hydro_1	100	114	103	308	317	212	9.07606	9.95436	8.2468	22.4503	21.1322	16.5305
SP_1185	191.168	160.994	212.67	523.746	524.978	474.932	-1.43107	1.01849e-11	6.2613e-10	lacE-2	AE005672.3	1122784	1124475	-	1692	protein_coding	PTS system%2C lactose-specific IIBC components && PF02378:Phosphotransferase system, EIIC|PF02302:PTS system, Lactose/Cellobiose specific IIB subunit	PTS_IIB	170	147	210	562	614	478	12.8304	10.6738	13.9817	34.0644	34.0367	30.9935
SP_1187	148.436	88.7111	121.526	428.689	592.524	376.568	-1.96323	2.25951e-10	1.12193e-08	lacT	AE005672.3	1124828	1125664	-	837	protein_coding	transcription antiterminator LacT && PF00874:PRD domain|PF03123:CAT RNA binding domain	PRD	132	81	120	460	693	379	20.1391	11.8895	16.1509	56.3634	77.6582	49.6772
SP_1207	585.874	546.504	648.137	855.515	982.409	790.891	-0.562213	0.00166949	0.0124478	xseA	AE005672.3	1139184	1140524	-	1341	protein_coding	exodeoxyribonuclease VII%2C large subunit && PF02601:Exonuclease VII, large subunit|PF13742:OB-fold nucleic acid binding domain	-	521	499	640	918	1149	796	49.6136	45.7166	53.7642	70.2067	80.3657	65.122
SP_1208	1319.06	962.68	1201.08	2143.45	2146.08	1713.93	-0.785682	5.92927e-05	0.000757889	udk	AE005672.3	1140652	1141290	-	639	protein_coding	uridine kinase && PF00485:Phosphoribulokinase / Uridine kinase family	-	1173	879	1186	2300	2510	1725	234.417	169.002	209.087	369.14	368.428	296.163
SP_1213	70.8447	61.3311	52.6611	101.581	134.237	112.275	-0.915443	0.00681934	0.0359338	SP_1213	AE005672.3	1142829	1144103	-	1275	protein_coding	conserved domain protein && PF09903:Uncharacterized protein conserved in bacteria (DUF2130)	-	63	56	52	109	157	113	6.30989	5.39611	4.59447	8.76761	11.5497	9.72325
SP_1215	953.592	763.354	1019.8	3198.39	2432.51	2932.06	-1.6454	2.24444e-17	2.41464e-15	SP_1215	AE005672.3	1145606	1146403	-	798	protein_coding	putative transporter%2C FNT family && PF01226:Formate/nitrite transporter	-	848	697	1007	3432	2845	2951	135.701	107.308	142.157	441.072	334.394	405.704
SP_1219	8062.8	9037.58	7869.8	5125.63	5480.63	5081.18	0.670535	1.34368e-07	3.61394e-06	gyrA	AE005672.3	1147390	1149858	-	2469	protein_coding	DNA gyrase%2C A subunit && PF03989:DNA gyrase C-terminal domain, beta-propeller|PF00521:DNA gyrase/topoisomerase IV, subunit A	-	7170	8252	7771	5500	6410	5114	370.842	410.621	354.567	228.458	243.51	227.239
SP_1228	470.049	499.411	449.645	329.904	322.34	320.927	0.544014	0.00154491	0.0118017	mutY	AE005672.3	1160215	1161360	-	1146	protein_coding	A/G-specific adenine glycosylase && PF00730:HhH-GPD superfamily base excision DNA repair protein|PF14815:NUDIX domain|PF00633:Helix-hairpin-helix motif	HhH-GPD	418	456	444	354	377	323	46.5782	48.8858	43.6456	31.6799	30.8558	30.9215
SP_1242	36994.4	25531.3	27214.7	23864	17626.9	19226.8	0.563636	0.00727089	0.0378497	SP_1242	AE005672.3	1173666	1174406	+	741	protein_coding	amino acid ABC transporter%2C ATP-binding protein && PF00005:ABC transporter|PF07673:Protein of unknown function (DUF1602)	ABC_tran	32898	23312	26873	25607	20616	19351	5669.47	3865.13	4085.45	3544.09	2609.55	2865.02
SP_1248	643.225	656.024	624.844	745.547	1091	936.948	-0.527813	0.00902555	0.0456941	rnc	AE005672.3	1182520	1183218	-	699	protein_coding	ribonuclease III && PF14622:Ribonuclease-III-like|PF00035:Double-stranded RNA binding motif	-	572	599	617	800	1276	943	104.499	105.282	99.4375	117.376	171.219	148.005
SP_1249	399.204	427.128	375.717	810.782	814.827	842.558	-1.0382	4.08847e-11	2.25606e-09	guaC	AE005672.3	1183536	1184522	-	987	protein_coding	guanosine monophosphate reductase && PF00478:IMP dehydrogenase / GMP reductase domain	-	355	390	371	870	953	848	45.9306	48.5456	42.3447	90.3997	90.564	94.2588
SP_1260	179.923	125.948	133.678	267.465	283.864	274.229	-0.91039	0.000338888	0.00344491	cutC	AE005672.3	1192370	1193002	-	633	protein_coding	copper homeostasis protein CutC && PF03932:CutC family	-	160	115	132	287	332	276	32.2781	22.3201	23.4916	46.4989	49.1942	47.8353
SP_1263	2553.78	1834.46	2156.07	3368.94	3340.53	3129.78	-0.588398	0.000679644	0.00603868	topA	AE005672.3	1195085	1197184	-	2100	protein_coding	DNA topoisomerase I && PF01751:Toprim domain|PF01396:Topoisomerase DNA binding C4 zinc finger|PF01131:DNA topoisomerase	Topoisom_bac	2271	1675	2129	3615	3907	3150	138.099	97.9937	114.209	176.544	174.503	164.564
SP_1267	15262	15853	17774.1	12167.3	12421.6	11786.9	0.426546	0.000616335	0.00554738	licC	AE005672.3	1200228	1200917	-	690	protein_coding	licC protein && PF12804:MobA-like NTP transferase domain	-	13572	14475	17551	13056	14528	11863	2511.81	2577.34	2865.46	1940.55	1974.86	1886.2
SP_1268	11145.1	12097.6	14788.7	10022.9	9677.89	8780.29	0.417201	0.0108555	0.0526861	licB	AE005672.3	1200929	1201807	-	879	protein_coding	licB protein && PF00892:EamA-like transporter family	DUF6	9911	11046	14603	10755	11319	8837	1439.86	1543.9	1871.52	1254.83	1207.81	1102.96
SP_1306	4245.06	3256.03	3935.41	10431.1	8958.82	7698.28	-1.24404	2.37505e-11	1.39372e-09	gdhA	AE005672.3	1232602	1233948	+	1347	protein_coding	NADP-specific glutamate dehydrogenase && PF02812:Glu/Leu/Phe/Val dehydrogenase, dimerisation domain|PF00208:Glutamate/Leucine/Phenylalanine/Valine dehydrogenase	-	3775	2973	3886	11193	10478	7748	357.883	271.163	324.996	852.204	729.609	631.052
SP_1360	5443.79	5427.81	5455.49	4586.98	4409.3	3894.84	0.340818	0.00790329	0.0408126	thrB	AE005672.3	1282226	1283095	-	870	protein_coding	homoserine kinase && PF00288:GHMP kinases N terminal domain|PF08544:GHMP kinases C terminal	GHMP_kinases	4841	4956	5387	4922	5157	3920	710.571	699.866	697.541	580.212	555.978	494.322
SP_1380	210.285	406.319	280.522	442.668	566.018	488.842	-0.739293	0.0125102	0.0585169	SP_1380	AE005672.3	1302240	1303901	-	1662	protein_coding	hypothetical protein && -	-	187	371	277	475	662	492	14.3682	27.4249	18.7755	29.3108	37.36	32.4771
SP_1381	184.421	235.468	178.238	360.658	396.726	332.85	-0.866953	0.000174449	0.0019249	SP_1381	AE005672.3	1303855	1304604	-	750	protein_coding	ABC transporter%2C ATP-binding protein && PF00005:ABC transporter	ABC_tran	164	215	176	387	464	335	27.9238	35.2192	26.4359	52.9193	58.0278	49.0035
SP_1448	1063.79	1091.91	950.938	690.563	661.78	792.879	0.534475	0.00121002	0.0094675	SP_1448	AE005672.3	1368084	1369019	-	936	protein_coding	conserved hypothetical protein && PF00144:Beta-lactamase	Beta-lactamase	946	997	939	741	774	798	129.064	130.865	113.014	81.1908	77.5612	93.5342
SP_1449	6383.89	5723.51	5647.91	4114.49	4235.73	4579.42	0.457575	0.000406293	0.00391436	cppA	AE005672.3	1369016	1369741	-	726	protein_coding	cppA protein && PF14507:CppA C-terminal|PF14506:CppA N-terminal	-	5677	5226	5577	4415	4954	4609	998.559	884.373	865.379	623.676	640.028	696.487
SP_1451	508.282	843.303	785.866	954.3	1299.62	1301.59	-0.733943	0.00455791	0.0266256	SP_1451	AE005672.3	1370462	1371289	-	828	protein_coding	Cof family protein && PF08282:haloacid dehalogenase-like hydrolase	Hydrolase_3	452	770	776	1024	1520	1310	69.7107	114.252	105.578	126.834	172.184	173.574
SP_1453	30.362	49.284	38.4831	108.104	90.6313	97.3711	-1.32498	0.000594681	0.005431	SP_1453	AE005672.3	1371647	1372159	-	513	protein_coding	conserved domain protein && PF09587:Bacterial capsule synthesis protein PGA_cap	-	27	45	38	116	106	98	6.72106	10.777	8.34466	23.1902	19.3806	20.9581
SP_1466	130.444	106.234	133.678	192.91	182.973	223.556	-0.693608	0.00833489	0.042531	SP_1466	AE005672.3	1379253	1379900	+	648	protein_coding	hemolysin && PF03006:Haemolysin-III related	-	116	97	132	207	214	225	22.8599	18.3907	22.9478	32.7612	30.9755	38.0935
SP_1469	9363.87	11691.2	9633.95	25176.2	29368.8	24853.5	-1.3714	6.29188e-18	7.38438e-16	nox	AE005672.3	1381530	1382909	-	1380	protein_coding	NADH oxidase && PF02852:Pyridine nucleotide-disulphide oxidoreductase, dimerisation domain|PF07992:Pyridine nucleotide-disulphide oxidoreductase	Pyr_redox_2	8327	10675	9513	27015	34349	25014	770.55	950.367	776.57	2007.66	2334.61	1988.6
SP_1470	4394.62	7091.41	5529.42	12540.1	13283.5	12686.1	-1.17837	7.51216e-09	2.62113e-07	SP_1470	AE005672.3	1383203	1384126	+	924	protein_coding	putative thiamine biosynthesis protein ApbE && PF02424:ApbE family	-	3908	6475	5460	13456	15536	12768	540.1	860.935	665.676	1493.51	1577.06	1515.98
SP_1471	2094.98	3513.4	2960.16	7129.29	7186.38	7193.54	-1.32778	5.80249e-10	2.49701e-08	SP_1471	AE005672.3	1384186	1384791	+	606	protein_coding	putative oxidoreductase && PF03358:NADPH-dependent FMN reductase	FMN_red	1863	3208	2923	7650	8405	7240	392.583	650.376	543.373	1294.65	1300.9	1310.72
SP_1472	83.2144	166.47	135.704	263.737	337.73	255.351	-1.15245	0.000597368	0.005431	SP_1472	AE005672.3	1384810	1386054	+	1245	protein_coding	putative oxidoreductase && PF13596:PAS domain|PF03358:NADPH-dependent FMN reductase	FMN_red	74	152	134	283	395	257	7.59021	14.9995	12.1249	23.3121	29.7582	22.6468
SP_1504	486.917	505.982	530.662	990.645	1085.01	837.59	-0.935369	1.70756e-07	4.4989e-06	SP_1504	AE005672.3	1412458	1413669	-	1212	protein_coding	TPR domain protein && PF13181:Tetratricopeptide repeat	-	433	462	524	1063	1269	843	45.6222	46.8319	48.7047	89.9488	98.2061	76.3077
SP_1505	970.46	926.538	965.116	2048.39	2318.79	1793.42	-1.1062	8.26655e-12	5.33606e-10	SP_1505	AE005672.3	1413677	1414843	-	1167	protein_coding	membrane protein && PF01594:Domain of unknown function DUF20	-	863	846	953	2198	2712	1805	94.4346	89.064	91.995	193.162	217.971	169.687
SP_1506	281.13	295.704	288.623	447.328	402.711	448.106	-0.584493	0.00119678	0.00942101	SP_1506	AE005672.3	1414987	1416000	+	1014	protein_coding	conserved hypothetical protein && PF10282:Lactonase, 7-bladed beta-propeller	-	250	270	285	480	471	451	31.4843	32.7136	31.6628	48.5476	43.5675	48.7957
SP_1530	1124.52	1204.72	1308.43	1866.66	1929.76	1819.25	-0.626279	5.63026e-06	9.82252e-05	murE	AE005672.3	1441425	1442870	+	1446	protein_coding	UDP-N-acetylmuramoylalanyl-D-glutamate--2%2C6-diaminopimelate ligase && PF02875:Mur ligase family, glutamate ligase domain|PF08245:Mur ligase middle domain	-	1000	1100	1292	2003	2257	1831	88.3127	93.4603	100.655	142.062	146.401	138.92
SP_1534	6698.76	7596.3	7465.73	8924.19	10701.3	9300.92	-0.410674	0.00382591	0.0237464	ppaC	AE005672.3	1444442	1445377	-	936	protein_coding	inorganic pyrophosphatase%2C manganese-dependent && PF01368:DHH family|PF02833:DHHA2 domain	-	5957	6936	7372	9576	12516	9361	812.724	910.407	887.262	1049.24	1254.21	1097.21
SP_1538	3451.15	3549.54	3458.42	4167.61	4505.06	4435.35	-0.325713	0.00408321	0.0248652	SP_1538	AE005672.3	1446901	1448301	-	1401	protein_coding	Cof family protein/peptidyl-prolyl cis-trans isomerase%2C cyclophilin type && PF08282:haloacid dehalogenase-like hydrolase|PF00160:Cyclophilin type peptidyl-prolyl cis-trans isomerase/CLD	Hydrolase_3	3069	3241	3415	4472	5269	4464	279.737	284.213	274.596	327.362	352.752	349.566
SP_1546	6003.8	5969.93	10483.6	3371.73	2912.17	2499.85	1.3543	3.59708e-07	8.0066e-06	SP_1546	AE005672.3	1453424	1454053	+	630	protein_coding	conserved domain protein && PF03358:NADPH-dependent FMN reductase	FMN_red	5339	5451	10352	3618	3406	2516	1082.21	1063.01	1851.08	588.969	507.088	438.14
SP_1549	119.199	129.233	187.352	314.062	256.504	328.876	-1.04337	0.000284717	0.00298837	def-2	AE005672.3	1456975	1457385	-	411	protein_coding	polypeptide deformylase && PF01327:Polypeptide deformylase	Pep_deformylase	106	118	185	337	300	331	32.9348	35.273	50.7075	84.0916	68.4635	88.3546
SP_1551	12340.5	14418.3	14462.6	11325.8	9956.62	8624.29	0.462915	0.00482466	0.0276828	SP_1551	AE005672.3	1458305	1461049	-	2745	protein_coding	cation-transporting ATPase%2C E1-E2 family && PF00702:haloacid dehalogenase-like hydrolase|PF00122:E1-E2 ATPase|PF00690:Cation transporter/ATPase, N-terminus|PF00689:Cation transporting ATPase, C-terminus	E1-E2_ATPase	10974	13165	14281	12153	11645	8680	510.521	589.225	586.082	454.052	397.903	346.913
SP_1574	26338.5	29916.5	33695	42864.3	41295.4	40835.2	-0.474661	0.000981112	0.00796613	tpi	AE005672.3	1480609	1481367	-	759	protein_coding	triosephosphate isomerase && PF00121:Triosephosphate isomerase	-	23422	27316	33272	45995	48298	41099	3940.7	4421.58	4938.32	6214.89	5968.52	5940.63
SP_1580	547.641	821.399	645.099	2655.08	3037.86	2345.85	-1.99687	8.31263e-21	1.1924e-18	msmK	AE005672.3	1485135	1486265	-	1131	protein_coding	sugar ABC transporter%2C ATP-binding protein && PF00005:ABC transporter|PF08402:TOBE domain	ABC_tran	487	750	637	2849	3553	2361	54.9867	81.4707	63.4482	258.342	294.654	229.022
SP_1583	408.2	381.129	450.658	1105.27	1115.79	994.576	-1.37452	8.20405e-17	8.14726e-15	SP_1583	AE005672.3	1488139	1488714	-	576	protein_coding	isochorismatase family protein && PF00857:Isochorismatase family	Isochorismatase	363	348	445	1186	1305	1001	80.4777	74.2266	87.0322	211.167	212.504	190.658
SP_1584	393.582	398.652	425.34	1202.19	1249.17	1142.62	-1.5614	1.06292e-25	1.96032e-23	codY	AE005672.3	1488714	1489502	-	789	protein_coding	GTP-sensing transcriptional pleiotropic repressor CodY && PF08222:CodY helix-turn-helix domain|PF06018:CodY GAF-like domain	CodY	350	364	420	1290	1461	1150	56.6477	56.6796	59.9673	167.679	173.681	159.906
SP_1588	31696.8	26679	29028.4	24498.7	16419.7	17553.6	0.579963	0.0036285	0.0228507	SP_1588	AE005672.3	1492958	1494274	+	1317	protein_coding	oxidoreductase%2C pyridine nucleotide-disulfide%2C class I && PF02852:Pyridine nucleotide-disulphide oxidoreductase, dimerisation domain|PF07992:Pyridine nucleotide-disulphide oxidoreductase	Pyr_redox_2	28187	24360	28664	26288	19204	17667	2733.09	2272.45	2451.85	2047.09	1367.68	1471.7
SP_1590	16840.8	16828.8	16504.2	13765.6	12419.1	13193.8	0.349544	0.00159673	0.0119848	SP_1590	AE005672.3	1495716	1496498	+	783	protein_coding	conserved hypothetical protein && PF07685:CobB/CobQ-like glutamine amidotransferase domain	-	14976	15366	16297	14771	14525	13279	2442.45	2411.02	2344.7	1934.7	1739.94	1860.57
SP_1633	387.959	459.984	466.861	583.39	605.349	670.668	-0.499372	0.00597212	0.0325317	SP_1633	AE005672.3	1533515	1534192	-	678	protein_coding	DNA-binding response regulator && PF00486:Transcriptional regulatory protein, C terminal|PF00072:Response regulator receiver domain	Response_reg	345	420	461	626	708	675	64.9802	76.1066	76.5973	94.6911	97.9452	109.224
SP_1636	351.974	311.036	475.976	601.097	662.635	688.552	-0.776618	0.000742316	0.00643175	SP_1636	AE005672.3	1535882	1536319	-	438	protein_coding	Rrf2 family protein && PF02082:Transcriptional regulator	Rrf2	313	284	470	645	775	693	91.256	79.6612	120.883	151.026	165.961	173.581
SP_1637	322.737	279.276	363.564	654.217	621.594	573.297	-0.936952	1.64557e-06	3.26836e-05	SP_1637	AE005672.3	1536395	1537243	-	849	protein_coding	conserved hypothetical protein && PF12850:Calcineurin-like phosphoesterase superfamily domain	-	287	255	359	702	727	577	43.1684	36.9007	47.6353	84.7997	80.3168	74.5609
SP_1647	318.239	378.939	435.467	903.043	986.684	1369.16	-1.52393	3.75791e-10	1.79684e-08	pepO	AE005672.3	1545684	1547576	-	1893	protein_coding	endopeptidase O && PF01431:Peptidase family M13|PF05649:Peptidase family M13	-	283	346	430	969	1154	1378	19.0909	22.4558	25.5894	52.4974	57.1788	79.8623
SP_1655	32433.4	38086.6	38921.6	57631.7	71618.4	56030.1	-0.759548	4.42125e-06	8.15405e-05	gpmA	AE005672.3	1557230	1557922	-	693	protein_coding	phosphoglycerate mutase && PF00300:Histidine phosphatase superfamily (branch 1)	-	28842	34776	38433	61841	83763	56392	5314.76	6165.23	6247.6	9151.83	11337	8927.45
SP_1676	44.9807	41.6176	24.3051	82.9421	108.587	76.5058	-1.27722	0.00365858	0.0229283	SP_1676	AE005672.3	1577022	1577939	-	918	protein_coding	putative N-acetylneuraminate lyase && PF00701:Dihydrodipicolinate synthetase family	-	40	38	24	89	127	77	5.56428	5.08561	2.94517	9.94288	12.976	9.20219
SP_1709	12902.7	16685.4	14369.4	10100.3	10685.1	11399.4	0.449746	0.00348482	0.0221621	SP_1709	AE005672.3	1612751	1614061	-	1311	protein_coding	phosphoglycerate dehydrogenase-related protein && PF01926:50S ribosome-binding GTPase|PF14714:KH-domain-like of EngA bacterial GTPase enzymes, C-terminal	-	11474	15235	14189	10838	12497	11473	1117.64	1427.72	1219.25	847.835	894.093	960.102
SP_1710	3607.46	4516.6	4307.07	2887.13	2954.07	3332.47	0.438504	0.00522005	0.0295574	SP_1710	AE005672.3	1614075	1614788	-	714	protein_coding	nitroreductase family protein && PF00881:Nitroreductase family	Nitroreductase	3208	4124	4253	3098	3455	3354	573.756	709.615	671.026	444.988	453.868	515.357
SP_1714	22246.4	29701.8	28387.4	13229.7	11800	15777.1	0.977261	2.17373e-07	5.29488e-06	SP_1714	AE005672.3	1617465	1617830	+	366	protein_coding	transcriptional regulator%2C GntR family && PF00392:Bacterial regulatory proteins, gntR family	GntR	19783	27120	28031	14196	13801	15879	6902.44	9103.56	8627.79	3977.86	3536.79	4759.76
SP_1715	36271.3	48080.3	41804.8	22088.7	18355.4	23994	0.969248	7.02676e-08	2.06172e-06	SP_1715	AE005672.3	1617835	1619313	+	1479	protein_coding	ABC transporter%2C ATP-binding protein && PF00005:ABC transporter	ABC_tran	32255	43901	41280	23702	21468	24149	2784.97	3646.77	3144.23	1643.54	1361.45	1791.32
SP_1722	310.367	335.131	310.903	1040.04	1351.77	1041.27	-1.84421	1.14607e-21	1.84948e-19	SP_1722	AE005672.3	1625103	1626986	-	1884	protein_coding	PTS system IIABC components && PF02378:Phosphotransferase system, EIIC|PF00358:phosphoenolpyruvate-dependent sugar phosphotransferase system, EIIA 1|PF00367:phosphotransferase system, EIIB	-	276	306	307	1116	1581	1048	18.7077	19.9546	18.3569	60.7502	78.7101	61.0272
SP_1735	2670.73	2801.52	3138.4	2129.47	2072.55	2417.39	0.37967	0.0103921	0.0512069	fmt	AE005672.3	1638736	1639671	-	936	protein_coding	methionyl-tRNA formyltransferase && PF00551:Formyl transferase|PF02911:Formyl transferase, C-terminal domain	-	2375	2558	3099	2285	2424	2433	324.025	335.759	372.982	250.366	242.905	285.174
SP_1774	426.193	405.224	523.573	95.9891	104.312	117.243	2.09448	9.35361e-19	1.20755e-16	SP_1774	AE005672.3	1693715	1694176	+	462	protein_coding	putative transcriptional regulator && PF01047:MarR family	MarR	379	370	517	103	122	118	104.758	98.3926	126.064	22.8644	24.7684	28.021
SP_1775	54522.3	40755.6	54257.2	10078.9	7763.51	7297.86	2.57241	2.51576e-37	8.11962e-35	SP_1775	AE005672.3	1694194	1694496	+	303	protein_coding	conserved domain protein && PF15507:Domain of unknown function (DUF4649)	-	48485	37213	53576	10815	9080	7345	20434.1	15088.8	19919.1	3660.57	2810.75	2659.45
SP_1776	106173	73803.3	128136	17194.2	12505.4	14033.4	2.81667	1.69273e-31	4.37064e-29	trx	AE005672.3	1694513	1694827	+	315	protein_coding	thioredoxin && PF00085:Thioredoxin	-	94416	67388	126527	18450	14626	14124	38276	26283	45249.6	6006.9	4355.07	4919.15
SP_1778	6408.63	3847.43	4629.12	3196.53	2224.74	1785.47	1.0464	0.000207241	0.00219302	SP_1778	AE005672.3	1696189	1696857	-	669	protein_coding	aquaporin && PF00230:Major intrinsic protein	-	5699	3513	4571	3430	2602	1797	1087.84	645.141	769.71	525.815	364.805	294.69
SP_1808	246.27	201.517	270.395	155.633	81.2262	107.307	1.06242	0.0016777	0.0124478	SP_1808	AE005672.3	1721522	1722181	+	660	protein_coding	putative type IV prepilin peptidase && PF06750:Bacterial Peptidase A24 N-terminal domain	-	219	184	267	167	95	108	42.3732	34.2513	45.5732	25.95	13.5008	17.9524
SP_1812	454.306	383.32	465.848	605.757	619.029	700.475	-0.562224	0.00222689	0.0156245	trpB	AE005672.3	1725201	1726424	-	1224	protein_coding	tryptophan synthase%2C beta subunit && PF00291:Pyridoxal-phosphate dependent enzyme	PALP	404	350	460	650	724	705	42.1494	35.1309	42.3369	54.4624	55.48	63.1904
SP_1815	77.5918	96.3775	113.424	187.319	204.348	167.915	-0.960306	0.00100531	0.00806119	trpD	AE005672.3	1727752	1728756	-	1005	protein_coding	anthranilate phosphoribosyltransferase && PF02885:Glycosyl transferase family, helical bundle domain|PF00591:Glycosyl transferase family, a/b domain	Glycos_trans_3N	69	88	112	201	239	169	8.76747	10.7577	12.5543	20.5114	22.3055	18.4486
SP_1816	118.074	81.0447	103.297	208.753	196.653	176.858	-0.945652	0.000904599	0.00748614	trpG	AE005672.3	1728767	1729333	-	567	protein_coding	anthranilate synthase component II && PF00117:Glutamine amidotransferase class-I	GATase	105	74	102	224	230	178	23.6482	16.0343	20.2656	40.5163	38.0474	34.4413
SP_1817	69.7202	81.0447	69.8773	125.811	145.352	126.185	-0.849587	0.00423134	0.0255264	trpE	AE005672.3	1729330	1730691	-	1362	protein_coding	anthranilate synthase component I && PF04715:Anthranilate synthase component I, N terminal region|PF00425:chorismate binding enzyme	-	62	74	69	135	170	127	5.81308	6.67509	5.70708	10.1653	11.7072	10.2299
SP_1821	140.565	147.852	208.619	328.041	389.031	305.03	-1.03922	0.000113179	0.0013405	SP_1821	AE005672.3	1731967	1732968	-	1002	protein_coding	sugar-binding transcriptional regulator%2C LacI family && PF13377:Periplasmic binding protein-like domain|PF00356:Bacterial regulatory proteins, lacI family	LacI	125	135	206	352	455	307	15.9307	16.5527	23.1602	36.028	42.5915	33.6135
SP_1824	23.6149	26.2848	57.7247	118.356	247.099	154.999	-2.27028	7.04653e-06	0.000118144	SP_1824	AE005672.3	1734253	1735944	-	1692	protein_coding	ABC transporter%2C permease protein && PF00528:Binding-protein-dependent transport system inner membrane component	BPD_transp_1	21	24	57	127	289	156	1.58493	1.74266	3.79504	7.69783	16.0205	10.115
SP_1825	25.8639	13.1424	36.4577	68.0311	100.891	86.4417	-1.75581	0.000729053	0.00635951	SP_1825	AE005672.3	1735956	1736966	-	1011	protein_coding	ABC transporter%2C ATP-binding protein && PF07673:Protein of unknown function (DUF1602)|PF00005:ABC transporter|PF08402:TOBE domain	ABC_tran	23	12	36	73	118	87	2.90515	1.45825	4.01138	7.40519	10.9474	9.44085
SP_1826	74.2182	54.7599	39.4958	149.109	174.423	138.108	-1.45764	7.03795e-05	0.000873653	SP_1826	AE005672.3	1737069	1738136	-	1068	protein_coding	ABC transporter%2C substrate-binding protein && PF13343:Bacterial extracellular solute-binding protein	-	66	50	39	160	204	139	7.89158	5.75177	4.11373	15.3643	17.9159	14.2786
SP_1827	19.1168	17.5232	29.3687	90.3975	94.9064	87.4352	-2.04259	2.44313e-06	4.63836e-05	SP_1827	AE005672.3	1738161	1738820	-	660	protein_coding	hypothetical protein && PF08975:Domain of unknown function (DUF1868)	-	17	16	29	97	111	88	3.28925	2.97837	4.9499	15.0727	15.7746	14.6279
SP_1829	75.3427	70.0927	83.0425	149.109	179.553	142.082	-1.04304	0.000388432	0.00379898	galT-1	AE005672.3	1740023	1741498	-	1476	protein_coding	galactose-1-phosphate uridylyltransferase && PF02744:Galactose-1-phosphate uridyl transferase, C-terminal domain|PF01087:Galactose-1-phosphate uridyl transferase, N-terminal domain	-	67	64	82	160	210	143	5.79669	5.32717	6.25849	11.1173	13.3448	10.629
SP_1830	8.99615	18.6184	22.2797	46.5967	64.1259	46.6984	-1.65413	0.00402394	0.0246204	SP_1830	AE005672.3	1741511	1742152	-	642	protein_coding	putative phosphate transport system regulatory protein PhoU && PF01895:PhoU domain	PhoU	8	17	22	50	75	47	1.59128	3.25324	3.86038	7.98729	10.9574	8.03167
SP_1831	11.2452	14.2376	12.1526	40.0731	48.7357	23.846	-1.58401	0.0113883	0.0538546	SP_1831	AE005672.3	1742210	1742692	-	483	protein_coding	hypothetical protein && -	-	10	13	12	43	57	24	2.6439	3.30673	2.79883	9.13032	11.069	5.45139
SP_1833	50.6033	20.8088	51.6484	102.513	91.4863	93.3967	-1.22257	0.00907157	0.0457477	SP_1833	AE005672.3	1743033	1745159	-	2127	protein_coding	cell wall surface anchor family protein && PF04650:YSIRK type signal peptide|PF12708:Pectate lyase superfamily protein	YSIRK_signal	45	19	51	110	107	94	2.7017	1.09746	2.70113	5.30383	4.71841	4.84846
SP_1838	1753.12	1103.96	1731.74	3012.01	2478.68	2224.63	-0.749576	0.00175155	0.012848	SP_1838	AE005672.3	1747591	1748283	-	693	protein_coding	putative glycosyl transferase && PF02397:Bacterial sugar transferase	-	1559	1008	1710	3232	2899	2239	287.279	178.702	277.975	478.303	392.369	354.457
SP_1847	166.429	200.421	205.581	371.841	558.323	488.842	-1.30945	2.0601e-07	5.11459e-06	xpt	AE005672.3	1755277	1755858	+	582	protein_coding	xanthine phosphoribosyltransferase && PF00156:Phosphoribosyl transferase domain	Pribosyltran	148	183	203	399	653	492	32.4736	38.6305	39.293	70.3096	105.237	92.7439
SP_1848	783.789	1099.58	1167.66	1560.06	2801.88	2226.62	-1.11058	4.40147e-05	0.000579826	pbuX	AE005672.3	1755858	1757120	+	1263	protein_coding	xanthine permease && PF00860:Permease family	-	697	1004	1153	1674	3277	2241	70.4727	97.6636	102.841	135.93	243.362	194.662
SP_1858	107.954	89.8063	123.551	215.277	159.887	187.787	-0.807657	0.0056198	0.0314076	SP_1858	AE005672.3	1765602	1766138	+	537	protein_coding	transcriptional regulator%2C TetR family && PF00440:Bacterial regulatory proteins, tetR family	TetR_N	96	82	122	231	187	189	22.8291	18.7604	25.5934	44.1166	32.6623	38.6127
SP_1874	7728.82	8470.27	6475.29	5599.06	5609.74	6033.03	0.395128	0.0108326	0.0526861	rluB	AE005672.3	1778694	1779416	-	723	protein_coding	ribosomal large subunit pseudouridine synthase B && PF00849:RNA pseudouridylate synthase|PF01479:S4 domain	S4	6873	7734	6394	6008	6561	6072	1213.95	1314.22	996.269	852.229	851.16	921.376
SP_1876	5266.12	4538.5	4290.87	3363.35	3353.36	3778.59	0.425492	0.004398	0.0259261	scpA	AE005672.3	1779991	1780719	-	729	protein_coding	segregation and condensation protein A && PF02616:ScpA/B protein	-	4683	4144	4237	3609	3922	3803	820.329	698.385	654.746	507.72	504.614	572.324
SP_1893	1948.79	957.204	1823.9	2866.63	2847.19	2506.81	-0.797435	0.00434225	0.0257844	SP_1893	AE005672.3	1798266	1799459	-	1194	protein_coding	hypothetical protein && PF13425:O-antigen ligase like membrane protein	-	1733	874	1801	3076	3330	2523	185.347	89.931	169.923	264.208	261.589	231.823
SP_1899	796.159	527.886	750.421	1231.08	1020.89	1116.79	-0.69934	0.00139935	0.0107533	msmR	AE005672.3	1806745	1807605	+	861	protein_coding	msm operon regulatory protein && PF02311:AraC-like ligand binding domain|PF12833:Helix-turn-helix domain	AraC_binding	708	482	741	1321	1194	1124	105.008	68.7775	96.9521	157.349	130.071	143.221
SP_1903	71402.4	78315.5	58558.2	44544.5	58292.2	47858.9	0.46685	0.0109136	0.0527696	SP_1903	AE005672.3	1817703	1818236	+	534	protein_coding	conserved hypothetical protein && PF04167:Protein of unknown function (DUF402)	-	63496	71508	57823	47798	68177	48168	15184.4	16451.9	12198.4	9179.8	11975	9896.02
SP_1907	5699.06	7022.42	6387.19	2512.49	3898.86	4899.35	0.756585	0.00339196	0.0217862	groES	AE005672.3	1822000	1822284	-	285	protein_coding	chaperonin%2C 10 kDa && PF00166:Chaperonin 10 Kd subunit	-	5068	6412	6307	2696	4560	4931	2270.82	2764.08	2492.99	970.152	1500.72	1898.16
SP_1919	1041.3	658.215	793.968	1278.61	1321.85	1367.17	-0.670282	0.00179176	0.0130687	SP_1919	AE005672.3	1828866	1829687	-	822	protein_coding	ABC transporter%2C permease protein && PF00664:ABC transporter transmembrane region	ABC_membrane	926	601	784	1372	1546	1376	143.857	89.8267	107.445	171.178	176.408	183.65
SP_1922	1832.97	1525.61	1772.25	2438.87	2446.19	2189.86	-0.463599	0.00188972	0.0137058	SP_1922	AE005672.3	1830299	1831015	-	717	protein_coding	conserved hypothetical protein && PF01709:Transcriptional regulator	-	1630	1393	1750	2617	2861	2204	290.309	238.69	274.955	374.325	374.264	337.237
SP_1940	7634.36	6682.9	7495.1	5841.36	5918.4	5472.65	0.339989	0.00705084	0.0368528	recA	AE005672.3	1843413	1844579	-	1167	protein_coding	recA protein && PF00154:recA bacterial DNA recombination protein	-	6789	6102	7401	6268	6922	5508	742.893	642.398	714.433	550.837	556.34	517.805
SP_1965	554.388	526.791	489.141	321.517	361.67	361.664	0.587429	0.000938162	0.00771444	SP_1965	AE005672.3	1873073	1873279	-	207	protein_coding	hypothetical protein && PF11772:DNA-directed RNA polymerase subunit beta	-	493	481	483	345	423	364	304.136	285.481	262.857	170.928	191.668	192.919
SP_1975	47694.2	68400.6	60381	33140.5	41061.1	46969.6	0.542429	0.00899705	0.0456941	SP_1975	AE005672.3	1879925	1880851	+	927	protein_coding	SpoIIIJ family protein && PF02096:60Kd inner membrane protein	-	42413	62455	59623	35561	48024	47273	5842.66	8277.33	7245.63	3934.22	4859.13	5594.7
SP_1996	2034.25	3253.84	3022.95	7256.03	9347.85	8642.18	-1.60289	7.33739e-13	5.5721e-11	SP_1996	AE005672.3	1898755	1899207	+	453	protein_coding	universal stress protein family && PF00582:Universal stress protein family	Usp	1809	2971	2985	7786	10933	8698	509.955	805.762	742.315	1762.71	2263.71	2106.51
SP_1999	98.9576	135.805	126.589	385.82	454.012	292.113	-1.6474	7.80175e-09	2.65054e-07	ccpA	AE005672.3	1902314	1903324	-	1011	protein_coding	catabolite control protein A && PF00356:Bacterial regulatory proteins, lacI family|PF13377:Periplasmic binding protein-like domain	LacI	88	124	125	414	531	294	11.1153	15.0686	13.9284	41.9966	49.2632	31.9036
SP_2010	6247.83	7113.32	5456.5	4521.74	4527.29	4304.2	0.494827	0.00118463	0.00938254	pbp2A	AE005672.3	1915717	1917912	-	2196	protein_coding	penicillin-binding protein 2A && PF00912:Transglycosylase|PF00905:Penicillin binding protein transpeptidase domain	-	5556	6495	5388	4852	5295	4332	323.088	363.37	276.4	226.596	226.159	216.421
SP_2026	13765.2	29481.7	36295.7	91801	99124.2	162248	-2.15057	2.94175e-09	1.15085e-07	SP_2026	AE005672.3	1930775	1933426	-	2652	protein_coding	alcohol dehydrogenase%2C iron-containing && PF00465:Iron-containing alcohol dehydrogenase|PF00171:Aldehyde dehydrogenase family	Aldedh	12241	26919	35840	98506	115933	163296	589.433	1247.06	1522.43	3809.38	4100.28	6755.31
SP_2030	75673.4	73575.5	59729.9	52855.5	56057.2	48433.2	0.409405	0.00816416	0.0418251	recP-2	AE005672.3	1935028	1937004	-	1977	protein_coding	transketolase && PF02780:Transketolase, C-terminal domain|PF02779:Transketolase, pyrimidine binding domain|PF00456:Transketolase, thiamine diphosphate binding domain	-	67294	67180	58980	56716	65563	48746	4346.71	4174.8	3360.78	2942.14	3110.51	2705.05
SP_2054	7180.05	6736.57	7692.57	2671.85	2778.79	2359.76	1.46806	5.81231e-26	1.25062e-23	SP_2054	AE005672.3	1954652	1955023	-	372	protein_coding	conserved hypothetical protein && PF06279:Protein of unknown function (DUF1033)	-	6385	6151	7596	2867	3250	2375	2191.84	2031.45	2300.3	790.405	819.445	700.429
SP_2055	735.435	1185.01	1182.85	2494.79	3933.06	3300.68	-1.64828	4.47482e-10	1.99206e-08	SP_2055	AE005672.3	1955168	1956226	-	1059	protein_coding	alcohol dehydrogenase%2C zinc-containing && PF08240:Alcohol dehydrogenase GroES-like domain|PF00107:Zinc-binding dehydrogenase	ADH_N	654	1082	1168	2677	4600	3322	78.863	125.526	124.248	259.249	407.419	344.149
SP_2056	3199.26	2385.34	2115.56	1711.03	1527.05	1793.42	0.613871	0.00286204	0.019345	nagA	AE005672.3	1956389	1957540	-	1152	protein_coding	N-acetylglucosamine-6-phosphate deacetylase && PF01979:Amidohydrolase family	Amidohydro_1	2845	2178	2089	1836	1786	1805	315.371	232.278	204.281	163.45	145.415	171.897
SP_2058	4050.52	3961.33	3884.77	3267.36	2813.85	2722.42	0.434347	0.00158876	0.0119848	tgt	AE005672.3	1959608	1960750	-	1143	protein_coding	queuine tRNA-ribosyltransferase && PF01702:Queuine tRNA-ribosyltransferase	TGT	3602	3617	3836	3506	3291	2740	402.429	388.781	378.072	314.579	270.061	262.995
SP_2063	26873.7	52035.1	55782.3	18583.7	16646.2	18715.1	1.3201	1.68861e-06	3.30301e-05	SP_2063	AE005672.3	1963634	1964746	-	1113	protein_coding	LysM domain protein && PF01476:LysM domain	LysM	23898	47512	55082	19941	19469	18836	2741.94	5244.58	5575.15	1837.45	1640.7	1856.68
SP_2066	2469.44	1870.6	2524.7	4168.54	3942.46	3640.49	-0.775535	1.07095e-05	0.00016861	thrC	AE005672.3	1966877	1968361	-	1485	protein_coding	threonine synthase && PF00291:Pyridoxal-phosphate dependent enzyme|PF14821:Threonine synthase N terminus	PALP	2196	1708	2493	4473	4611	3664	188.841	141.307	189.12	308.914	291.238	270.69
SP_2073	14997.7	17576.8	14262	9820.71	9919.86	10200.1	0.645522	3.01342e-06	5.63815e-05	SP_2073	AE005672.3	1980558	1982324	-	1767	protein_coding	ABC transporter%2C ATP-binding/permease protein && PF00005:ABC transporter|PF00664:ABC transporter transmembrane region	ABC_membrane	13337	16049	14083	10538	11602	10266	963.858	1115.87	897.844	611.627	615.851	637.394
SP_2075	13421.1	15064.5	12551.6	8277.43	8950.27	9464.86	0.620491	9.11085e-06	0.000147026	SP_2075	AE005672.3	1983116	1984810	-	1695	protein_coding	ABC transporter%2C ATP-binding/permease protein && PF00005:ABC transporter|PF00664:ABC transporter transmembrane region|PF07673:Protein of unknown function (DUF1602)	ABC_membrane	11935	13755	12394	8882	10468	9526	899.175	996.996	823.728	537.41	579.26	616.572
SP_2076	10271.4	15049.1	11225.9	6379.08	8478.3	7409.14	0.714827	0.000559263	0.00517317	SP_2076	AE005672.3	1984957	1987490	-	2534	protein_coding	- && PF01624:MutS domain I|PF05192:MutS domain III|PF05190:MutS family domain IV|PF05188:MutS domain II|PF00488:MutS domain V	-	9134	13741	11085	6845	9916	7457	460.305	666.215	492.801	277.033	367.037	322.85
SP_2077	7717.57	9677.18	6846.96	4530.13	5850.85	5004.67	0.655838	0.000727652	0.00635951	SP_2077	AE005672.3	1987541	1987987	-	447	protein_coding	putative transcriptional repressor && PF02863:Arginine repressor, C-terminal domain|PF01316:Arginine repressor, DNA binding domain	Arg_repressor	6863	8836	6761	4861	6843	5037	1960.64	2428.57	1703.91	1115.28	1435.88	1236.25
SP_2094	1387.66	1627.47	1506.92	972.938	973.004	1225.09	0.512383	0.00336337	0.0217105	SP_2094	AE005672.3	2002387	2003064	-	678	protein_coding	conserved hypothetical protein && PF01694:Rhomboid family	Rhomboid	1234	1486	1488	1044	1138	1233	232.422	269.272	247.238	157.919	157.432	199.515
SP_2096	909.736	969.251	875.997	643.966	524.123	636.886	0.610487	0.00035409	0.00354365	SP_2096	AE005672.3	2003599	2004729	-	1131	protein_coding	peptidase%2C M20/M25/M40 family && PF01546:Peptidase family M20/M25/M40|PF07687:Peptidase dimerisation domain	Peptidase_M20	809	885	865	691	613	641	91.3434	96.1354	86.158	62.6585	50.8367	62.1783
SP_2097	3201.5	3591.16	3247.77	2401.59	2639.42	2684.66	0.378086	0.00434625	0.0257844	SP_2097	AE005672.3	2004797	2005495	-	699	protein_coding	putative 2%2C3%2C4%2C5-tetrahydropyridine-2-carboxylate N-succinyltransferase && PF14602:Hexapeptide repeat of succinyl-transferase|PF00132:Bacterial transferase hexapeptide (six repeats)|PF08503:Tetrahydrodipicolinate succinyltransferase N-terminal	Hexapep	2847	3279	3207	2577	3087	2702	520.118	576.324	516.849	378.096	414.228	424.083
SP_2108	737.684	735.974	419.264	2433.28	1556.12	1206.21	-1.45703	1.11413e-05	0.000173294	malX	AE005672.3	2020750	2022021	+	1272	protein_coding	maltose/maltodextrin ABC transporter%2C maltose/maltodextrin-binding protein && PF13416:Bacterial extracellular solute-binding protein	-	656	672	414	2611	1820	1214	65.8579	64.906	36.6653	210.516	134.204	104.707
SP_2109	1036.81	857.541	719.027	2520.88	1636.49	1596.69	-1.1389	7.74807e-06	0.000126617	malC	AE005672.3	2022117	2023424	+	1308	protein_coding	maltodextrin ABC transporter%2C permease protein && PF00528:Binding-protein-dependent transport system inner membrane component	BPD_transp_1	922	783	710	2705	1914	1607	90.0149	73.5456	61.1495	212.092	137.25	134.788
SP_2110	1043.55	1049.2	772.701	2806.05	2019.54	1592.71	-1.16367	7.62382e-06	0.000126184	malD	AE005672.3	2023426	2024268	+	843	protein_coding	maltodextrin ABC transporter%2C permease protein && PF00528:Binding-protein-dependent transport system inner membrane component	BPD_transp_1	928	958	763	3011	2362	1603	140.576	139.618	101.962	366.309	262.804	208.617
SP_2156	5299.86	4727.97	6046.91	7967.1	8670.68	8049.01	-0.618903	3.54376e-05	0.000497282	SP_2156	AE005672.3	2069966	2070790	-	825	protein_coding	SPFH domain/Band 7 family && PF01145:SPFH domain / Band 7 family	-	4713	4317	5971	8549	10141	8101	729.516	642.881	815.334	1062.74	1152.94	1077.28
SP_2169	7266.64	7416.69	4658.48	1497.62	2500.91	3789.52	1.31243	0.00012103	0.00138275	adcA	AE005672.3	2086817	2088322	-	1506	protein_coding	zinc ABC transporter%2C zinc-binding lipoprotein && PF09223:ZinT (YodA) periplasmic lipocalin-like zinc-recruitment|PF01297:Zinc-uptake complex component A periplasmic	-	6462	6772	4600	1607	2925	3814	547.94	552.452	344.092	109.435	182.172	277.843
SP_2170	1641.8	1669.08	1083.6	438.941	601.074	956.82	1.1382	0.00046084	0.004407	adcB	AE005672.3	2088332	2089138	-	807	protein_coding	zinc ABC transporter%2C permease protein && PF00950:ABC 3 transport family	ABC-3	1460	1524	1070	471	703	963	231.031	232.014	149.366	59.8566	81.7074	130.917
SP_2171	997.448	1027.3	618.768	273.056	430.926	614.034	1.00423	0.00371662	0.0231795	adcC	AE005672.3	2089131	2089835	-	705	protein_coding	zinc ABC transporter%2C ATP-binding protein && PF00005:ABC transporter|PF07673:Protein of unknown function (DUF1602)	ABC_tran	887	938	611	293	504	618	160.667	163.462	97.6325	42.6229	67.0534	96.1707
SP_2172	1984.78	1439.09	832.451	396.072	405.276	529.579	1.67723	3.16223e-07	7.16218e-06	adcR	AE005672.3	2089835	2090275	-	441	protein_coding	adc operon repressor AdcR && PF01047:MarR family	MarR	1765	1314	822	425	474	533	511.09	366.066	209.979	98.836	100.814	132.596
SP_2175	17597.6	14454.4	13387.1	21589.2	20028.7	23183.3	-0.512096	0.00157339	0.0119485	dltB	AE005672.3	2091944	2093185	-	1242	protein_coding	dltB protein && PF03062:MBOAT, membrane-bound O-acyltransferase family	MBOAT	15649	13198	13219	23166	23425	23333	1609	1305.54	1199	1912.91	1769.04	2061.07
SP_2176	8947.79	7465.97	7599.4	11540.1	11077.5	12459.5	-0.546716	0.000110562	0.00132162	dltA	AE005672.3	2093185	2094735	-	1551	protein_coding	D-alanine-activating enzyme && PF00501:AMP-binding enzyme|PF13193:AMP-binding enzyme C-terminal domain	AMP-binding	7957	6817	7504	12383	12956	12540	655.132	539.988	545.034	818.802	783.5	887.011
SP_2180	612.863	576.075	632.946	845.263	737.021	848.519	-0.415544	0.009493	0.0475018	SP_2180	AE005672.3	2097257	2098087	-	831	protein_coding	- && -	-	545	526	625	907	862	854	83.7504	77.7656	84.7269	111.936	97.294	112.746
SP_2186	806.28	408.509	254.191	2460.3	2041.77	965.762	-1.89661	3.05585e-05	0.000433528	gplK	AE005672.3	2104687	2106195	-	1509	protein_coding	glycerol kinase && PF02782:FGGY family of carbohydrate kinases, C-terminal domain|PF00370:FGGY family of carbohydrate kinases, N-terminal domain	FGGY_N	717	373	251	2640	2388	972	60.6766	30.3684	18.7381	179.424	148.431	70.6676
SP_2188	8526.1	6472.63	7025.2	4810.64	4517.89	4710.57	0.649608	3.72481e-05	0.000511567	hslO	AE005672.3	2107946	2108818	+	873	protein_coding	chaperonin%2C 33 kDa && PF01430:Hsp33 protein	-	7582	5910	6937	5162	5284	4741	1109.08	831.717	895.158	606.413	567.712	595.798
SP_2189	4937.76	3252.74	4192.64	2557.22	2036.64	2295.17	0.846044	4.1198e-05	0.000554027	SP_2189	AE005672.3	2108829	2109785	+	957	protein_coding	putative TIM-barrel protein%2C NifR3 family && PF01207:Dihydrouridine synthase (Dus)	Dus	4391	2970	4140	2744	2382	2310	585.926	381.283	487.338	294.061	233.458	264.815
SP_2206	7406.08	8028.9	6338.58	11450.7	12661.9	12249.9	-0.739925	5.54639e-07	1.1934e-05	yfiA	AE005672.3	2127117	2127665	-	549	protein_coding	ribosomal subunit interface protein && PF02482:Sigma 54 modulation protein / S30EA ribosomal protein|PF16321:Sigma 54 modulation/S30EA ribosomal protein C terminus	-	6586	7331	6259	12287	14809	12329	1531.94	1640.56	1284.32	2295.29	2530.07	2463.76
SP_2209	315.99	249.705	216.721	474.354	483.937	461.022	-0.860285	0.000120311	0.00138275	SP_2209	AE005672.3	2129758	2130393	+	636	protein_coding	conserved hypothetical protein && PF09186:Domain of unknown function (DUF1949)|PF01205:Uncharacterized protein family UPF0029	-	281	228	214	509	566	464	56.421	44.0433	37.9052	82.0777	83.4716	80.0394
SP_2210	6220.84	12117.3	10015.7	14061	36221.8	19637.2	-1.30216	0.000404589	0.00391436	cysM	AE005672.3	2130642	2131562	+	921	protein_coding	cysteine synthase && PF00291:Pyridoxal-phosphate dependent enzyme	PALP	5532	11064	9890	15088	42364	19764	767.033	1475.89	1209.7	1680.11	4314.37	2354.28
SP_2216	8509.23	16093.9	13931.9	5839.49	6718.69	7376.35	0.950925	0.000191454	0.00207703	usp45	AE005672.3	2135267	2136445	-	1179	protein_coding	secreted 45 kd protein && PF05257:CHAP domain	-	7567	14695	13757	6266	7858	7424	819.599	1531.29	1314.47	545.056	625.141	690.824
SP_2252	372.216	326.369	476.988	584.322	732.746	578.265	-0.688835	0.00318245	0.0210695	SP_2252	AE005672.3	1706881	1706953	+	73	protein_coding	tRNA-Lys && -	-	331	298	471	627	857	582	579.024	501.529	726.842	880.865	1101.13	874.668
SP_2259	508.282	455.603	456.734	637.442	809.697	645.828	-0.55968	0.00327777	0.0213717	SP_2259	AE005672.3	1809219	1809292	-	74	protein_coding	tRNA-Met && -	-	452	416	451	684	947	650	780.006	690.66	686.574	947.958	1200.32	963.662

## Sheet: Pregro Fe CuFe vs WT
gene_id	T48_1	T48_2	T48_3	T45_1	T45_2	T45_3	log2FoldChange	pvalue	padj	gene_name	gene_chr	gene_start	gene_end	gene_strand	gene_length	gene_biotype	gene_description	tf_family	T48_1_readcount	T48_2_readcount	T48_3_readcount	T45_1_readcount	T45_2_readcount	T45_3_readcount	T48_1_fpkm	T48_2_fpkm	T48_3_fpkm	T45_1_fpkm	T45_2_fpkm	T45_3_fpkm
SP_0004	9225.16	10406.7	6727.82	5426.06	6177.03	5308.56	0.640269	0.00288565	0.0222516	SP_0004	AE005672.3	3196	4311	+	1116	protein_coding	GTP-binding protein && PF06071:Protein of unknown function (DUF933)|PF01926:50S ribosome-binding GTPase	-	8358	9731	6793	5508	6811	5599	956.378	1071.26	685.709	542.181	608.428	528.437
SP_0005	703.09	909.023	559.579	342.823	493.364	346.066	0.876756	0.00179459	0.0158811	pth	AE005672.3	4382	4951	+	570	protein_coding	peptidyl-tRNA hydrolase && PF01195:Peptidyl-tRNA hydrolase	-	637	850	565	348	544	365	142.711	183.209	111.665	67.0686	95.1451	67.4473
SP_0006	4769.31	5200.68	3386.19	2439.16	3016.41	2387.38	0.767932	0.000746506	0.00809492	mfd	AE005672.3	4952	8461	+	3510	protein_coding	transcription-repair coupling factor && PF03461:TRCF domain|PF00270:DEAD/DEAH box helicase|PF02559:CarD-like/TRCF domain|PF00271:Helicase conserved C-terminal domain	DEAD	4321	4863	3419	2476	3326	2518	157.206	170.216	109.732	77.4922	94.4665	75.5606
SP_0012	74051.8	66278.5	54488.1	35543.2	45387.7	47036.5	0.606345	0.00275819	0.0216292	hpt	AE005672.3	11812	12354	+	543	protein_coding	hypoxanthine-guanine phosphoribosyltransferase && PF00156:Phosphoribosyl transferase domain	Pribosyltran	67091	61975	55016	36080	50046	49610	15778.1	14022.3	11413.8	7299.3	9188.24	9623.12
SP_0013	346943	363266	287429	168594	208659	204412	0.778325	1.49951e-05	0.000306628	ftsH	AE005672.3	12370	14328	+	1959	protein_coding	cell division protein FtsH && PF01434:Peptidase family M41|PF06480:FtsH Extracellular|PF00004:ATPase family associated with various cellular activities (AAA)	AAA	314331	339679	290214	171140	230075	215596	20490.1	21302.8	16688.8	9596.92	11708.4	11591.9
SP_0019	9115.88	7055.09	11390.6	15410.3	13612	14962.4	-0.674305	0.00208048	0.017936	purA	AE005672.3	22832	24118	+	1287	protein_coding	adenylosuccinate synthetase && PF00709:Adenylosuccinate synthetase	-	8259	6597	11501	15643	15009	15781	819.484	629.753	1006.7	1335.23	1162.61	1291.52
SP_0027	5161.14	4100.23	5481.89	7799.22	8709.15	7565.1	-0.707369	0.000104265	0.00155613	prsA-1	AE005672.3	28862	29830	+	969	protein_coding	ribose-phosphate pyrophosphokinase && PF13793:N-terminal domain of ribose phosphate pyrophosphokinase|PF14572:Phosphoribosyl synthetase-associated domain	-	4676	3834	5535	7917	9603	7979	616.229	486.106	643.482	897.535	987.975	867.304
SP_0033	665.562	864.107	1009.22	2023.44	2601.04	1802.39	-1.33968	4.58911e-08	2.05474e-06	SP_0033	AE005672.3	34253	34690	+	438	protein_coding	conserved hypothetical protein && PF13380:CoA binding domain	-	603	808	1019	2054	2868	1901	175.806	226.642	262.085	515.159	652.781	457.146
SP_0060	314.569	382.859	323.862	699.437	1325.92	991.74	-1.563	4.16261e-08	1.9259e-06	SP_0060	AE005672.3	64955	66742	+	1788	protein_coding	glycosyl hydrolase%2C family 35 && PF01301:Glycosyl hydrolases family 35	-	285	358	327	710	1462	1046	20.3549	24.599	20.6026	43.622	81.5159	61.6185
SP_0061	80.5739	100.527	96.0693	205.891	381.813	236.083	-1.5716	5.66061e-06	0.000130949	SP_0061	AE005672.3	66739	67215	+	477	protein_coding	PTS system%2C IIB component && PF03830:PTS system sorbose subfamily IIB component	PTSIIB_sorb	73	94	97	209	421	249	19.5432	24.211	22.9084	48.133	87.9886	54.9829
SP_0062	111.479	196.777	143.609	306.373	556.848	426.657	-1.51339	1.08789e-05	0.000232306	SP_0062	AE005672.3	67243	68148	+	906	protein_coding	PTS system%2C IIC component && PF03609:PTS system sorbose-specific iic component	-	101	184	145	311	614	450	14.2359	24.9512	18.0294	37.7092	67.562	52.3156
SP_0063	201.987	254.526	218.879	367.451	956.8	626.712	-1.53064	2.90496e-05	0.00055234	SP_0063	AE005672.3	68135	68950	+	816	protein_coding	PTS system%2C IID component && PF03613:PTS system mannose/fructose/sorbose family IID component	-	183	238	221	373	1055	661	28.6386	35.8335	30.5101	50.215	128.892	85.3214
SP_0065	51.8763	73.7913	44.5682	91.6164	155.083	150.752	-1.22479	0.00267953	0.0211318	agaS	AE005672.3	69660	70826	+	1167	protein_coding	sugar isomerase domain protein AgaS && PF01380:SIS domain	SIS	47	69	45	93	171	159	5.14302	7.26408	4.34394	8.75441	14.6079	14.3507
SP_0066	24.2825	17.111	19.8081	39.4049	58.0428	56.8876	-1.33619	0.00888268	0.0542193	galM	AE005672.3	70942	71979	+	1038	protein_coding	aldose 1-epimerase && PF01263:Aldose 1-epimerase	Aldose_epim	22	16	20	40	64	60	2.70655	1.89376	2.17058	4.23328	6.14675	6.08836
SP_0084	312.362	276.985	242.649	159.59	157.804	179.196	0.743973	0.00229429	0.0192998	SP_0084	AE005672.3	89733	90785	+	1053	protein_coding	sensor histidine kinase && PF02518:Histidine kinase-, DNA gyrase B-, and HSP90-like ATPase|PF00512:His Kinase A (phospho-acceptor) domain|PF00672:HAMP domain	HATPase_c	283	259	245	162	174	189	34.3202	30.2186	26.2108	16.9006	16.4734	18.9051
SP_0096	69.5364	36.3609	28.7217	147.768	165.966	130.841	-1.72715	7.94186e-05	0.00125265	SP_0096	AE005672.3	98131	98991	+	861	protein_coding	hypothetical protein && PF14132:Domain of unknown function (DUF4299)	-	63	34	29	150	183	138	9.34391	4.85153	3.79435	19.1383	21.189	16.8819
SP_0105	2458.05	2488.58	2308.63	1866.81	1638.8	1794.8	0.452959	0.00233163	0.0194958	sdhA	AE005672.3	107610	108482	-	873	protein_coding	L-serine dehydratase%2C iron-sulfur-dependent%2C alpha subunit && PF03313:Serine dehydratase alpha chain	-	2227	2327	2331	1895	1807	1893	325.76	327.48	300.795	238.457	206.351	228.393
SP_0107	16314.6	41530.6	33740.1	13329.7	12469.2	17862.7	1.06875	0.00165162	0.0151618	SP_0107	AE005672.3	109404	109991	+	588	protein_coding	LysM domain protein && PF01476:LysM domain	LysM	14781	38834	34067	13531	13749	18840	3210.09	8114.04	6526.78	2527.94	2331.08	3374.82
SP_0121	61603.7	67861.3	57421.7	45376.7	45358.7	47463.2	0.435417	0.00220245	0.0186605	SP_0121	AE005672.3	125051	126730	-	1680	protein_coding	metallo-beta-lactamase superfamily protein && PF00753:Metallo-beta-lactamase superfamily|PF07521:RNA-metabolising metallo-beta-lactamase	Lactamase_B	55813	63455	57978	46062	50014	50060	4242.46	4640.44	3887.73	3011.95	2967.87	3138.54
SP_0128	953.641	1034.15	789.353	542.803	667.493	611.542	0.607776	0.00291899	0.0223843	SP_0128	AE005672.3	128980	129417	+	438	protein_coding	putative ribosomal-protein-alanine acetyltransferase && PF00583:Acetyltransferase (GNAT) family	Acetyltransf_1	864	967	797	551	736	645	251.902	271.241	204.987	138.195	167.52	155.107
SP_0146	1006.62	1091.9	941.875	634.419	665.679	615.334	0.666387	6.90909e-05	0.00114164	SP_0146	AE005672.3	144440	145096	+	657	protein_coding	conserved hypothetical protein && PF03591:AzlC protein	-	912	1021	951	644	734	649	177.264	190.925	163.064	107.68	111.376	104.046
SP_0147	576.158	625.622	520.953	374.347	327.398	353.651	0.70694	0.000302531	0.00391784	SP_0147	AE005672.3	145086	145295	+	210	protein_coding	hypothetical protein && PF05437:Branched-chain amino acid transport protein (AzlD)	-	522	585	526	380	361	373	317.426	342.247	282.169	198.783	171.376	187.084
SP_0190	3043.04	1852.27	2056.08	1219.58	1342.24	1389.01	0.815017	0.000694864	0.00778115	SP_0190	AE005672.3	181261	181380	+	120	protein_coding	hypothetical protein && -	-	2757	1732	2076	1238	1480	1465	2933.91	1773.25	1948.89	1133.32	1229.54	1285.89
SP_0191	10023.2	9630.3	6717.91	5174.85	6557.03	6032.93	0.569893	0.00946547	0.0561456	SP_0191	AE005672.3	181358	181927	+	570	protein_coding	hypothetical protein && -	-	9081	9005	6783	5253	7230	6363	2034.46	1940.94	1340.57	1012.39	1264.52	1175.8
SP_0193	62781.4	70077.1	50059	41575.1	46908.6	41967.9	0.487672	0.00901686	0.0543672	SP_0193	AE005672.3	182284	182703	+	420	protein_coding	- && PF03652:Holliday junction resolvase	-	56880	65527	50544	42203	51723	44264	17294.2	19167.9	13557	11038.5	12277.1	11100.6
SP_0194	40454.7	40399.1	29317	23317.9	27090.6	24806.8	0.550631	0.00452116	0.0323472	SP_0194	AE005672.3	182719	183024	+	306	protein_coding	conserved hypothetical protein && PF06949:Protein of unknown function (DUF1292)	-	36652	37776	29601	23670	29871	26164	15295.6	15166.9	10897.5	8497.51	9731.75	9005.95
SP_0238	167.77	142.235	119.839	259.087	252.124	219.017	-0.765683	0.00421097	0.0304418	SP_0238	AE005672.3	208100	208366	+	267	protein_coding	ACT domain protein && PF13740:ACT domain	-	152	133	121	263	278	231	72.6982	61.1988	51.0524	108.208	103.8	91.1271
SP_0239	908.388	733.635	769.544	1188.06	1352.22	985.103	-0.548029	0.00896112	0.0543146	SP_0239	AE005672.3	208376	209713	+	1338	protein_coding	conserved hypothetical protein && PF05167:Uncharacterised ACR (DUF711)	-	823	686	777	1206	1491	1039	78.548	62.9898	65.4195	99.0161	111.092	81.7911
SP_0245	580.573	479.109	607.118	814.696	1204.39	1248.68	-0.971251	7.45013e-05	0.00121656	SP_0245	AE005672.3	215094	215870	-	777	protein_coding	putative pyruvate formate-lyase-activating enzyme && PF04055:Radical SAM superfamily|PF13353:4Fe-4S single cluster domain	Radical_SAM	526	448	613	827	1328	1317	86.4482	70.8369	88.8754	116.923	170.388	178.53
SP_0247	796.909	516.539	647.725	1199.88	960.428	935.801	-0.658783	0.0061981	0.0417619	SP_0247	AE005672.3	216751	217731	+	981	protein_coding	transcriptional regulator && PF04198:Putative sugar-binding domain	Sugar-bind	722	483	654	1218	1059	987	93.9852	60.4896	75.1019	136.393	107.619	105.973
SP_0251	930.463	678.024	860.662	1195.94	1265.15	1096.98	-0.527134	0.00870964	0.0534911	SP_0251	AE005672.3	220066	222504	+	2439	protein_coding	putative formate acetyltransferase && PF01228:Glycine radical|PF02901:Pyruvate formate lyase-like	-	843	634	869	1214	1395	1157	44.1374	31.936	40.1375	54.6791	57.0197	49.9653
SP_0268	569.536	1005.27	907.211	2297.31	2942.05	2366.52	-1.61543	8.34797e-10	5.03782e-08	SP_0268	AE005672.3	242846	246688	-	3843	protein_coding	putative alkaline amylopullulanase && PF00128:Alpha amylase, catalytic domain|PF04650:YSIRK type signal peptide|PF02922:Carbohydrate-binding module 48 (Isoamylase N-terminal domain)|PF03714:Bacterial pullanase-associated domain|PF00746:Gram positive anchor	YSIRK_signal	516	940	916	2332	3244	2496	17.1463	30.0511	26.8514	66.6611	84.1537	68.4102
SP_0281	717.439	700.483	908.201	1158.5	1080.14	1178.52	-0.554451	0.00363469	0.0269784	pepC	AE005672.3	258529	259863	+	1335	protein_coding	aminopeptidase C && PF03051:Peptidase C1-like family	-	650	655	917	1176	1191	1243	62.1761	60.2785	77.3803	96.77	88.9392	98.0701
SP_0283	726.269	1688.64	1577.71	2128.85	3530.64	2574.16	-1.04411	0.00282903	0.0220601	manM	AE005672.3	260854	261657	-	804	protein_coding	PTS system%2C mannose-specific IIC component && PF03609:PTS system sorbose-specific iic component	-	658	1579	1593	2161	3893	2715	104.511	241.284	223.204	295.266	482.715	355.681
SP_0284	1607.06	2840.43	2743.42	4834.98	7648.05	5679.28	-1.33665	3.48481e-06	8.63734e-05	manL	AE005672.3	261685	262683	-	999	protein_coding	PTS system%2C mannose-specific IIAB components && PF03830:PTS system sorbose subfamily IIB component|PF03610:PTS system fructose IIA component	PTSIIB_sorb	1456	2656	2770	4908	8433	5990	186.118	326.637	312.361	539.702	841.549	631.55
SP_0285	614.79	935.759	1474.71	3139.59	8097.88	8352.99	-2.69485	1.40701e-10	9.29473e-09	SP_0285	AE005672.3	262907	263926	-	1020	protein_coding	alcohol dehydrogenase%2C zinc-containing && PF00107:Zinc-binding dehydrogenase|PF08240:Alcohol dehydrogenase GroES-like domain	ADH_N	557	875	1489	3187	8929	8810	69.7343	105.393	164.451	343.239	872.701	909.751
SP_0287	1034.22	1490.8	1565.83	1883.55	2674.51	2160.78	-0.71572	0.00337723	0.0253384	SP_0287	AE005672.3	265214	266686	+	1473	protein_coding	xanthine/uracil permease family protein && PF00860:Permease family	-	937	1394	1581	1912	2949	2279	81.2322	116.269	120.913	142.594	199.588	162.963
SP_0342	420.529	529.372	463.509	1394.93	1405.73	1191.79	-1.49801	4.58653e-15	5.78737e-13	dexB	AE005672.3	315338	316945	+	1608	protein_coding	glucan 1%2C6-alpha-glucosidase && PF00128:Alpha amylase, catalytic domain|PF16657:Maltogenic Amylase, C-terminal domain	-	381	495	468	1416	1550	1257	30.2573	37.82	32.787	96.7368	96.0967	82.3372
SP_0374	673.288	659.844	564.531	460.052	438.042	458.893	0.483565	0.00890634	0.0542193	SP_0374	AE005672.3	352253	353647	+	1395	protein_coding	hypothetical protein && -	-	610	617	570	467	483	484	55.8402	54.3392	46.0302	36.7754	34.5172	36.5441
SP_0408	470.198	457.72	380.315	1000.88	1482.81	917.786	-1.37899	8.59784e-08	3.40966e-06	SP_0408	AE005672.3	387673	388995	+	1323	protein_coding	sodium:alanine symporter family protein && PF01235:Sodium:alanine symporter family	-	426	428	384	1016	1635	968	41.1189	39.7454	32.6974	84.3623	123.203	77.0659
SP_0445	2313.46	2395.54	3958.65	4969.94	6403.76	6465.27	-1.04122	9.14953e-05	0.00142692	ilvB	AE005672.3	417449	419149	+	1701	protein_coding	acetolactate synthase%2C large subunit%2C biosynthetic type && PF02775:Thiamine pyrophosphate enzyme, C-terminal TPP binding domain|PF00205:Thiamine pyrophosphate enzyme, central domain|PF02776:Thiamine pyrophosphate enzyme, N-terminal TPP binding domain	TPP_enzyme_N	2096	2240	3997	5045	7061	6819	157.354	161.788	264.711	325.815	413.832	422.244
SP_0446	371.964	352.915	511.049	702.392	821.669	873.224	-0.955256	5.30657e-05	0.000909323	ilvN	AE005672.3	419142	419618	+	477	protein_coding	acetolactate synthase%2C small subunit && PF10369:Small subunit of acetolactate synthase|PF01842:ACT domain	ACT	337	330	516	713	906	921	90.22	84.9959	121.863	164.205	189.353	203.37
SP_0447	5726.26	4495.92	7184.4	8672.04	9272.34	8778.7	-0.61841	0.00396621	0.0288225	ilvC	AE005672.3	419696	420706	+	1011	protein_coding	ketol-acid reductoisomerase && PF01450:Acetohydroxy acid isomeroreductase, catalytic domain|PF07991:Acetohydroxy acid isomeroreductase, NADPH-binding domain	-	5188	4204	7254	8803	10224	9259	655.3	510.874	808.293	956.52	1008.17	964.627
SP_0451	324.503	490.873	493.222	662.002	850.69	628.608	-0.710192	0.00676448	0.0444981	SP_0451	AE005672.3	423678	423893	+	216	protein_coding	hypothetical protein && -	-	294	459	498	672	938	663	173.814	261.073	259.727	341.767	432.924	323.301
SP_0564	9607.05	8977.94	9082.01	7258.38	6540.7	6280.39	0.462455	0.00119617	0.0116921	SP_0564	AE005672.3	530230	530625	+	396	protein_coding	hypothetical protein && -	-	8704	8395	9170	7368	7212	6624	2806.82	2604.52	2608.65	2043.94	1815.61	1761.86
SP_0567	616.997	427.776	566.511	804.845	902.385	776.515	-0.624405	0.00460719	0.0326264	SP_0567	AE005672.3	532019	532612	+	594	protein_coding	conserved domain protein && PF13238:AAA domain	-	559	400	572	817	995	819	120.176	82.7325	108.481	151.095	166.993	145.226
SP_0568	1092.71	1015.97	1161.74	1546.64	1714.98	1490.45	-0.539033	0.000949909	0.00976648	valS	AE005672.3	532605	535256	+	2652	protein_coding	valyl-tRNA synthetase && PF00133:tRNA synthetases class I (I, L, M and V)|PF10458:Valyl tRNA synthetase tRNA binding arm|PF08264:Anticodon-binding domain of tRNA	-	990	950	1173	1570	1891	1572	47.6709	44.0101	49.8272	65.034	71.0854	62.4346
SP_0579	923.84	815.982	976.539	1428.43	1578.04	1225.93	-0.639746	0.000745851	0.00809492	pheS	AE005672.3	547769	548815	+	1047	protein_coding	phenylalanyl-tRNA synthetase%2C alpha subunit && PF02912:Aminoacyl tRNA synthetase class II, N-terminal domain|PF01409:tRNA synthetases class II core domain (F)	tRNA-synt_2d	837	763	986	1450	1740	1293	102.087	89.5324	106.09	152.137	165.678	130.076
SP_0585	1019.87	1164.62	976.539	1995.86	2044.2	1506.57	-0.811303	6.28416e-05	0.00105089	metE	AE005672.3	554099	556348	+	2250	protein_coding	5-methyltetrahydropteroyltriglutamate--homocysteine methyltransferase && PF08267:Cobalamin-independent synthase, N-terminal domain|PF01717:Cobalamin-independent synthase, Catalytic domain	-	924	1089	986	2026	2254	1589	52.4422	59.4632	49.367	98.9171	99.8698	74.3855
SP_0611	934.878	1146.44	1019.13	735.887	639.378	527.158	0.704796	0.000919781	0.00967164	recJ	AE005672.3	577452	579674	+	2223	protein_coding	single-stranded-DNA-specific exonuclease RecJ && PF02272:DHHA1 domain|PF10141:Single-strand DNA-specific exonuclease, C terminal domain|PF01368:DHH family	-	847	1072	1029	747	705	556	48.6559	59.2458	52.1457	36.9144	31.6164	26.344
SP_0623	25804.6	36707.4	27367.9	21050.1	22078	20591.4	0.496259	0.0101399	0.0593848	pepV	AE005672.3	590185	591585	+	1401	protein_coding	dipeptidase && PF01546:Peptidase family M20/M25/M40	Peptidase_M20	23379	34324	27633	21368	24344	21718	2130.98	3009.97	2221.94	1675.48	1732.27	1632.78
SP_0624	588.3	578.567	464.5	394.049	376.372	321.415	0.57901	0.00760319	0.0481882	SP_0624	AE005672.3	591639	592217	+	579	protein_coding	conserved hypothetical protein && PF03167:Uracil DNA glycosylase superfamily	UDG	533	541	469	400	415	339	117.555	114.795	91.2508	75.892	71.4549	61.6691
SP_0627	2387.41	3079.98	2841.47	1907.2	2065.96	2111.48	0.449503	0.00967398	0.0571382	SP_0627	AE005672.3	594258	595295	+	1038	protein_coding	conserved hypothetical protein && PF05343:M42 glutamyl aminopeptidase	-	2163	2880	2869	1936	2278	2227	266.103	340.877	311.369	204.891	218.786	225.98
SP_0628	1943.71	2024.45	1706.47	1111.22	1234.32	1257.22	0.655234	7.60302e-05	0.00122709	SP_0628	AE005672.3	595264	595767	+	504	protein_coding	HIT family protein && PF01230:HIT domain	HIT	1761	1893	1723	1128	1361	1326	446.19	461.448	385.121	245.863	269.209	277.115
SP_0629	3896.24	4610.35	3728.87	2459.85	2751.59	2949.62	0.584179	0.000783911	0.00841877	SP_0629	AE005672.3	595770	596486	+	717	protein_coding	conserved hypothetical protein && PF02557:D-alanyl-D-alanine carboxypeptidase	-	3530	4311	3765	2497	3034	3111	628.705	738.689	591.545	382.573	421.851	457.012
SP_0647	105.96	116.569	98.0501	368.436	603.101	461.738	-2.16137	3.71009e-14	3.96124e-12	SP_0647	AE005672.3	613572	615047	+	1476	protein_coding	putative PTS system%2C IIC component && PF03611:PTS system sugar-specific permease component	-	96	109	99	374	665	487	8.3057	9.07283	7.55598	27.8356	44.9157	34.7528
SP_0671	2192.05	2672.53	2409.65	1361.44	1546.3	1353.92	0.771321	5.12542e-06	0.000122657	miaA	AE005672.3	646310	647194	+	885	protein_coding	tRNA isopentenylpyrophosphate transferase && PF01715:IPP transferase	IPPT	1986	2499	2433	1382	1705	1428	286.568	346.917	309.7	171.546	192.063	169.954
SP_0672	5211.92	6883.98	6442.58	3468.62	3955.98	3773.54	0.727264	4.57083e-05	0.000803077	hflX	AE005672.3	647187	648425	+	1239	protein_coding	GTP-binding protein HflX && PF16360:GTP-binding GTPase Middle Region|PF13167:GTP-binding GTPase N-terminal|PF01926:50S ribosome-binding GTPase	-	4722	6437	6505	3521	4362	3980	486.683	638.285	591.45	312.183	350.976	338.344
SP_0673	384.106	617.066	546.703	245.296	282.052	325.207	0.860515	0.00150062	0.0142662	SP_0673	AE005672.3	648418	649041	+	624	protein_coding	hypothetical protein && -	-	348	577	552	249	311	343	71.2174	113.604	99.6545	43.8358	49.6865	57.897
SP_0674	3912.8	5327.95	4528.13	2288.44	2579.28	2648.12	0.873388	2.94554e-06	7.71397e-05	SP_0674	AE005672.3	649056	649985	+	930	protein_coding	metallo-beta-lactamase superfamily protein && PF12706:Beta-lactamase superfamily domain	-	3545	4982	4572	2323	2844	2793	486.771	658.148	553.816	274.398	304.866	316.326
SP_0675	1026.49	1518.6	1174.62	681.705	676.562	831.507	0.764437	0.000788502	0.00841877	SP_0675	AE005672.3	650006	650761	+	756	protein_coding	oxidoreductase%2C short chain dehydrogenase/reductase family && PF00106:short chain dehydrogenase	adh_short	930	1420	1186	692	746	877	157.091	230.765	176.728	100.554	98.3738	122.187
SP_0681	46399.5	50403.7	44168.1	28187.3	23062.1	24532.8	0.895478	1.54064e-08	7.63717e-07	SP_0681	AE005672.3	653679	655520	+	1842	protein_coding	elongation factor Tu family protein && PF00679:Elongation factor G C-terminus|PF03144:Elongation factor Tu domain 2|PF00009:Elongation factor Tu GTP binding domain	GTP_EFTU	42038	47131	44596	28613	25429	25875	2914.36	3143.54	2727.4	1706.43	1376.27	1479.58
SP_0688	4944.81	6212.37	5448.22	3505.07	4280.66	4191.67	0.471308	0.00823404	0.0517142	murD	AE005672.3	659295	660647	+	1353	protein_coding	UDP-N-acetylmuramoylalanine--D-glutamate ligase && PF08245:Mur ligase middle domain|PF02875:Mur ligase family, glutamate ligase domain	-	4480	5809	5501	3558	4720	4421	422.836	527.48	458.022	288.884	347.782	344.167
SP_0689	7120.3	8727.69	6593.12	4632.05	5463.28	5215.64	0.551533	0.0025314	0.0205472	murG	AE005672.3	660649	661707	+	1059	protein_coding	UDP-N-acetylglucosamine--N-acetylmuramyl-(pentapeptide) pyrophosphoryl-undecaprenol N-acetylglucosamine transferase && PF03033:Glycosyltransferase family 28 N-terminal domain|PF04101:Glycosyltransferase family 28 C-terminal domain	-	6451	8161	6657	4702	6024	5501	777.898	946.782	708.149	487.754	567.089	547.132
SP_0690	1496.69	1944.24	1143.92	918.134	1039.33	897.876	0.683011	0.00530002	0.0367822	divIB	AE005672.3	661717	662916	+	1200	protein_coding	cell division protein DivIB && PF08478:POTRA domain, FtsQ-type	-	1356	1818	1155	932	1146	947	144.301	186.129	108.428	85.3197	95.2064	83.1219
SP_0716	411.699	371.095	427.855	224.608	154.176	83.4351	1.38969	0.000224087	0.0029907	SP_0716	AE005672.3	682123	682791	+	669	protein_coding	putative transcriptional regulator && PF03070:TENA/THI-4/PQQC family	-	373	347	432	228	170	88	71.199	63.7244	72.7444	37.4389	25.3329	13.8549
SP_0717	615.893	557.178	546.703	299.477	130.596	122.308	1.6393	1.61014e-05	0.000323895	thiM	AE005672.3	683028	683810	+	783	protein_coding	hydroxyethylthiazole kinase && PF02110:Hydroxyethylthiazole kinase family	-	558	521	552	304	144	129	91.0047	81.7483	79.4181	42.6507	18.3343	17.353
SP_0726	2091.61	2778.4	4020.05	890.551	904.199	723.42	1.81992	4.74474e-11	3.46616e-09	thiD	AE005672.3	690468	691259	-	792	protein_coding	phosphomethylpyrimidine kinase && PF08543:Phosphomethylpyrimidine kinase	-	1895	2598	4059	904	997	763	305.545	403.011	577.346	125.389	125.497	101.472
SP_0727	1353.2	2390.2	2326.46	17.7322	48.0667	36.0288	5.89331	7.28537e-55	1.01121e-51	SP_0727	AE005672.3	691619	692020	+	402	protein_coding	putative transcriptional repressor && PF03965:Penicillinase repressor	Pencillinase_R	1226	2235	2349	18	53	38	389.454	683.052	658.263	4.91882	13.1435	9.95644
SP_0728	1738.41	3163.4	2679.04	9.85123	31.7422	48.3544	6.39448	1.37171e-45	6.34643e-43	SP_0728	AE005672.3	692031	692402	+	372	protein_coding	hypothetical protein && PF13473:Cupredoxin-like domain	-	1575	2958	2705	10	35	51	540.666	976.917	819.156	2.95306	9.37967	14.4402
SP_0729	24078.3	43944.3	34066	375.332	755.464	1001.22	5.58132	3.06774e-52	2.12901e-49	SP_0729	AE005672.3	692673	694655	+	1983	protein_coding	cation-transporting ATPase%2C E1-E2 family && PF00702:haloacid dehalogenase-like hydrolase|PF00122:E1-E2 ATPase	E1-E2_ATPase	21815	41091	34396	381	833	1056	1404.83	2545.81	1954.01	21.1065	41.8779	56.0903
SP_0730	100620	111245	105794	86498.7	36828.2	26451.8	1.08465	0.00573969	0.0392448	spxB	AE005672.3	694862	696637	+	1776	protein_coding	pyruvate oxidase && PF00205:Thiamine pyrophosphate enzyme, central domain|PF02776:Thiamine pyrophosphate enzyme, N-terminal TPP binding domain|PF02775:Thiamine pyrophosphate enzyme, C-terminal TPP binding domain	TPP_enzyme_N	91162	104022	106819	87805	40608	27899	6554.84	7195.89	6775.6	5431.14	2279.46	1654.6
SP_0736	347.682	273.776	327.824	448.231	561.383	612.49	-0.773159	0.000939252	0.00973858	manA	AE005672.3	698940	699884	+	945	protein_coding	mannose-6-phosphate isomerase && PF01238:Phosphomannose isomerase type I	-	315	256	331	455	619	646	42.5667	33.2821	39.4583	52.8925	65.3012	72.0025
SP_0742	1555.19	420.29	722.005	3765.14	1210.74	1956.93	-1.3619	0.00734677	0.0472098	SP_0742	AE005672.3	703977	704822	-	846	protein_coding	conserved hypothetical protein && PF02645:Uncharacterised protein, DegV family COG1307	-	1409	393	729	3822	1335	2064	212.683	57.0722	97.0732	496.289	157.316	256.972
SP_0743	376.379	241.693	265.428	604.865	698.328	634.297	-1.1336	5.57139e-06	0.000130949	SP_0743	AE005672.3	704947	705504	+	558	protein_coding	transcriptional regulator%2C TetR family && PF00440:Bacterial regulatory proteins, tetR family	TetR_N	341	226	268	614	770	669	78.039	49.7596	54.1057	120.878	137.569	126.281
SP_0744	352.097	158.277	281.275	482.71	589.498	595.423	-1.07509	0.00110125	0.0109181	SP_0744	AE005672.3	705523	705990	+	468	protein_coding	cytidine and deoxycytidylate deaminase family protein && PF00383:Cytidine and deoxycytidylate deaminase zinc-binding region	-	319	148	284	490	650	628	87.0435	38.8525	68.362	115.018	138.462	141.338
SP_0749	5388.52	4557.95	5828.53	8610.96	9236.97	9135.2	-0.774389	2.27547e-06	6.07375e-05	livJ	AE005672.3	707900	709060	+	1161	protein_coding	branched-chain amino acid ABC transporter%2C amino acid-binding protein && PF13458:Periplasmic binding protein	-	4882	4262	5885	8741	10185	9635	536.979	451.008	571.027	827.072	874.564	874.11
SP_0750	801.324	507.984	656.638	1282.63	1412.98	1251.53	-1.00577	1.00674e-05	0.000218337	livH	AE005672.3	709328	710197	+	870	protein_coding	branched-chain amino acid ABC transporter%2C permease protein && PF02653:Branched-chain amino acid transport system / permease component	BPD_transp_2	726	475	663	1302	1558	1320	106.564	67.0775	85.8492	164.402	178.53	159.809
SP_0751	998.895	740.052	927.019	1532.85	1540.86	1542.6	-0.792102	2.30473e-05	0.000450558	livM	AE005672.3	710201	711157	+	957	protein_coding	branched-chain amino acid ABC transporter%2C permease protein && PF02653:Branched-chain amino acid transport system / permease component	BPD_transp_2	905	692	936	1556	1699	1627	120.761	88.8376	110.181	178.613	176.988	179.07
SP_0752	552.98	439.539	579.387	787.113	808.972	819.181	-0.619478	0.00157285	0.0146518	livG	AE005672.3	711157	711921	+	765	protein_coding	branched-chain amino acid ABC transporter%2C ATP-binding protein && PF12399:Branched-chain amino acid ATP-binding cassette transporter|PF00005:ABC transporter	ABC_tran	501	411	585	799	892	864	83.6311	66.0059	86.1463	114.736	116.243	118.959
SP_0753	1011.04	749.677	1086.47	1390.99	1376.7	1437.36	-0.562431	0.00635672	0.0421392	livF	AE005672.3	711921	712631	+	711	protein_coding	branched-chain amino acid ABC transporter%2C ATP-binding protein && PF00005:ABC transporter|PF07673:Protein of unknown function (DUF1602)	ABC_tran	916	701	1097	1412	1518	1516	164.519	121.13	173.812	218.162	212.846	224.583
SP_0754	1654.52	2434.04	2164.03	2652.94	3562.38	3340.25	-0.611867	0.00637552	0.0421392	SP_0754	AE005672.3	712939	713595	+	657	protein_coding	putative acetoin utilization protein AcuB && PF00571:CBS domain	CBS	1499	2276	2185	2693	3928	3523	291.358	425.608	374.652	450.283	596.031	564.799
SP_0758	3960.26	3837.15	3926.95	9486.73	7337.88	6404.59	-0.986408	7.14901e-07	1.98457e-05	SP_0758	AE005672.3	716713	718893	+	2181	protein_coding	PTS system%2C IIABC components && PF00358:phosphoenolpyruvate-dependent sugar phosphotransferase system, EIIA 1|PF00367:phosphotransferase system, EIIB|PF02378:Phosphotransferase system, EIIC	-	3588	3588	3965	9630	8091	6755	210.082	202.115	204.8	485.049	369.836	326.224
SP_0771	5208.6	6183.5	6517.85	8024.81	8959.46	8873.51	-0.529801	0.00125016	0.0120501	SP_0771	AE005672.3	729840	730643	-	804	protein_coding	peptidyl-prolyl cis-trans isomerase%2C cyclophilin-type && PF00160:Cyclophilin type peptidyl-prolyl cis-trans isomerase/CLD	Pro_isomerase	4719	5782	6581	8146	9879	9359	749.524	883.537	922.1	1113.02	1224.95	1226.08
SP_0782	2506.62	2468.27	2084.8	1401.83	1523.62	1618.45	0.635512	0.000166569	0.00226664	SP_0782	AE005672.3	735727	735966	+	240	protein_coding	conserved hypothetical protein && PF02229:Transcriptional Coactivator p15 (PC4)	-	2271	2308	2105	1423	1680	1707	1208.36	1181.48	988.059	651.341	697.848	749.15
SP_0806	12866.4	15579.6	13514.1	9190.21	10106.7	10068.2	0.514906	0.00089556	0.00948883	gyrB	AE005672.3	760488	762434	+	1947	protein_coding	DNA gyrase subunit B && PF02518:Histidine kinase-, DNA gyrase B-, and HSP90-like ATPase|PF00986:DNA gyrase B subunit, carboxyl terminus|PF00204:DNA gyrase B|PF01751:Toprim domain	DNA_gyraseB	11657	14568	13645	9329	11144	10619	764.561	919.256	789.496	526.361	570.608	574.466
SP_0820	13114.8	13828.9	17967.9	10155.6	8325.52	9731.57	0.67078	0.00062933	0.00727925	clpE	AE005672.3	770258	772516	-	2259	protein_coding	ATP-dependent Clp protease%2C ATP-binding subunit ClpE && PF00004:ATPase family associated with various cellular activities (AAA)|PF07724:AAA domain (Cdc48 subfamily)|PF02151:UvrB/uvrC motif|PF10431:C-terminal, D2-small domain, of ClpB protein	AAA	11882	12931	18142	10309	9180	10264	671.684	703.264	904.714	501.32	405.125	478.572
SP_0839	227.373	245.971	262.457	461.037	652.075	568.876	-1.19269	2.93031e-07	9.03838e-06	coaA	AE005672.3	786690	787610	-	921	protein_coding	pantothenate kinase && PF00485:Phosphoribulokinase / Uridine kinase family	-	206	230	265	468	719	600	28.5627	30.6811	32.4137	55.8214	77.8273	68.618
SP_0842	227.373	379.651	279.294	424.588	663.865	474.063	-0.818146	0.00687015	0.0449777	pyn	AE005672.3	788997	790274	+	1278	protein_coding	pyrimidine-nucleoside phosphorylase && PF00591:Glycosyl transferase family, a/b domain|PF07831:Pyrimidine nucleoside phosphorylase C-terminal domain|PF02885:Glycosyl transferase family, helical bundle domain	Glycos_trans_3N	206	355	282	431	732	500	20.5839	34.1272	24.8577	37.0477	57.1009	41.2084
SP_0855	1066.22	1041.63	1055.77	851.146	711.932	748.072	0.453178	0.00690219	0.0449777	parC	AE005672.3	800700	803171	+	2472	protein_coding	topoisomerase IV%2C subunit A && PF03989:DNA gyrase C-terminal domain, beta-propeller|PF00521:DNA gyrase/topoisomerase IV, subunit A	-	966	974	1066	864	785	789	49.9022	48.4075	48.5793	38.3955	31.658	33.6183
SP_0856	1513.24	1299.37	1627.23	2143.63	2429.64	2210.08	-0.61143	0.000383914	0.00467432	ilvE	AE005672.3	803303	804325	+	1023	protein_coding	branched-chain amino acid aminotransferase && PF01063:Amino-transferase class IV	-	1371	1215	1643	2176	2679	2331	171.141	145.916	180.927	233.667	261.072	240.001
SP_0865	6052.97	6553.52	6446.54	4654.7	4721.42	4893.28	0.417109	0.00154545	0.0145924	dnaX	AE005672.3	811494	813149	+	1656	protein_coding	DNA polymerase III%2C gamma and tau subunits && PF12169:DNA polymerase III subunits gamma and tau domain III|PF13177:DNA polymerase III, delta subunit	-	5484	6128	6509	4725	5206	5161	422.891	454.633	442.788	313.441	313.405	328.262
SP_0867	14112.6	8112.76	11826.4	6508.71	3344.72	3035.9	1.40159	4.22705e-05	0.000761966	SP_0867	AE005672.3	813521	814291	+	771	protein_coding	ABC transporter%2C ATP-binding protein && PF00005:ABC transporter	ABC_tran	12786	7586	11941	6607	3688	3202	2117.74	1208.82	1744.73	941.379	476.869	437.435
SP_0868	6082.78	3776.19	5276.88	2803.66	1272.41	1141.54	1.5366	2.95442e-05	0.000554154	SP_0868	AE005672.3	814319	815581	+	1263	protein_coding	conserved hypothetical protein && PF01458:Uncharacterized protein family (UPF0051)	-	5511	3531	5328	2846	1403	1204	557.209	343.476	475.229	247.54	110.743	100.408
SP_0869	2641.28	1716.45	2030.33	1314.15	405.393	489.233	1.53234	0.000374591	0.00460117	SP_0869	AE005672.3	815592	816818	+	1227	protein_coding	aminotransferase%2C class-V && PF00266:Aminotransferase class-V	Aminotran_5	2393	1605	2050	1334	447	516	249.052	160.706	188.214	119.433	36.3183	44.2947
SP_0870	1364.24	793.524	971.587	704.363	201.336	269.268	1.41359	0.0020382	0.0176814	SP_0870	AE005672.3	816805	817245	+	441	protein_coding	NifU family protein && PF01592:NifU-like N terminal domain	-	1236	742	981	715	222	284	357.908	206.713	250.595	178.107	50.1854	67.8307
SP_0871	6071.74	3257.51	4652.92	2951.43	994.891	1268.59	1.42296	0.000580067	0.00676582	SP_0871	AE005672.3	817299	818711	+	1413	protein_coding	conserved hypothetical protein && PF01458:Uncharacterized protein family (UPF0051)	-	5501	3046	4698	2996	1097	1338	497.154	264.844	374.553	232.924	77.3975	99.738
SP_0876	118.101	100.527	128.753	207.861	260.286	201.003	-0.945603	0.000707516	0.0077939	SP_0876	AE005672.3	823444	824355	+	912	protein_coding	putative 1-phosphofructokinase && PF00294:pfkB family carbohydrate kinase	PfkB	107	94	130	211	287	212	14.9824	12.663	16.058	25.4157	31.3725	24.4843
SP_0882	122.516	132.61	141.628	198.995	319.236	317.622	-1.07502	0.00036842	0.00456578	SP_0882	AE005672.3	831804	832628	+	825	protein_coding	conserved hypothetical protein && PF00756:Putative esterase	-	111	124	143	202	352	335	17.1815	18.4659	19.5265	26.8975	42.5355	42.7698
SP_0896	27196.4	33409.3	29659.6	22268.7	21767.9	22487.7	0.440296	0.00335822	0.0253327	pfk	AE005672.3	850271	851278	+	1008	protein_coding	6-phosphofructokinase && PF00365:Phosphofructokinase	PFK	24640	31240	29947	22605	24002	23718	3121.56	3807.62	3346.84	2463.53	2373.83	2478.36
SP_0897	53273.7	62853.1	55873.7	43383.8	42549.9	41701.4	0.430387	0.00246575	0.0204938	pyk	AE005672.3	851337	852842	+	1506	protein_coding	pyruvate kinase && PF00224:Pyruvate kinase, barrel domain|PF02887:Pyruvate kinase, alpha/beta domain	PK	48266	58772	56415	44039	46917	43983	4092.68	4794.55	4219.99	3212.38	3105.76	3076.14
SP_0902	633.553	713.316	936.923	549.698	385.441	360.288	0.81859	0.00261768	0.021002	SP_0902	AE005672.3	856466	857182	+	717	protein_coding	hypothetical protein && -	-	574	667	946	558	425	380	102.231	114.29	148.633	85.4928	59.0925	55.8227
SP_0904	5912.8	5973.89	5346.2	3960.19	3496.17	3984.98	0.590912	7.91623e-05	0.00125265	SP_0904	AE005672.3	857311	858126	-	816	protein_coding	conserved hypothetical protein && PF09323:Domain of unknown function (DUF1980)	-	5357	5586	5398	4020	3855	4203	838.345	841.034	745.221	541.191	470.974	542.52
SP_0905	757.174	909.023	819.065	524.085	450.739	557.498	0.69792	0.000332357	0.00419375	SP_0905	AE005672.3	858123	859028	-	906	protein_coding	conserved hypothetical protein && PF03773:Predicted permease	-	686	850	827	532	497	588	96.6913	115.264	102.83	64.5057	54.6878	68.359
SP_0912	8520.96	11517.9	12953.5	6096.92	6783.76	8627.95	0.617233	0.00849089	0.0526132	SP_0912	AE005672.3	864707	865465	+	759	protein_coding	ABC transporter%2C ATP-binding protein && PF00005:ABC transporter	ABC_tran	7720	10770	13079	6189	7480	9100	1298.87	1743.32	1941.22	895.763	982.477	1262.83
SP_0918	45.2538	47.0553	46.549	125.111	194.988	176.352	-1.83851	1.38325e-07	4.79986e-06	speE	AE005672.3	872282	873142	+	861	protein_coding	spermidine synthase && PF01564:Spermine/spermidine synthase	-	41	44	47	127	215	186	6.08096	6.27844	6.14946	16.2037	24.8942	22.7539
SP_0919	37.5276	21.3888	39.6162	70.9288	103.389	99.5533	-1.47428	0.00107513	0.0107514	SP_0919	AE005672.3	873139	874398	+	1260	protein_coding	conserved hypothetical protein && PF16653:Saccharopine dehydrogenase C-terminal domain|PF03435:Saccharopine dehydrogenase NADP binding domain	Saccharop_dh	34	20	40	72	114	105	3.44588	1.95012	3.57628	6.27735	9.0198	8.77739
SP_0922	36.4238	24.5971	36.645	67.9735	107.016	70.1614	-1.328	0.00328361	0.025042	SP_0922	AE005672.3	876617	877492	+	876	protein_coding	carbon-nitrogen hydrolase family protein && PF00795:Carbon-nitrogen hydrolase	CN_hydrolase	33	23	37	69	118	74	4.81062	3.22572	4.75817	8.65286	13.4289	8.89763
SP_0962	17214.1	18933.3	24863.1	12159.4	9864.56	9295.43	0.962032	7.93094e-06	0.000174733	gloA	AE005672.3	908574	908954	+	381	protein_coding	lactoylglutathione lyase && PF00903:Glyoxalase/Bleomycin resistance protein/Dioxygenase superfamily	Glyoxalase	15596	17704	25104	12343	10877	9804	5227.33	5708.85	7422.67	3558.86	2846.08	2710.35
SP_0965	1963.57	8748.01	6306.9	1370.31	1744.91	2292.57	1.65399	0.000307669	0.00391784	lytB	AE005672.3	911052	913028	+	1977	protein_coding	endo-beta-N-acetylglucosaminidase && PF01832:Mannosyl-glycoprotein endo-beta-N-acetylglucosaminidase	-	1779	8180	6368	1391	1924	2418	114.911	508.334	362.86	77.2921	97.0199	128.824
SP_1001	233.995	204.263	236.707	473.844	564.104	541.38	-1.22645	4.52702e-09	2.32722e-07	SP_1001	AE005672.3	941805	943196	+	1392	protein_coding	amino acid permease family protein && PF13520:Amino acid permease	-	212	191	239	481	622	571	19.4486	16.8576	19.342	37.9595	44.5465	43.2059
SP_1008	1403.97	1558.17	1887.71	3030.24	3793.64	3131.66	-1.03742	1.9547e-07	6.30959e-06	pepT	AE005672.3	952471	953694	-	1224	protein_coding	peptidase t && PF07687:Peptidase dimerisation domain|PF01546:Peptidase family M20/M25/M40	M20_dimer	1272	1457	1906	3076	4183	3303	132.708	146.245	175.422	276.07	340.698	284.233
SP_1009	11.0375	10.6944	8.91364	32.509	77.9951	72.0576	-2.5775	3.30981e-05	0.000612536	hemH	AE005672.3	953849	954943	+	1095	protein_coding	ferrochelatase && PF00762:Ferrochelatase	-	10	10	9	33	86	76	1.16621	1.12199	0.925914	3.31066	7.82973	7.31048
SP_1045	2225.16	1952.8	2716.68	1682.59	1134.56	1103.62	0.814545	0.00104905	0.0106283	SP_1045	AE005672.3	984090	984974	+	885	protein_coding	conserved hypothetical protein TIGR00147 && PF00781:Diacylglycerol kinase catalytic domain	-	2016	1826	2743	1708	1251	1164	290.897	253.49	349.16	212.011	140.921	138.534
SP_1069	177.704	155.069	163.417	322.135	509.689	368.821	-1.27545	3.58125e-06	8.72065e-05	SP_1069	AE005672.3	1005606	1006640	+	1035	protein_coding	conserved hypothetical protein && PF04392:ABC transporter substrate binding protein	-	161	145	165	327	562	389	19.8645	17.212	17.9592	34.7074	54.1326	39.5873
SP_1070	214.128	143.305	244.63	467.933	518.758	390.628	-1.19337	3.5062e-05	0.000640342	SP_1070	AE005672.3	1006709	1007575	+	867	protein_coding	conserved hypothetical protein && PF02653:Branched-chain amino acid transport system / permease component	BPD_transp_2	194	134	247	475	572	412	28.5742	18.9884	32.0937	60.1851	65.7718	50.0524
SP_1071	49.6688	49.1942	54.4723	134.962	155.99	101.45	-1.35534	0.000141582	0.00200526	SP_1071	AE005672.3	1007572	1008330	+	759	protein_coding	ABC transporter%2C ATP-binding protein && PF00005:ABC transporter	ABC_tran	45	46	55	137	172	107	7.57115	7.44592	8.16325	19.8287	22.5917	14.8487
SP_1090	3122.51	3209.39	3290.12	3683.37	5577.55	6103.09	-0.675167	0.00331697	0.0251582	SP_1090	AE005672.3	1026283	1026924	-	642	protein_coding	conserved hypothetical protein && PF02629:CoA binding domain|PF06971:Putative DNA-binding protein N-terminus	CoA_binding	2829	3001	3322	3739	6150	6437	562.716	574.293	582.917	639.786	954.998	1056.08
SP_1093	9183.21	12610.8	9490.06	5160.07	5006.19	5677.38	0.981524	3.09946e-07	9.35229e-06	SP_1093	AE005672.3	1027230	1027577	-	348	protein_coding	hypothetical protein && PF08866:Putative amino acid metabolism	-	8320	11792	9582	5238	5520	5988	3053.06	4163.04	3101.84	1653.49	1581.33	1812.38
SP_1094	13342.1	15756	12807.9	6573.72	6511.68	7084.4	1.05496	2.72861e-11	2.10406e-09	SP_1094	AE005672.3	1027582	1028664	-	1083	protein_coding	aminotransferase%2C class-V && PF00266:Aminotransferase class-V	Aminotran_5	12088	14733	12932	6673	7180	7472	1425.34	1671.34	1345.18	676.873	660.935	726.7
SP_1095	10524.3	13356.2	11323.3	6248.63	6101.75	6745.92	0.882443	8.91567e-08	3.43749e-06	prsA-2	AE005672.3	1028707	1029666	-	960	protein_coding	ribose-phosphate pyrophosphokinase && PF14572:Phosphoribosyl synthetase-associated domain|PF13793:N-terminal domain of ribose phosphate pyrophosphokinase	-	9535	12489	11433	6343	6728	7115	1268.36	1598.3	1341.63	725.835	698.678	780.639
SP_1097	1494.48	1467.27	1241.97	2044.13	2558.42	2368.42	-0.729931	5.86551e-05	0.000992845	SP_1097	AE005672.3	1030476	1031147	+	672	protein_coding	conserved hypothetical protein && PF04607:Region found in RelA / SpoT proteins	-	1354	1372	1254	2075	2821	2498	257.301	250.835	210.218	339.206	418.501	391.534
SP_1098	1041.94	1070.51	854.719	1370.31	1587.11	1444	-0.569213	0.00179563	0.0158811	SP_1098	AE005672.3	1031131	1031949	+	819	protein_coding	conserved hypothetical protein && PF01513:ATP-NAD kinase	NAD_kinase	944	1001	863	1391	1750	1523	147.19	150.159	118.705	186.577	213.018	195.868
SP_1100	2228.47	2845.78	2230.39	3001.67	3589.59	3688.21	-0.492943	0.0100243	0.0589567	pta	AE005672.3	1032886	1033860	+	975	protein_coding	phosphate acetyltransferase && PF01515:Phosphate acetyl/butaryl transferase	-	2019	2661	2252	3047	3958	3890	264.438	335.307	260.199	343.307	404.701	420.234
SP_1127	774.834	638.455	610.089	1370.31	1463.77	1267.64	-1.01985	5.23091e-08	2.20015e-06	SP_1127	AE005672.3	1061163	1061609	-	447	protein_coding	hypothetical protein && PF07997:Protein of unknown function (DUF1694)	-	702	597	616	1391	1614	1337	200.549	164.085	155.244	341.849	359.964	315.044
SP_1173	118.101	141.166	151.532	251.206	594.939	301.504	-1.48218	0.000122795	0.00177542	SP_1173	AE005672.3	1107462	1107836	-	375	protein_coding	conserved hypothetical protein && PF03610:PTS system fructose IIA component	EIIA-man	107	132	153	255	656	318	36.4371	43.2459	45.9624	74.7005	174.395	89.3187
SP_1178	10473.5	6631.59	10150.7	5201.45	5033.4	6449.16	0.708103	0.00286116	0.022186	nrdH	AE005672.3	1115931	1116149	+	219	protein_coding	NrdH-redoxin && PF00462:Glutaredoxin	-	9489	6201	10249	5280	5550	6802	5533.09	3478.73	5272.05	2648.53	2526.45	3271.44
SP_1179	12846.6	10224.9	15030.4	8176.52	6679.46	8331.19	0.716566	0.000635147	0.00728581	nrdE	AE005672.3	1116230	1118389	+	2160	protein_coding	ribonucleoside-diphosphate reductase 2%2C alpha subunit && PF08343:Ribonucleotide reductase N-terminal|PF00317:Ribonucleotide reductase, all-alpha domain|PF02867:Ribonucleotide reductase, barrel domain	Ribonuc_red_lgC	11639	9561	15176	8300	7365	8787	688.103	543.816	791.491	422.123	339.924	428.483
SP_1184	110.375	121.916	102.012	243.325	244.868	173.507	-0.985487	0.000700752	0.00778115	lacG-2	AE005672.3	1121169	1122575	-	1407	protein_coding	6-phospho-beta-galactosidase && PF00232:Glycosyl hydrolase family 1	Glyco_hydro_1	100	114	103	247	270	183	9.07606	9.95436	8.2468	19.2849	19.1308	13.6995
SP_1185	187.638	157.208	207.985	536.892	476.133	398.213	-1.35139	4.75299e-08	2.06161e-06	lacE-2	AE005672.3	1122784	1124475	-	1692	protein_coding	PTS system%2C lactose-specific IIBC components && PF02378:Phosphotransferase system, EIIC|PF02302:PTS system, Lactose/Cellobiose specific IIB subunit	PTS_IIB	170	147	210	545	525	420	12.8304	10.6738	13.9817	35.3843	30.933	26.1454
SP_1187	145.695	86.6246	118.849	399.96	450.739	379.251	-1.80895	1.47323e-10	9.29473e-09	lacT	AE005672.3	1124828	1125664	-	837	protein_coding	transcription antiterminator LacT && PF00874:PRD domain|PF03123:CAT RNA binding domain	PRD	132	81	120	406	497	400	20.1391	11.8895	16.1509	53.2863	59.1962	50.3363
SP_1207	575.055	533.65	633.859	822.577	840.714	805.907	-0.50257	0.00365544	0.026988	xseA	AE005672.3	1139184	1140524	-	1341	protein_coding	exodeoxyribonuclease VII%2C large subunit && PF02601:Exonuclease VII, large subunit|PF13742:OB-fold nucleic acid binding domain	-	521	499	640	835	927	850	49.6136	45.7166	53.7642	68.4026	68.915	66.7631
SP_1208	1294.7	940.037	1174.62	2266.77	2125.82	1918.06	-0.8883	6.48031e-06	0.000145075	udk	AE005672.3	1140652	1141290	-	639	protein_coding	uridine kinase && PF00485:Phosphoribulokinase / Uridine kinase family	-	1173	879	1186	2301	2344	2023	234.417	169.002	209.087	395.576	365.695	333.458
SP_1213	69.5364	59.8886	51.501	146.783	127.876	102.398	-1.06057	0.00249969	0.0205472	SP_1213	AE005672.3	1142829	1144103	-	1275	protein_coding	conserved domain protein && PF09903:Uncharacterized protein conserved in bacteria (DUF2130)	-	63	56	52	149	141	108	6.30989	5.39611	4.59447	12.8378	11.0248	8.92196
SP_1215	935.981	745.399	997.338	2177.12	3205.05	3125.02	-1.6671	9.14766e-13	8.46464e-11	SP_1215	AE005672.3	1145606	1146403	-	798	protein_coding	putative transporter%2C FNT family && PF01226:Formate/nitrite transporter	-	848	697	1007	2210	3534	3296	135.701	107.308	142.157	304.231	441.495	435.042
SP_1219	7913.9	8825.01	7696.43	4985.71	4615.31	4340.52	0.809586	8.04286e-08	3.28338e-06	gyrA	AE005672.3	1147390	1149858	-	2469	protein_coding	DNA gyrase%2C A subunit && PF03989:DNA gyrase C-terminal domain, beta-propeller|PF00521:DNA gyrase/topoisomerase IV, subunit A	-	7170	8252	7771	5061	5089	4578	370.842	410.621	354.567	225.18	205.482	195.3
SP_1249	391.832	417.081	367.44	815.682	795.368	838.144	-1.05823	9.18512e-10	5.31206e-08	guaC	AE005672.3	1183536	1184522	-	987	protein_coding	guanosine monophosphate reductase && PF00478:IMP dehydrogenase / GMP reductase domain	-	355	390	371	828	877	884	45.9306	48.5456	42.3447	92.1569	88.5819	94.3369
SP_1260	176.6	122.985	130.733	252.191	292.935	213.328	-0.818666	0.00491505	0.034455	cutC	AE005672.3	1192370	1193002	-	633	protein_coding	copper homeostasis protein CutC && PF03932:CutC family	-	160	115	132	256	323	225	32.2781	22.3201	23.4916	44.4274	50.87	37.4391
SP_1261	61.8101	41.7081	40.6066	92.6015	105.203	91.0201	-1.00512	0.00860183	0.0530637	SP_1261	AE005672.3	1193095	1193454	-	360	protein_coding	conserved hypothetical protein && PF04304:Protein of unknown function (DUF454)	-	56	39	41	94	116	96	19.8645	13.3096	12.8299	28.684	32.1231	28.0876
SP_1263	2506.62	1791.31	2108.57	3541.52	3108.01	3040.64	-0.597014	0.00220484	0.0186605	topA	AE005672.3	1195085	1197184	-	2100	protein_coding	DNA topoisomerase I && PF01751:Toprim domain|PF01396:Topoisomerase DNA binding C4 zinc finger|PF01131:DNA topoisomerase	Topoisom_bac	2271	1675	2129	3595	3427	3207	138.099	97.9937	114.209	188.059	162.689	160.852
SP_1267	14980.1	15480.1	17382.6	11852	10887.6	10736.6	0.515196	0.000442314	0.00529251	licC	AE005672.3	1200228	1200917	-	690	protein_coding	licC protein && PF12804:MobA-like NTP transferase domain	-	13572	14475	17551	12031	12005	11324	2511.81	2577.34	2865.46	1915.43	1734.51	1728.61
SP_1268	10939.3	11813	14462.9	9244.39	8322.8	8538.83	0.511549	0.00347423	0.025926	licB	AE005672.3	1200929	1201807	-	879	protein_coding	licB protein && PF00892:EamA-like transporter family	DUF6	9911	11046	14603	9384	9177	9006	1439.86	1543.9	1871.52	1172.77	1040.82	1079.17
SP_1306	4166.66	3179.44	3848.71	10719.1	9622.41	9105.81	-1.39531	5.48634e-15	6.34587e-13	gdhA	AE005672.3	1232602	1233948	+	1347	protein_coding	NADP-specific glutamate dehydrogenase && PF02812:Glu/Leu/Phe/Val dehydrogenase, dimerisation domain|PF00208:Glutamate/Leucine/Phenylalanine/Valine dehydrogenase	-	3775	2973	3886	10881	10610	9604	357.883	271.163	324.996	887.393	785.254	750.985
SP_1362	6714.12	6222	6873.41	5218.19	4624.38	5089.54	0.407819	0.00442854	0.0318488	mecA	AE005672.3	1284534	1285271	-	738	protein_coding	putative transcriptional regulator MecA && PF05389:Negative regulator of genetic competence (MecA)	-	6083	5818	6940	5297	5099	5368	1052.57	968.545	1059.36	788.476	688.797	766.131
SP_1380	206.402	396.762	274.342	413.752	716.466	566.031	-0.950987	0.00464716	0.0327425	SP_1380	AE005672.3	1302240	1303901	-	1662	protein_coding	hypothetical protein && -	-	187	371	277	420	790	597	14.3682	27.4249	18.7755	27.7609	47.3869	37.8347
SP_1381	181.015	229.929	174.311	363.51	525.106	443.723	-1.18743	6.04752e-06	0.000137606	SP_1381	AE005672.3	1303855	1304604	-	750	protein_coding	ABC transporter%2C ATP-binding protein && PF00005:ABC transporter	ABC_tran	164	215	176	369	579	468	27.9238	35.2192	26.4359	54.048	76.9626	65.7251
SP_1448	1044.15	1066.23	929.99	733.916	657.517	707.302	0.534693	0.00155759	0.0146077	SP_1448	AE005672.3	1368084	1369019	-	936	protein_coding	conserved hypothetical protein && PF00144:Beta-lactamase	Beta-lactamase	946	997	939	745	725	746	129.064	130.865	113.014	87.437	77.2191	83.9479
SP_1449	6266	5588.89	5523.49	4292.18	4104.72	4357.59	0.446265	0.00166037	0.0151618	cppA	AE005672.3	1369016	1369741	-	726	protein_coding	cppA protein && PF14507:CppA C-terminal|PF14506:CppA N-terminal	-	5677	5226	5577	4357	4526	4596	998.559	884.373	865.379	659.273	621.499	666.791
SP_1466	128.035	103.736	130.733	186.188	191.36	225.654	-0.734357	0.00711837	0.0461696	SP_1466	AE005672.3	1379253	1379900	+	648	protein_coding	hemolysin && PF03006:Haemolysin-III related	-	116	97	132	189	211	238	22.8599	18.3907	22.9478	32.0407	32.4616	38.6855
SP_1469	9190.94	11416.3	9421.72	26174.7	29367	25593.7	-1.43399	1.01899e-17	2.02051e-15	nox	AE005672.3	1381530	1382909	-	1380	protein_coding	NADH oxidase && PF02852:Pyridine nucleotide-disulphide oxidoreductase, dimerisation domain|PF07992:Pyridine nucleotide-disulphide oxidoreductase	Pyr_redox_2	8327	10675	9513	26570	32381	26994	770.55	950.367	776.57	2115.08	2339.23	2060.32
SP_1470	4313.46	6924.62	5407.61	9763.55	13612	13118.3	-1.1325	3.23811e-06	8.32314e-05	SP_1470	AE005672.3	1383203	1384126	+	924	protein_coding	putative thiamine biosynthesis protein ApbE && PF02424:ApbE family	-	3908	6475	5460	9911	15009	13836	540.1	860.935	665.676	1178.31	1619.36	1577.19
SP_1471	2056.29	3430.76	2894.95	5681.2	8194.02	7572.69	-1.35545	1.10206e-07	4.13423e-06	SP_1471	AE005672.3	1384186	1384791	+	606	protein_coding	putative oxidoreductase && PF03358:NADPH-dependent FMN reductase	FMN_red	1863	3208	2923	5767	9035	7987	392.583	650.376	543.373	1045.42	1486.34	1388.22
SP_1472	81.6776	162.555	132.714	230.519	374.558	305.297	-1.27177	0.000397856	0.00480194	SP_1472	AE005672.3	1384810	1386054	+	1245	protein_coding	putative oxidoreductase && PF13596:PAS domain|PF03358:NADPH-dependent FMN reductase	FMN_red	74	152	134	234	413	322	7.59021	14.9995	12.1249	20.6472	33.0707	27.2416
SP_1504	477.924	494.081	518.972	815.682	933.22	849.521	-0.801307	3.32553e-06	8.39242e-05	SP_1504	AE005672.3	1412458	1413669	-	1212	protein_coding	TPR domain protein && PF13181:Tetratricopeptide repeat	-	433	462	524	828	1029	896	45.6222	46.8319	48.7047	75.0486	84.6399	77.8667
SP_1505	952.538	904.745	943.856	1894.39	2106.77	1857.38	-1.06459	3.91278e-12	3.19467e-10	SP_1505	AE005672.3	1413677	1414843	-	1167	protein_coding	membrane protein && PF01594:Domain of unknown function DUF20	-	863	846	953	1923	2323	1959	94.4346	89.064	91.995	181.019	198.445	176.811
SP_1506	275.938	288.749	282.265	402.915	453.46	468.374	-0.645496	0.00107669	0.0107514	SP_1506	AE005672.3	1414987	1416000	+	1014	protein_coding	conserved hypothetical protein && PF10282:Lactonase, 7-bladed beta-propeller	-	250	270	285	409	500	494	31.4843	32.7136	31.6628	44.3098	49.1581	51.314
SP_1530	1103.75	1176.38	1279.6	1666.83	2036.94	1933.23	-0.663088	0.000125762	0.00179957	murE	AE005672.3	1441425	1442870	+	1446	protein_coding	UDP-N-acetylmuramoylalanyl-D-glutamate--2%2C6-diaminopimelate ligase && PF02875:Mur ligase family, glutamate ligase domain|PF08245:Mur ligase middle domain	-	1000	1100	1292	1692	2246	2039	88.3127	93.4603	100.655	128.542	154.847	148.524
SP_1546	5892.93	5829.51	10252.7	3842.96	2006.11	2085.88	1.46967	1.50221e-05	0.000306628	SP_1546	AE005672.3	1453424	1454053	+	630	protein_coding	conserved domain protein && PF03358:NADPH-dependent FMN reductase	FMN_red	5339	5451	10352	3901	2212	2200	1082.21	1063.01	1851.08	680.221	350.032	367.814
SP_1549	116.998	126.194	183.225	254.162	267.541	255.046	-0.863642	0.00252933	0.0205472	def-2	AE005672.3	1456975	1457385	-	411	protein_coding	polypeptide deformylase && PF01327:Polypeptide deformylase	Pep_deformylase	106	118	185	258	295	269	32.9348	35.273	50.7075	68.9592	71.5555	68.9378
SP_1551	12112.6	14079.2	14144	10774.3	8354.54	7584.06	0.59455	0.00265659	0.0210706	SP_1551	AE005672.3	1458305	1461049	-	2745	protein_coding	cation-transporting ATPase%2C E1-E2 family && PF00702:haloacid dehalogenase-like hydrolase|PF00122:E1-E2 ATPase|PF00690:Cation transporter/ATPase, N-terminus|PF00689:Cation transporting ATPase, C-terminus	E1-E2_ATPase	10974	13165	14281	10937	9212	7999	510.521	589.225	586.082	437.694	334.56	306.93
SP_1563	492.273	481.248	558.588	703.378	697.421	699.717	-0.45485	0.00932214	0.0557721	SP_1563	AE005672.3	1471173	1472138	+	966	protein_coding	pyridine nucleotide-disulphide oxidoreductase family protein && PF07992:Pyridine nucleotide-disulphide oxidoreductase	Pyr_redox_2	446	450	564	714	769	738	58.9589	57.2319	65.7725	81.1962	79.3619	80.4685
SP_1572	72618	83522.1	125415	34512.8	63833.5	58397	0.845012	0.00560928	0.0387347	SP_1572	AE005672.3	1478053	1478589	-	537	protein_coding	non-heme iron-containing ferritin && PF00210:Ferritin-like domain	Ferritin	65792	78099	126630	35034	70385	61592	15645.5	17867.9	26564.7	7166.88	13066.8	12080.8
SP_1580	537.527	802.079	630.888	2728.79	3984.1	2474.61	-2.22112	5.33988e-17	9.26469e-15	msmK	AE005672.3	1485135	1486265	-	1131	protein_coding	sugar ABC transporter%2C ATP-binding protein && PF00005:ABC transporter|PF08402:TOBE domain	ABC_tran	487	750	637	2770	4393	2610	54.9867	81.4707	63.4482	269.049	387.223	243.066
SP_1583	400.662	372.165	440.73	865.923	1182.62	1096.98	-1.37397	8.69314e-11	6.03304e-09	SP_1583	AE005672.3	1488139	1488714	-	576	protein_coding	isochorismatase family protein && PF00857:Isochorismatase family	Isochorismatase	363	348	445	879	1304	1157	80.4777	74.2266	87.0322	167.641	225.693	211.572
SP_1584	386.313	389.276	415.97	977.242	1237.94	1215.5	-1.52558	1.80328e-15	2.50295e-13	codY	AE005672.3	1488714	1489502	-	789	protein_coding	GTP-sensing transcriptional pleiotropic repressor CodY && PF08222:CodY helix-turn-helix domain|PF06018:CodY GAF-like domain	CodY	350	364	420	992	1365	1282	56.6477	56.6796	59.9673	138.118	172.472	171.142
SP_1590	16529.8	16433	16140.6	13380.9	11512.4	12959.9	0.375417	0.00728793	0.0470496	SP_1590	AE005672.3	1495716	1496498	+	783	protein_coding	conserved hypothetical protein && PF07685:CobB/CobQ-like glutamine amidotransferase domain	-	14976	15366	16297	13583	12694	13669	2442.45	2411.02	2344.7	1905.67	1616.22	1838.75
SP_1636	345.474	303.721	465.49	622.598	652.982	671.273	-0.803835	0.000691348	0.00778115	SP_1636	AE005672.3	1535882	1536319	-	438	protein_coding	Rrf2 family protein && PF02082:Transcriptional regulator	Rrf2	313	284	470	632	720	708	91.256	79.6612	120.883	158.51	163.878	170.257
SP_1637	316.777	272.707	355.555	630.479	629.402	525.262	-0.91716	2.44322e-05	0.000470998	SP_1637	AE005672.3	1536395	1537243	-	849	protein_coding	conserved hypothetical protein && PF12850:Calcineurin-like phosphoesterase superfamily domain	-	287	255	359	640	694	554	43.1684	36.9007	47.6353	82.8108	81.4919	68.7304
SP_1640	1174.39	777.482	1144.91	1603.78	1436.56	1651.64	-0.59934	0.0076962	0.048556	SP_1640	AE005672.3	1539742	1540263	+	522	protein_coding	hypothetical protein && PF04973:Nicotinamide mononucleotide transporter	-	1064	727	1156	1628	1584	1742	260.293	171.106	249.476	342.609	302.515	351.499
SP_1647	312.362	370.026	425.874	1020.59	1322.29	1683.87	-1.86093	8.95773e-13	8.46464e-11	pepO	AE005672.3	1545684	1547576	-	1893	protein_coding	endopeptidase O && PF01431:Peptidase family M13|PF05649:Peptidase family M13	-	283	346	430	1036	1458	1776	19.0909	22.4558	25.5894	60.1207	76.7838	98.8187
SP_1648	1602.65	940.037	2377.96	5655.59	3857.13	18661	-2.51741	0.00174521	0.0157296	psaB	AE005672.3	1547867	1548589	+	723	protein_coding	manganese ABC transporter%2C ATP-binding protein && PF00005:ABC transporter	ABC_tran	1452	879	2401	5741	4253	19682	256.46	149.366	374.107	872.296	586.435	2867.33
SP_1655	31834.4	37190.8	38064.2	48373.5	64728.6	56579.4	-0.664013	0.000280102	0.00366776	gpmA	AE005672.3	1557230	1557922	-	693	protein_coding	phosphoglycerate mutase && PF00300:Histidine phosphatase superfamily (branch 1)	-	28842	34776	38433	49104	71372	59675	5314.76	6165.23	6247.6	7783.92	10267.3	9069.97
SP_1676	44.1501	40.6387	23.7697	71.914	97.0404	93.8645	-1.27918	0.00368311	0.0270484	SP_1676	AE005672.3	1577022	1577939	-	918	protein_coding	putative N-acetylneuraminate lyase && PF00701:Dihydrodipicolinate synthetase family	-	40	38	24	73	107	99	5.56428	5.08561	2.94517	8.73564	11.6199	11.359
SP_1709	12664.4	16292.9	14052.9	10019.7	10463.1	10948	0.452499	0.00601507	0.0407264	SP_1709	AE005672.3	1612751	1614061	-	1311	protein_coding	phosphoglycerate dehydrogenase-related protein && PF01926:50S ribosome-binding GTPase|PF14714:KH-domain-like of EngA bacterial GTPase enzymes, C-terminal	-	11474	15235	14189	10171	11537	11547	1117.64	1427.72	1219.25	852.267	877.309	927.712
SP_1714	21835.5	29003.2	27762	11728.9	13022.5	15479.1	0.966258	1.15867e-06	3.15339e-05	SP_1714	AE005672.3	1617465	1617830	+	366	protein_coding	transcriptional regulator%2C GntR family && PF00392:Bacterial regulatory proteins, gntR family	GntR	19783	27120	28031	11906	14359	16326	6902.44	9103.56	8627.79	3573.55	3911.16	4698.35
SP_1715	35601.5	46949.4	40883.9	18814.9	20605.2	23596	0.969957	1.67586e-07	5.63773e-06	SP_1715	AE005672.3	1617835	1619313	+	1479	protein_coding	ABC transporter%2C ATP-binding protein && PF00005:ABC transporter	ABC_tran	32255	43901	41280	19099	22720	24887	2784.97	3646.77	3144.23	1418.59	1531.45	1772.36
SP_1722	304.635	327.248	304.054	1085.61	1679.61	1268.59	-2.10787	1.34056e-19	3.10115e-17	SP_1722	AE005672.3	1625103	1626986	-	1884	protein_coding	PTS system IIABC components && PF02378:Phosphotransferase system, EIIC|PF00358:phosphoenolpyruvate-dependent sugar phosphotransferase system, EIIA 1|PF00367:phosphotransferase system, EIIB	-	276	306	307	1102	1852	1338	18.7077	19.9546	18.3569	64.2562	97.9992	74.8035
SP_1774	418.322	395.692	512.039	101.468	116.993	117.568	1.98038	4.07242e-16	6.28057e-14	SP_1774	AE005672.3	1693715	1694176	+	462	protein_coding	putative transcriptional regulator && PF01047:MarR family	MarR	379	370	517	103	129	124	104.758	98.3926	126.064	24.4912	27.8362	28.27
SP_1775	53515.4	39797	53061.9	10296.5	5996.55	6521.21	2.68168	1.83636e-24	6.37217e-22	SP_1775	AE005672.3	1694194	1694496	+	303	protein_coding	conserved domain protein && PF15507:Domain of unknown function (DUF4649)	-	48485	37213	53576	10452	6612	6878	20434.1	15088.8	19919.1	3789.41	2175.47	2390.93
SP_1776	104212	72067.4	125313	18667.1	9821.94	11281.8	2.92283	4.12819e-21	1.14599e-18	trx	AE005672.3	1694513	1694827	+	315	protein_coding	thioredoxin && PF00085:Thioredoxin	-	94416	67388	126527	18949	10830	11899	38276	26283	45249.6	6608.31	3427.52	3978.75
SP_1778	6290.28	3756.94	4527.14	3460.74	1268.78	1269.54	1.28069	0.00179635	0.0158811	SP_1778	AE005672.3	1696189	1696857	-	669	protein_coding	aquaporin && PF00230:Major intrinsic protein	-	5699	3513	4571	3513	1399	1339	1087.84	645.141	769.71	576.855	208.475	210.815
SP_1808	241.722	196.777	264.438	162.545	74.3674	123.256	0.966089	0.00835326	0.0519925	SP_1808	AE005672.3	1721522	1722181	+	660	protein_coding	putative type IV prepilin peptidase && PF06750:Bacterial Peptidase A24 N-terminal domain	-	219	184	267	165	82	130	42.3732	34.2513	45.5732	27.4634	12.386	20.7466
SP_1812	445.916	374.304	455.586	1055.07	967.683	505.351	-0.986558	0.00173982	0.0157296	trpB	AE005672.3	1725201	1726424	-	1224	protein_coding	tryptophan synthase%2C beta subunit && PF00291:Pyridoxal-phosphate dependent enzyme	PALP	404	350	460	1071	1067	533	42.1494	35.1309	42.3369	96.122	86.9052	45.8662
SP_1814	36.4238	28.8749	23.7697	134.962	134.224	45.5101	-1.82263	0.000983094	0.0100333	trpC	AE005672.3	1726988	1727755	-	768	protein_coding	indole-3-glycerol phosphate synthase && PF00218:Indole-3-glycerol phosphate synthase	-	33	27	24	137	148	48	5.48712	4.31922	3.5204	19.5963	19.2116	6.58304
SP_1815	76.1589	94.1106	110.925	279.775	310.166	147.908	-1.39088	0.000274303	0.00362603	trpD	AE005672.3	1727752	1728756	-	1005	protein_coding	anthranilate phosphoribosyltransferase && PF02885:Glycosyl transferase family, helical bundle domain|PF00591:Glycosyl transferase family, a/b domain	Glycos_trans_3N	69	88	112	284	342	156	8.76747	10.7577	12.5543	31.0432	33.9252	16.3495
SP_1816	115.894	79.1385	101.021	308.343	271.169	163.078	-1.3268	0.000209729	0.00282626	trpG	AE005672.3	1728767	1729333	-	567	protein_coding	anthranilate synthase component II && PF00117:Glutamine amidotransferase class-I	GATase	105	74	102	313	299	172	23.6482	16.0343	20.2656	60.6423	52.5715	31.9516
SP_1817	68.4326	79.1385	68.3379	190.129	190.453	89.1239	-1.12149	0.00623553	0.0418112	trpE	AE005672.3	1729330	1730691	-	1362	protein_coding	anthranilate synthase component I && PF04715:Anthranilate synthase component I, N terminal region|PF00425:chorismate binding enzyme	-	62	74	69	193	210	94	5.81308	6.67509	5.70708	15.5666	15.3711	7.26938
SP_1821	137.969	144.374	204.023	259.087	432.601	317.622	-1.05265	0.00094018	0.00973858	SP_1821	AE005672.3	1731967	1732968	-	1002	protein_coding	sugar-binding transcriptional regulator%2C LacI family && PF13377:Periplasmic binding protein-like domain|PF00356:Bacterial regulatory proteins, lacI family	LacI	125	135	206	263	477	335	15.9307	16.5527	23.1602	28.8339	47.4584	35.2147
SP_1824	23.1788	25.6665	56.4531	140.873	275.703	168.766	-2.47081	4.54283e-07	1.34158e-05	SP_1824	AE005672.3	1734253	1735944	-	1692	protein_coding	ABC transporter%2C permease protein && PF00528:Binding-protein-dependent transport system inner membrane component	BPD_transp_1	21	24	57	143	304	178	1.58493	1.74266	3.79504	9.28432	17.9117	11.0807
SP_1825	25.3863	12.8333	35.6546	69.9437	135.131	106.19	-2.07256	0.000102525	0.00154679	SP_1825	AE005672.3	1735956	1736966	-	1011	protein_coding	ABC transporter%2C ATP-binding protein && PF07673:Protein of unknown function (DUF1602)|PF00005:ABC transporter|PF08402:TOBE domain	ABC_tran	23	12	36	71	149	112	2.90515	1.45825	4.01138	7.71475	14.6926	11.6685
SP_1826	72.8476	53.472	38.6258	145.798	208.591	142.219	-1.59316	4.49112e-05	0.000799188	SP_1826	AE005672.3	1737069	1738136	-	1068	protein_coding	ABC transporter%2C substrate-binding protein && PF13343:Bacterial extracellular solute-binding protein	-	66	50	39	148	230	150	7.89158	5.75177	4.11373	15.2232	21.4694	14.7934
SP_1827	18.7638	17.111	28.7217	78.8098	138.759	127.997	-2.41617	2.59014e-07	8.17072e-06	SP_1827	AE005672.3	1738161	1738820	-	660	protein_coding	hypothetical protein && PF08975:Domain of unknown function (DUF1868)	-	17	16	29	80	153	135	3.28925	2.97837	4.9499	13.3156	23.1105	21.5445
SP_1829	73.9514	68.4441	81.2132	150.724	211.312	160.233	-1.22376	9.59585e-05	0.00146363	galT-1	AE005672.3	1740023	1741498	-	1476	protein_coding	galactose-1-phosphate uridylyltransferase && PF02744:Galactose-1-phosphate uridyl transferase, C-terminal domain|PF01087:Galactose-1-phosphate uridyl transferase, N-terminal domain	-	67	64	82	153	233	169	5.79669	5.32717	6.25849	11.3873	15.7374	12.06
SP_1830	8.83001	18.1805	21.7889	42.3603	85.2504	48.3544	-1.84705	0.00251452	0.0205472	SP_1830	AE005672.3	1741511	1742152	-	642	protein_coding	putative phosphate transport system regulatory protein PhoU && PF01895:PhoU domain	PhoU	8	17	22	43	94	51	1.59128	3.25324	3.86038	7.3578	14.5967	8.36723
SP_1831	11.0375	13.9027	11.8849	35.4644	32.6491	44.5619	-1.6131	0.00588168	0.0400185	SP_1831	AE005672.3	1742210	1742692	-	483	protein_coding	hypothetical protein && -	-	10	13	12	36	36	47	2.6439	3.30673	2.79883	8.18785	7.4305	10.2494
SP_1833	49.6688	20.3193	50.5106	112.304	149.642	93.8645	-1.56157	0.00116707	0.0114886	SP_1833	AE005672.3	1743033	1745159	-	2127	protein_coding	cell wall surface anchor family protein && PF04650:YSIRK type signal peptide|PF12708:Pectate lyase superfamily protein	YSIRK_signal	45	19	51	114	165	99	2.7017	1.09746	2.70113	5.88779	7.73355	4.90246
SP_1838	1720.75	1077.99	1693.59	3089.34	2352.55	2352.3	-0.794854	0.00162973	0.0150805	SP_1838	AE005672.3	1747591	1748283	-	693	protein_coding	putative glycosyl transferase && PF02397:Bacterial sugar transferase	-	1559	1008	1710	3136	2594	2481	287.279	178.702	277.975	497.116	373.164	377.086
SP_1847	163.355	195.707	201.052	370.406	729.163	561.291	-1.56809	4.90455e-07	1.41823e-05	xpt	AE005672.3	1755277	1755858	+	582	protein_coding	xanthine phosphoribosyltransferase && PF00156:Phosphoribosyl transferase domain	Pribosyltran	148	183	203	376	804	592	32.4736	38.6305	39.293	70.9708	137.72	107.138
SP_1848	769.315	1073.72	1141.94	1445.18	3015.51	2470.82	-1.2154	9.35192e-05	0.00144227	pbuX	AE005672.3	1755858	1757120	+	1263	protein_coding	xanthine permease && PF00860:Permease family	-	697	1004	1153	1467	3325	2606	70.4727	97.6636	102.841	127.597	262.453	217.329
SP_1853	12.1413	17.111	15.8465	47.2859	60.7636	67.317	-1.95807	0.000145272	0.00203674	galK	AE005672.3	1760548	1761726	-	1179	protein_coding	galactokinase && PF00288:GHMP kinases N terminal domain|PF10509:Galactokinase galactose-binding signature|PF08544:GHMP kinases C terminal	GHMP_kinases	11	16	16	48	67	71	1.19143	1.66728	1.52879	4.47241	5.66531	6.34295
SP_1854	50.7726	48.1248	63.3859	98.5123	122.434	114.723	-1.04745	0.00261227	0.021002	galR	AE005672.3	1761891	1762898	+	1008	protein_coding	galactose operon repressor && PF00356:Bacterial regulatory proteins, lacI family|PF13377:Periplasmic binding protein-like domain	LacI	46	45	64	100	135	121	5.82759	5.48472	7.15256	10.8982	13.3517	12.6436
SP_1858	105.96	87.694	120.829	204.906	179.57	208.588	-0.914078	0.00122634	0.0119032	SP_1858	AE005672.3	1765602	1766138	+	537	protein_coding	transcriptional regulator%2C TetR family && PF00440:Bacterial regulatory proteins, tetR family	TetR_N	96	82	122	208	198	220	22.8291	18.7604	25.5934	42.5504	36.7581	43.1514
SP_1893	1912.8	934.69	1783.72	2723.86	2543	2514.43	-0.748592	0.00938694	0.0559188	SP_1893	AE005672.3	1798266	1799459	-	1194	protein_coding	hypothetical protein && PF13425:O-antigen ligase like membrane protein	-	1733	874	1801	2765	2804	2652	185.347	89.931	169.923	254.393	234.119	233.946
SP_1899	781.456	515.47	733.89	1347.65	1155.42	1218.34	-0.873699	0.000118095	0.00172543	msmR	AE005672.3	1806745	1807605	+	861	protein_coding	msm operon regulatory protein && PF02311:AraC-like ligand binding domain|PF12833:Helix-turn-helix domain	AraC_binding	708	482	741	1368	1274	1285	105.008	68.7775	96.9521	174.541	147.513	157.198
SP_1903	70083.8	76473.4	57268.2	44788.6	45826.6	45152.6	0.586187	0.000548241	0.0064488	SP_1903	AE005672.3	1817703	1818236	+	534	protein_coding	conserved hypothetical protein && PF04167:Protein of unknown function (DUF402)	-	63496	71508	57823	45465	50530	47623	15184.4	16451.9	12198.4	9352.99	9433.45	9393.39
SP_1919	1022.07	642.733	776.477	1250.12	1348.59	1369.09	-0.700922	0.00214795	0.0184034	SP_1919	AE005672.3	1828866	1829687	-	822	protein_coding	ABC transporter%2C permease protein && PF00664:ABC transporter transmembrane region	ABC_membrane	926	601	784	1269	1487	1444	143.857	89.8267	107.445	169.592	180.344	185.03
SP_1922	1799.12	1489.73	1733.21	2410.6	2552.98	2217.67	-0.515978	0.00200303	0.0174856	SP_1922	AE005672.3	1830299	1831015	-	717	protein_coding	conserved hypothetical protein && PF01709:Transcriptional regulator	-	1630	1393	1750	2447	2815	2339	290.309	238.69	274.955	374.912	391.401	343.604
SP_1965	544.15	514.4	478.365	318.195	338.281	318.57	0.656077	0.000476229	0.00564963	SP_1965	AE005672.3	1873073	1873279	-	207	protein_coding	hypothetical protein && PF11772:DNA-directed RNA polymerase subunit beta	-	493	481	483	323	373	336	304.136	285.481	262.857	171.414	179.639	170.968
SP_1977	157.836	177.527	153.513	99.4974	98.8542	101.45	0.705284	0.00904814	0.0543672	SP_1977	AE005672.3	1881768	1881872	+	105	protein_coding	hypothetical protein && -	-	143	166	155	101	109	107	173.915	194.232	166.297	105.669	103.49	107.335
SP_1996	1996.69	3177.3	2956.36	6046.68	10503	8873.51	-1.64473	3.68519e-09	1.96732e-07	SP_1996	AE005672.3	1898755	1899207	+	453	protein_coding	universal stress protein family && PF00582:Universal stress protein family	Usp	1809	2971	2985	6138	11581	9359	509.955	805.762	742.315	1488.48	2548.65	2176.1
SP_1999	97.1301	132.61	123.801	324.105	477.04	347.962	-1.70027	3.45354e-09	1.9174e-07	ccpA	AE005672.3	1902314	1903324	-	1011	protein_coding	catabolite control protein A && PF00356:Bacterial regulatory proteins, lacI family|PF13377:Periplasmic binding protein-like domain	LacI	88	124	125	329	526	367	11.1153	15.0686	13.9284	35.7486	51.8677	38.235
SP_2026	13511	28788.2	35496.1	52355.3	145542	199544	-2.35298	6.31667e-07	1.78929e-05	SP_2026	AE005672.3	1930775	1933426	-	2652	protein_coding	alcohol dehydrogenase%2C iron-containing && PF00465:Iron-containing alcohol dehydrogenase|PF00171:Aldehyde dehydrogenase family	Aldedh	12241	26919	35840	53146	160480	210461	589.433	1247.06	1522.43	2201.46	6032.68	8358.82
SP_2054	7047.45	6578.12	7523.11	3126.78	2238.28	2022.35	1.51752	3.36995e-12	2.92343e-10	SP_2054	AE005672.3	1954652	1955023	-	372	protein_coding	conserved hypothetical protein && PF06279:Protein of unknown function (DUF1033)	-	6385	6151	7596	3174	2468	2133	2191.84	2031.45	2300.3	937.3	661.401	603.941
SP_2055	721.854	1157.13	1156.79	2324.89	4624.38	2820.68	-1.6862	1.36325e-07	4.79986e-06	SP_2055	AE005672.3	1955168	1956226	-	1059	protein_coding	alcohol dehydrogenase%2C zinc-containing && PF08240:Alcohol dehydrogenase GroES-like domain|PF00107:Zinc-binding dehydrogenase	ADH_N	654	1082	1168	2360	5099	2975	78.863	125.526	124.248	244.811	480.012	295.895
SP_2056	3140.17	2329.24	2068.96	1606.74	1782.1	1591.9	0.597728	0.00565002	0.0388229	nagA	AE005672.3	1956389	1957540	-	1152	protein_coding	N-acetylglucosamine-6-phosphate deacetylase && PF01979:Amidohydrolase family	Amidohydro_1	2845	2178	2089	1631	1965	1679	315.371	232.278	204.281	155.531	170.048	153.513
SP_2063	26377.5	50811.2	54553.5	25155.1	18307.1	21996.5	1.00907	0.000698226	0.00778115	SP_2063	AE005672.3	1963634	1964746	-	1113	protein_coding	LysM domain protein && PF01476:LysM domain	LysM	23898	47512	55082	25535	20186	23200	2741.94	5244.58	5575.15	2520.32	1808.08	2195.53
SP_2066	2423.84	1826.6	2469.08	4035.06	3533.36	3541.25	-0.725319	0.000160952	0.00223401	thrC	AE005672.3	1966877	1968361	-	1485	protein_coding	threonine synthase && PF00291:Pyridoxal-phosphate dependent enzyme|PF14821:Threonine synthase N terminus	PALP	2196	1708	2493	4096	3896	3735	188.841	141.307	189.12	303.004	261.55	264.918
SP_2073	14720.7	17163.4	13947.9	9579.33	9739.41	9433.86	0.672651	1.13231e-05	0.000238129	SP_2073	AE005672.3	1980558	1982324	-	1767	protein_coding	ABC transporter%2C ATP-binding/permease protein && PF00005:ABC transporter|PF00664:ABC transporter transmembrane region	ABC_membrane	13337	16049	14083	9724	10739	9950	963.858	1115.87	897.844	604.537	605.885	593.107
SP_2075	13173.3	14710.1	12275.1	8377.48	8788.05	8834.64	0.627163	2.09233e-05	0.000414879	SP_2075	AE005672.3	1983116	1984810	-	1695	protein_coding	ABC transporter%2C ATP-binding/permease protein && PF00005:ABC transporter|PF00664:ABC transporter transmembrane region|PF07673:Protein of unknown function (DUF1602)	ABC_membrane	11935	13755	12394	8504	9690	9318	899.175	996.996	823.728	551.148	569.924	579.028
SP_2076	10081.7	14695.2	10978.6	6414.13	7815.83	7017.08	0.750883	0.000307153	0.00391784	SP_2076	AE005672.3	1984957	1987490	-	2534	protein_coding	- && PF01624:MutS domain I|PF05192:MutS domain III|PF05190:MutS family domain IV|PF05188:MutS domain II|PF00488:MutS domain V	-	9134	13741	11085	6511	8618	7401	460.305	666.215	492.801	282.264	339.049	307.631
SP_2077	7575.05	9449.56	6696.13	4653.72	5271.02	4845.87	0.683376	0.000354716	0.00443555	SP_2077	AE005672.3	1987541	1987987	-	447	protein_coding	putative transcriptional repressor && PF02863:Arginine repressor, C-terminal domain|PF01316:Arginine repressor, DNA binding domain	Arg_repressor	6863	8836	6761	4724	5812	5111	1960.64	2428.57	1703.91	1160.96	1296.23	1204.33
SP_2094	1362.03	1589.19	1473.72	951.629	1171.74	1068.54	0.471113	0.0074741	0.0478067	SP_2094	AE005672.3	2002387	2003064	-	678	protein_coding	conserved hypothetical protein && PF01694:Rhomboid family	Rhomboid	1234	1486	1488	966	1292	1127	232.422	269.272	247.238	156.517	189.975	175.082
SP_2108	724.061	718.663	410.028	2234.26	2016.99	1355.82	-1.59793	1.70594e-07	5.63773e-06	malX	AE005672.3	2020750	2022021	+	1272	protein_coding	maltose/maltodextrin ABC transporter%2C maltose/maltodextrin-binding protein && PF13416:Bacterial extracellular solute-binding protein	-	656	672	414	2268	2224	1430	65.8579	64.906	36.6653	195.871	174.305	118.412
SP_2109	1017.66	837.371	703.187	2567.23	2192.93	1696.2	-1.33582	4.13978e-08	1.9259e-06	malC	AE005672.3	2022117	2023424	+	1308	protein_coding	maltodextrin ABC transporter%2C permease protein && PF00528:Binding-protein-dependent transport system inner membrane component	BPD_transp_1	922	783	710	2606	2418	1789	90.0149	73.5456	61.1495	218.868	184.294	144.062
SP_2110	1024.28	1024.52	755.679	2407.64	2231.93	1748.35	-1.18785	1.22067e-07	4.45866e-06	malD	AE005672.3	2023426	2024268	+	843	protein_coding	maltodextrin ABC transporter%2C permease protein && PF00528:Binding-protein-dependent transport system inner membrane component	BPD_transp_1	928	958	763	2444	2461	1844	140.576	139.618	101.962	318.484	291.036	230.399
SP_2156	5201.98	4616.77	5913.71	6818.03	8172.25	7683.62	-0.527266	0.00265439	0.0210706	SP_2156	AE005672.3	2069966	2070790	-	825	protein_coding	SPFH domain/Band 7 family && PF01145:SPFH domain / Band 7 family	-	4713	4317	5971	6921	9011	8104	729.516	642.881	815.334	921.573	1088.88	1034.65
SP_2172	1948.12	1405.24	814.113	359.57	610.357	900.72	1.15541	0.00454971	0.0323846	adcR	AE005672.3	2089835	2090275	-	441	protein_coding	adc operon repressor AdcR && PF01047:MarR family	MarR	1765	1314	822	365	673	950	511.09	366.066	209.979	90.922	152.138	226.899
SP_2175	17272.6	14114.5	13092.2	19968.4	22116.1	23089.7	-0.551197	0.00190897	0.0167699	dltB	AE005672.3	2091944	2093185	-	1242	protein_coding	dltB protein && PF03062:MBOAT, membrane-bound O-acyltransferase family	MBOAT	15649	13198	13219	20270	24386	24353	1609	1305.54	1199	1792.86	1957.41	2065.27
SP_2176	8782.55	7290.37	7432	11023.5	12054.8	13142	-0.623867	0.000165674	0.00226664	dltA	AE005672.3	2093185	2094735	-	1551	protein_coding	D-alanine-activating enzyme && PF00501:AMP-binding enzyme|PF13193:AMP-binding enzyme C-terminal domain	AMP-binding	7957	6817	7504	11190	13292	13861	655.132	539.988	545.034	792.561	854.36	941.303
SP_2180	601.545	562.525	619.003	727.021	873.363	1092.24	-0.594674	0.00757131	0.0481882	SP_2180	AE005672.3	2097257	2098087	-	831	protein_coding	- && -	-	545	526	625	738	963	1152	83.7504	77.7656	84.7269	97.5596	115.528	146.015
SP_2186	791.39	398.901	248.592	4837.94	1511.83	968.037	-2.34667	4.66518e-05	0.000809409	gplK	AE005672.3	2104687	2106195	-	1509	protein_coding	glycerol kinase && PF02782:FGGY family of carbohydrate kinases, C-terminal domain|PF00370:FGGY family of carbohydrate kinases, N-terminal domain	FGGY_N	717	373	251	4911	1667	1021	60.6766	30.3684	18.7381	357.516	110.131	71.2661
SP_2188	8368.64	6320.38	6870.44	5683.17	4363.19	4644.87	0.55338	0.00528345	0.0367822	hslO	AE005672.3	2107946	2108818	+	873	protein_coding	chaperonin%2C 33 kDa && PF01430:Hsp33 protein	-	7582	5910	6937	5769	4811	4899	1109.08	831.717	895.158	725.94	549.394	591.071
SP_2189	4846.57	3176.23	4100.28	3163.23	1958.95	2290.67	0.709718	0.00630663	0.0420846	SP_2189	AE005672.3	2108829	2109785	+	957	protein_coding	putative TIM-barrel protein%2C NifR3 family && PF01207:Dihydrouridine synthase (Dus)	Dus	4391	2970	4140	3211	2160	2416	585.926	381.283	487.338	368.59	225.011	265.908
SP_2206	7269.31	7840.06	6198.94	9954.66	15392.2	13099.3	-0.851465	0.000109179	0.00161213	yfiA	AE005672.3	2127117	2127665	-	549	protein_coding	ribosomal subunit interface protein && PF02482:Sigma 54 modulation protein / S30EA ribosomal protein|PF16321:Sigma 54 modulation/S30EA ribosomal protein C terminus	-	6586	7331	6259	10105	16972	13816	1531.94	1640.56	1284.32	2021.99	3081.93	2650.68
SP_2209	310.154	243.832	211.947	449.216	450.739	402.954	-0.767367	0.00147769	0.0141451	SP_2209	AE005672.3	2129758	2130393	+	636	protein_coding	conserved hypothetical protein && PF09186:Domain of unknown function (DUF1949)|PF01205:Uncharacterized protein family UPF0029	-	281	228	214	456	497	425	56.421	44.0433	37.9052	78.763	77.9044	70.3847
SP_2210	6105.95	11832.3	9795.1	7636.67	35808.8	22417.5	-1.24785	0.0083054	0.0519275	cysM	AE005672.3	2130642	2131562	+	921	protein_coding	cysteine synthase && PF00291:Pyridoxal-phosphate dependent enzyme	PALP	5532	11064	9890	7752	39484	23644	767.033	1475.89	1209.7	924.632	4273.9	2704.01
SP_2216	8352.09	15715.4	13625	6388.52	7108.43	8481.94	0.778167	0.00390678	0.02854	usp45	AE005672.3	2135267	2136445	-	1179	protein_coding	secreted 45 kd protein && PF05257:CHAP domain	-	7567	14695	13757	6485	7838	8946	819.599	1531.29	1314.47	604.242	662.757	799.212

## Sheet: CuFe vs Fe
gene_id	T47_1	T47_2	T47_3	T46_1	T46_2	T46_3	log2FoldChange	pvalue	padj	gene_name	gene_chr	gene_start	gene_end	gene_strand	gene_length	gene_biotype	gene_description	tf_family	T47_1_readcount	T47_2_readcount	T47_3_readcount	T46_1_readcount	T46_2_readcount	T46_3_readcount	T47_1_fpkm	T47_2_fpkm	T47_3_fpkm	T46_1_fpkm	T46_2_fpkm	T46_3_fpkm
SP_0005	655.429	933.979	599.74	343.572	504.595	423.609	0.782764	0.00230802	0.0142363	pth	AE005672.3	4382	4951	+	570	protein_coding	peptidyl-tRNA hydrolase && PF01195:Peptidyl-tRNA hydrolase	-	596	816	599	371	593	431	129.356	190.616	120.506	66.7519	97.5797	82.9556
SP_0006	3846.8	6224.24	3954.88	2219.79	3152.66	2534.77	0.826711	0.000804446	0.00599759	mfd	AE005672.3	4952	8461	+	3510	protein_coding	transcription-repair coupling factor && PF03461:TRCF domain|PF00270:DEAD/DEAH box helicase|PF02559:CarD-like/TRCF domain|PF00271:Helicase conserved C-terminal domain	DEAD	3498	5438	3950	2397	3705	2579	123.29	206.289	129.046	70.0367	99.0058	80.6097
SP_0013	285689	403685	314588	176641	243742	228784	0.629042	0.00184043	0.0119936	ftsH	AE005672.3	12370	14328	+	1959	protein_coding	cell division protein FtsH && PF01434:Peptidase family M41|PF06480:FtsH Extracellular|PF00004:ATPase family associated with various cellular activities (AAA)	AAA	259785	352692	314200	190742	286446	232776	16405.7	23972.1	18391.9	9985.66	13714.8	13036.1
SP_0027	5121.36	2782.48	4968.13	7465.98	9138.02	7735.03	-0.918979	0.000296836	0.00272845	prsA-1	AE005672.3	28862	29830	+	969	protein_coding	ribose-phosphate pyrophosphokinase && PF13793:N-terminal domain of ribose phosphate pyrophosphokinase|PF14572:Phosphoribosyl synthetase-associated domain	-	4657	2431	4962	8062	10739	7870	594.564	334.046	587.203	853.265	1039.49	891.034
SP_0032	1910.2	1384.94	1856.29	2507.8	2367.26	2376.53	-0.493107	0.00482308	0.0251851	polA	AE005672.3	31535	34168	+	2634	protein_coding	DNA polymerase I && PF02739:5'-3' exonuclease, N-terminal resolvase-like domain|PF01367:5'-3' exonuclease, C-terminal SAM fold|PF00476:DNA polymerase family A	-	1737	1210	1854	2708	2782	2418	81.5831	61.1666	80.714	105.438	99.0652	100.713
SP_0033	1005.14	613.496	702.867	1766.94	2776.55	1921.47	-1.4777	2.81546e-08	7.55669e-07	SP_0033	AE005672.3	34253	34690	+	438	protein_coding	conserved hypothetical protein && PF13380:CoA binding domain	-	914	536	702	1908	3263	1955	258.16	162.943	183.788	446.755	698.751	489.684
SP_0060	504.768	425.785	370.457	699.183	1087.47	813.8	-0.999798	3.12043e-05	0.000414615	SP_0060	AE005672.3	64955	66742	+	1788	protein_coding	glycosyl hydrolase%2C family 35 && PF01301:Glycosyl hydrolases family 35	-	459	372	370	755	1278	828	31.7586	27.7026	23.7295	43.3056	67.0414	50.8049
SP_0061	101.174	116.747	99.1223	224.109	307.182	253.575	-1.30939	2.58673e-07	5.51014e-06	SP_0061	AE005672.3	66739	67215	+	477	protein_coding	PTS system%2C IIB component && PF03830:PTS system sorbose subfamily IIB component	PTSIIB_sorb	92	102	99	242	361	258	23.8608	28.4726	23.7997	52.0309	70.9853	59.3396
SP_0062	168.256	184.278	139.172	302.825	490.98	366.603	-1.2404	5.65593e-06	8.68782e-05	SP_0062	AE005672.3	67243	68148	+	906	protein_coding	PTS system%2C IIC component && PF03609:PTS system sorbose-specific iic component	-	153	161	139	327	577	373	20.892	23.6615	17.5931	37.0156	59.7348	45.1673
SP_0063	293.623	251.808	234.289	439.883	705.412	575.95	-1.1431	3.79511e-06	6.06314e-05	SP_0063	AE005672.3	68135	68950	+	816	protein_coding	PTS system%2C IID component && PF03613:PTS system mannose/fructose/sorbose family IID component	-	267	220	234	475	829	586	40.4797	35.8986	32.8837	59.6991	95.2893	78.7863
SP_0084	230.94	266.688	256.316	175.953	176.991	170.033	0.52743	0.00981343	0.0447946	SP_0084	AE005672.3	89733	90785	+	1053	protein_coding	sensor histidine kinase && PF02518:Histidine kinase-, DNA gyrase B-, and HSP90-like ATPase|PF00512:His Kinase A (phospho-acceptor) domain|PF00672:HAMP domain	HATPase_c	210	233	256	190	208	173	24.6721	29.4627	27.8783	18.505	18.5274	18.0244
SP_0101	1137.1	1299.1	1424.76	808.459	768.38	1040.84	0.56122	0.00369818	0.0204237	SP_0101	AE005672.3	102245	103411	-	1167	protein_coding	putative transporter && PF07690:Major Facilitator Superfamily	MFS_1	1034	1135	1423	873	903	1059	109.614	129.5	139.826	76.7199	72.5766	99.5562
SP_0105	2743.78	2796.21	2349.9	1832.69	1712.9	1702.3	0.588094	2.33418e-05	0.000322935	sdhA	AE005672.3	107610	108482	-	873	protein_coding	L-serine dehydratase%2C iron-sulfur-dependent%2C alpha subunit && PF03313:Serine dehydratase alpha chain	-	2495	2443	2347	1979	2013	1732	353.568	372.609	308.286	232.486	216.276	217.659
SP_0106	2498.55	2440.25	2047.53	1744.72	1805.65	1698.37	0.412294	0.00412614	0.0221491	sdhB	AE005672.3	108491	109162	-	672	protein_coding	L-serine dehydratase%2C iron-sulfur-dependent%2C beta subunit && PF03315:Serine dehydratase beta chain|PF01842:ACT domain	ACT	2272	2132	2045	1884	2122	1728	418.268	422.438	348.963	287.525	296.18	282.109
SP_0107	19988.4	23729.5	23104.5	12202.8	14503.1	15947.7	0.647673	5.60686e-05	0.000671822	SP_0107	AE005672.3	109404	109991	+	588	protein_coding	LysM domain protein && PF01476:LysM domain	LysM	18176	20732	23076	13177	17044	16226	3824.17	4694.71	4500.27	2298.29	2718.78	3027.45
SP_0111	235.339	484.158	428.529	148.171	166.78	250.627	1.02212	0.00389965	0.0212565	SP_0111	AE005672.3	113238	113879	+	642	protein_coding	putative amino acid ABC transporter%2C ATP-binding protein && PF07673:Protein of unknown function (DUF1602)|PF00005:ABC transporter	ABC_tran	214	423	428	160	196	255	41.2377	87.7304	76.4476	25.5593	28.6352	43.5761
SP_0120	4361.46	3358.2	2353.9	2379.07	1359.77	1335.69	0.989176	0.00134818	0.0095224	gidA	AE005672.3	122785	124698	+	1914	protein_coding	glucose-inhibited division protein A && PF01134:Glucose inhibited division protein A|PF13932:GidA associated domain	-	3966	2934	2351	2569	1598	1359	256.346	204.109	140.853	137.653	78.3095	77.897
SP_0121	61378.3	74336	58735.5	43239.2	46906.1	51204.5	0.460124	0.00291763	0.0170981	SP_0121	AE005672.3	125051	126730	-	1680	protein_coding	metallo-beta-lactamase superfamily protein && PF00753:Metallo-beta-lactamase superfamily|PF07521:RNA-metabolising metallo-beta-lactamase	Lactamase_B	55813	64946	58663	46691	55124	52098	4110	5147.4	4004.15	2850.29	3077.59	3402.16
SP_0128	791.793	1033.56	910.123	613.059	670.524	588.727	0.546519	0.00183555	0.0119936	SP_0128	AE005672.3	128980	129417	+	438	protein_coding	putative ribosomal-protein-alanine acetyltransferase && PF00583:Acetyltransferase (GNAT) family	Acetyltransf_1	720	903	909	662	788	599	203.364	274.51	237.982	155.006	168.745	150.036
SP_0129	1551.69	2260.55	1689.08	1114.06	1309.56	1200.06	0.602056	0.00229537	0.0142363	SP_0129	AE005672.3	129407	130417	+	1011	protein_coding	glycoprotease family protein && PF00814:Glycoprotease family	Peptidase_M22	1411	1975	1687	1203	1539	1221	172.66	260.112	191.346	122.034	142.78	132.498
SP_0146	1070.02	1485.67	957.181	616.763	670.524	575.95	0.914253	2.9517e-05	0.000396118	SP_0146	AE005672.3	144440	145096	+	657	protein_coding	conserved hypothetical protein && PF03591:AzlC protein	-	973	1298	956	666	788	586	183.216	263.06	166.858	103.962	112.497	97.8533
SP_0147	589.446	881.328	580.717	306.529	401.634	305.666	1.01583	5.7314e-05	0.000680667	SP_0147	AE005672.3	145086	145295	+	210	protein_coding	hypothetical protein && PF05437:Branched-chain amino acid transport protein (AzlD)	-	536	770	580	331	472	311	315.763	488.221	316.711	161.649	210.815	162.474
SP_0188	267.23	304.459	239.295	162.988	129.34	129.736	0.941599	8.74024e-05	0.000961426	SP_0188	AE005672.3	180767	180859	+	93	protein_coding	hypothetical protein && -	-	243	266	239	176	152	132	323.251	380.841	294.693	194.086	153.299	155.716
SP_0190	2045.47	2433.38	2115.61	1087.21	1375.94	1724.9	0.655073	0.00193448	0.0125414	SP_0190	AE005672.3	181261	181380	+	120	protein_coding	hypothetical protein && -	-	1860	2126	2113	1174	1617	1755	1917.55	2358.99	2019.17	1003.35	1263.89	1604.5
SP_0191	8545.87	12984.1	8629.65	5632.36	6331.69	6493.69	0.708355	0.000669488	0.00528501	SP_0191	AE005672.3	181358	181927	+	570	protein_coding	hypothetical protein && -	-	7771	11344	8619	6082	7441	6607	1686.62	2649.94	1733.95	1094.3	1224.44	1271.66
SP_0192	47163.4	65235.5	42505.5	32539.3	36832.9	34088.2	0.582285	0.00306353	0.0176449	SP_0192	AE005672.3	182014	182280	+	267	protein_coding	conserved hypothetical protein && PF06135:Bacterial protein of unknown function (DUF965)	-	42887	56995	42453	35137	43286	34683	19871.5	28423	18232.8	13496.4	15206	14251.1
SP_0193	63507.3	90597.1	62157.7	43268.8	48942.3	44996.9	0.656408	0.000596827	0.00485419	SP_0193	AE005672.3	182284	182703	+	420	protein_coding	- && PF03652:Holliday junction resolvase	-	57749	79153	62081	46723	57517	45782	17010.3	25093.6	16949.8	11409	12844.8	11958.8
SP_0194	36616	52887.7	35155.4	25125.2	27791	25613.1	0.66667	0.00070706	0.00550728	SP_0194	AE005672.3	182719	183024	+	306	protein_coding	conserved hypothetical protein && PF06949:Protein of unknown function (DUF1292)	-	33296	46207	35112	27131	32660	26060	13461.3	20106.2	13158	9093.04	10010.9	9343.21
SP_0202	13331.8	15973.8	19259.8	7113.15	7288.12	12716.1	0.840758	0.00184105	0.0119936	nrdD	AE005672.3	188670	190877	+	2208	protein_coding	anaerobic ribonucleoside-triphosphate reductase && PF13597:Anaerobic ribonucleoside-triphosphate reductase|PF03477:ATP cone domain	-	12123	13956	19236	7681	8565	12938	679.246	841.602	999.012	356.766	363.838	642.852
SP_0203	886.368	951.148	1352.67	471.37	429.714	843.286	0.871661	0.00543578	0.0279495	SP_0203	AE005672.3	190889	191029	+	141	protein_coding	hypothetical protein && -	-	806	831	1351	509	505	858	707.183	784.741	1098.73	370.223	335.932	667.592
SP_0213	33842.6	45998.5	30373.5	25094.7	25671.4	26539.9	0.51165	0.00684186	0.0335102	rpsS	AE005672.3	196092	196373	+	282	protein_coding	ribosomal protein S19 && PF00203:Ribosomal protein S19	-	30774	40188	30336	27098	30169	27003	13500.5	18975.4	12335.7	9854.91	10034.4	10505.2
SP_0214	29208.4	37901.7	26983.3	20672.7	21746.9	23768.3	0.507515	0.00391233	0.0212565	rplV	AE005672.3	196385	196729	+	345	protein_coding	ribosomal protein L22 && PF00237:Ribosomal protein L22p/L17e	-	26560	33114	26950	22323	25557	24183	9524.12	12780.2	8957.66	6635.87	6948.17	7690.14
SP_0219	40125.2	54145.6	37934.8	29371.2	29839.2	35304	0.484173	0.0104152	0.0463263	rplN	AE005672.3	198339	198707	+	369	protein_coding	ribosomal protein L14 && PF00238:Ribosomal protein L14p/L23e	-	36487	47306	37888	31716	35067	35920	12232.9	17070	11774.2	8814.89	8913.57	10679.6
SP_0220	26134.7	34574.4	22838.2	19886.4	18796.8	20979.9	0.485739	0.0104295	0.0463263	rplX	AE005672.3	198785	199090	+	306	protein_coding	ribosomal protein L24 && PF00467:KOW motif	KOW	23765	30207	22810	21474	22090	21346	9607.99	13144.1	8547.89	7197.08	6771.02	7653.12
SP_0225	51811.9	69083.5	46397.3	39358	38677.7	39713.1	0.506654	0.00567952	0.0288709	rplF	AE005672.3	200818	201354	+	537	protein_coding	ribosomal protein L6 && PF00347:Ribosomal protein L6	-	47114	60357	46340	42500	45454	40406	10854	14965.7	9895.48	8116.7	7939.21	8254.96
SP_0226	49348.5	66096.2	44537	37773.5	38515.2	37123.2	0.496323	0.00672653	0.0330659	rplR	AE005672.3	201438	201794	+	357	protein_coding	ribosomal protein L18 && PF00861:Ribosomal L18p/L5e family	-	44874	57747	44482	40789	45263	37771	15550.4	21538	14288	11717.6	11892	11607.4
SP_0227	65015	86246.5	60174.3	50761.6	52415.8	50714.1	0.458298	0.00894834	0.0416968	rpsE	AE005672.3	201812	202306	+	495	protein_coding	ribosomal protein S5 && PF00333:Ribosomal protein S5, N-terminal domain|PF03719:Ribosomal protein S5, C-terminal domain	-	59120	75352	60100	54814	61599	51599	14775.6	20269.1	13922.7	11356.7	11672.1	11436.1
SP_0228	23026.9	28263.2	20926.8	17950.9	17148.6	17131.1	0.467418	0.00302508	0.0175742	rpmD	AE005672.3	202320	202502	+	183	protein_coding	ribosomal protein L30 && PF00327:Ribosomal protein L30p/L7e	-	20939	24693	20901	19384	20153	17430	14155.4	17966.7	13097	10863.2	10329.2	10449.4
SP_0230	74307.6	90082	67522.3	58761	59808.6	53997.8	0.426407	0.00670898	0.0330659	secY	AE005672.3	203100	204410	+	1311	protein_coding	preprotein translocase%2C SecY subunit && PF00344:SecY translocase	-	67570	78703	67439	63452	70287	54940	6376.28	7993.43	5898.8	4963.72	5028.66	4597.58
SP_0231	21194.8	24418.5	20525.3	17003.6	16645.7	16538.4	0.398136	0.00159441	0.0109168	adk	AE005672.3	204561	205199	+	639	protein_coding	adenylate kinase && PF00406:Adenylate kinase	ADK	19273	21334	20500	18361	19562	16827	3731.34	4445.45	3678.82	2946.86	2871.39	2889.01
SP_0238	144.062	135.061	132.163	195.401	221.239	234.901	-0.663779	0.00329585	0.0187966	SP_0238	AE005672.3	208100	208366	+	267	protein_coding	ACT domain protein && PF13740:ACT domain	-	131	118	132	211	260	239	60.6982	58.8458	56.6915	81.0468	91.3359	98.2041
SP_0239	795.092	833.256	785.97	1161.29	1204.05	1210.87	-0.567005	9.38434e-06	0.000136889	SP_0239	AE005672.3	208376	209713	+	1338	protein_coding	conserved hypothetical protein && PF05167:Uncharacterised ACR (DUF711)	-	723	728	785	1254	1415	1232	66.8495	72.4469	67.2773	96.1183	99.1928	101.018
SP_0245	695.018	534.52	590.729	995.526	1113	1079.17	-0.808325	2.29019e-06	3.79437e-05	SP_0245	AE005672.3	215094	215870	-	777	protein_coding	putative pyruvate formate-lyase-activating enzyme && PF04055:Radical SAM superfamily|PF13353:4Fe-4S single cluster domain	Radical_SAM	632	467	590	1075	1308	1098	100.626	80.0277	87.0735	141.89	157.894	155.033
SP_0263	14001.5	13436.2	13492.7	11350.8	9411.17	10261.9	0.399815	0.00177822	0.0119046	eep	AE005672.3	234974	236233	+	1260	protein_coding	eep protein && PF02163:Peptidase family M50	Peptidase_M50	12732	11739	13476	12257	11060	10441	1250.09	1240.52	1226.44	997.65	823.312	909.106
SP_0264	42765.6	44731.4	42072.9	33463.6	29868.1	30916.5	0.459194	4.43992e-05	0.000562111	proS	AE005672.3	236246	238099	+	1854	protein_coding	prolyl-tRNA synthetase && PF03129:Anticodon binding domain|PF04073:Aminoacyl-tRNA editing domain|PF00587:tRNA synthetase class II core domain (G, H, P, S and T)	tRNA-synt_2b	38888	39081	42021	36135	35101	31456	2594.91	2806.73	2599.03	1998.86	1775.78	1861.39
SP_0267	98.9741	62.952	96.1186	41.6732	48.5024	44.2283	0.941691	0.0116653	0.0501463	SP_0267	AE005672.3	241697	242746	+	1050	protein_coding	putative oxidoreductase && PF00296:Luciferase-like monooxygenase	-	90	55	96	45	57	45	10.604	6.97458	10.4842	4.39529	5.09173	4.70182
SP_0268	821.485	772.593	748.924	2482.79	2505.11	2441.4	-1.66509	7.14324e-42	1.5977e-39	SP_0268	AE005672.3	242846	246688	-	3843	protein_coding	putative alkaline amylopullulanase && PF00128:Alpha amylase, catalytic domain|PF04650:YSIRK type signal peptide|PF02922:Carbohydrate-binding module 48 (Isoamylase N-terminal domain)|PF03714:Bacterial pullanase-associated domain|PF00746:Gram positive anchor	YSIRK_signal	747	675	748	2681	2944	2484	24.0473	23.3872	22.3196	71.5469	71.8534	70.9128
SP_0281	733.508	469.279	827.021	1299.28	1113	1235.44	-0.844997	0.000514773	0.00434482	pepC	AE005672.3	258529	259863	+	1335	protein_coding	aminopeptidase C && PF03051:Peptidase C1-like family	-	667	410	826	1403	1308	1257	61.8103	40.8928	70.9502	107.781	91.898	103.299
SP_0282	3103.39	3912.18	5618.93	7993.84	14284.4	9842.26	-1.34608	3.27168e-06	5.28987e-05	SP_0282	AE005672.3	259919	260830	-	912	protein_coding	PTS system%2C mannose-specific IID component && PF03613:PTS system mannose/fructose/sorbose family IID component	-	2822	3418	5612	8632	16787	10014	382.806	499.025	705.631	970.692	1726.47	1204.64
SP_0283	735.708	822.954	1124.39	1806.76	3017.36	2109.2	-1.36948	1.62409e-07	3.57299e-06	manM	AE005672.3	260854	261657	-	804	protein_coding	PTS system%2C mannose-specific IIC component && PF03609:PTS system sorbose-specific iic component	-	669	719	1123	1951	3546	2146	102.94	119.074	160.169	248.866	413.678	292.831
SP_0284	1607.78	1249.88	1980.44	3879.31	5887.51	4609.57	-1.571	4.72845e-11	2.18813e-09	manL	AE005672.3	261685	262683	-	999	protein_coding	PTS system%2C mannose-specific IIAB components && PF03830:PTS system sorbose subfamily IIB component|PF03610:PTS system fructose IIA component	PTSIIB_sorb	1462	1092	1978	4189	6919	4690	181.05	145.547	227.047	430.041	649.617	515.051
SP_0285	858.876	692.472	1221.51	5182.29	6058.54	7811.7	-2.78006	8.96054e-27	1.09319e-24	SP_0285	AE005672.3	262907	263926	-	1020	protein_coding	alcohol dehydrogenase%2C zinc-containing && PF00107:Zinc-binding dehydrogenase|PF08240:Alcohol dehydrogenase GroES-like domain	ADH_N	781	605	1220	5596	7120	7948	94.7255	78.9769	137.156	562.655	654.726	854.872
SP_0287	1071.12	936.268	1160.43	1953.08	2492.34	2070.87	-1.0404	1.9853e-09	6.83146e-08	SP_0287	AE005672.3	265214	266686	+	1473	protein_coding	xanthine/uracil permease family protein && PF00860:Permease family	-	974	818	1159	2109	2929	2107	81.8036	73.9427	90.2268	146.838	186.507	156.93
SP_0288	57.1851	57.2291	41.0507	105.572	103.812	80.5937	-0.902762	0.00992003	0.0449753	SP_0288	AE005672.3	266754	267446	+	693	protein_coding	conserved hypothetical protein && PF02517:CAAX protease self-immunity	-	52	50	41	114	122	82	9.28295	9.60686	6.78431	16.8708	16.5122	12.9815
SP_0289	890.767	566.568	835.03	1114.99	1283.19	1195.15	-0.648168	0.00290522	0.0170981	SP_0289	AE005672.3	267571	268515	+	945	protein_coding	dihydropteroate synthase && PF00809:Pterin binding enzyme	-	810	495	834	1204	1508	1216	106.04	69.7458	101.202	130.665	149.675	141.171
SP_0341	1233.88	991.208	1145.41	1628.03	1397.21	1487.05	-0.420649	0.00824079	0.0393564	SP_0341	AE005672.3	313701	315185	-	1485	protein_coding	hypothetical protein && PF08903:Domain of unknown function (DUF1846)	-	1122	866	1144	1758	1642	1513	93.4722	77.649	88.3394	121.411	103.711	111.778
SP_0342	511.366	396.025	414.512	1451.15	1329.14	1078.19	-1.54562	1.28451e-14	8.59495e-13	dexB	AE005672.3	315338	316945	+	1608	protein_coding	glucan 1%2C6-alpha-glucosidase && PF00128:Alpha amylase, catalytic domain|PF16657:Maltogenic Amylase, C-terminal domain	-	465	346	414	1567	1562	1097	35.7753	28.6507	29.5236	99.9419	91.1118	74.8452
SP_0374	600.443	741.689	626.773	521.378	456.944	458.008	0.454717	0.0102183	0.0458627	SP_0374	AE005672.3	352253	353647	+	1395	protein_coding	hypothetical protein && -	-	546	648	626	563	537	466	48.4211	61.8508	51.4583	41.3903	36.106	36.6484
SP_0375	76987.6	69923.7	73375.6	61622.6	59510.7	58187.7	0.296839	0.00579906	0.0293673	gnd	AE005672.3	353723	355147	+	1425	protein_coding	6-phosphogluconate dehydrogenase%2C decarboxylating && PF03446:NAD binding domain of 6-phosphogluconate dehydrogenase|PF00393:6-phosphogluconate dehydrogenase, C-terminal domain	NAD_binding_2	70007	61091	73285	66542	69937	59203	6077.75	5708.3	5897.33	4789.01	4603.33	4557.98
SP_0406	7185.52	5318.87	6650.21	4705.36	3461.54	4304.88	0.619119	0.00123458	0.00881283	SP_0406	AE005672.3	384994	387330	+	2337	protein_coding	MutS2 family protein && PF00488:MutS domain V|PF01713:Smr domain	Smr	6534	4647	6642	5081	4068	4380	345.889	264.764	325.908	222.974	163.268	205.617
SP_0408	487.173	355.965	343.424	1137.21	1300.2	939.605	-1.50949	2.43197e-11	1.16561e-09	SP_0408	AE005672.3	387673	388995	+	1323	protein_coding	sodium:alanine symporter family protein && PF01235:Sodium:alanine symporter family	-	443	311	343	1228	1528	956	41.4248	31.3001	29.7296	95.1926	108.329	79.2759
SP_0409	329.914	626.086	587.725	957.557	2503.4	1443.81	-1.66786	1.13273e-05	0.000163454	SP_0409	AE005672.3	389213	389761	+	549	protein_coding	conserved hypothetical protein && PF02627:Carboxymuconolactone decarboxylase family	CMD	300	547	587	1034	2942	1469	67.6028	132.666	122.609	193.158	502.632	293.557
SP_0441	4751.86	3713.02	3165.91	6086.13	6736.73	5063.65	-0.621035	0.00274742	0.0163143	rpmB	AE005672.3	414869	415057	+	189	protein_coding	ribosomal protein L28 && PF00830:Ribosomal L28 family	-	4321	3244	3162	6572	7917	5152	2828.38	2285.41	1918.47	3566.16	3928.97	2990.59
SP_0445	2828.46	2321.21	3310.08	5264.71	6614.2	6284.35	-1.10218	5.316e-09	1.69859e-07	ilvB	AE005672.3	417449	419149	+	1701	protein_coding	acetolactate synthase%2C large subunit%2C biosynthetic type && PF02775:Thiamine pyrophosphate enzyme, C-terminal TPP binding domain|PF00205:Thiamine pyrophosphate enzyme, central domain|PF02776:Thiamine pyrophosphate enzyme, N-terminal TPP binding domain	TPP_enzyme_N	2572	2028	3306	5685	7773	6394	187.061	158.748	222.871	342.761	428.612	412.393
SP_0446	525.663	350.242	468.578	762.156	864.534	755.812	-0.825141	9.60216e-05	0.00103089	ilvN	AE005672.3	419142	419618	+	477	protein_coding	acetolactate synthase%2C small subunit && PF10369:Small subunit of acetolactate synthase|PF01842:ACT domain	ACT	478	306	468	823	1016	769	123.973	85.4177	112.508	176.948	199.781	176.869
SP_0447	6590.58	5656.52	7079.74	9654.28	8595.14	8317.86	-0.458979	0.00216741	0.0137367	ilvC	AE005672.3	419696	420706	+	1011	protein_coding	ketol-acid reductoisomerase && PF01450:Acetohydroxy acid isomeroreductase, catalytic domain|PF07991:Acetohydroxy acid isomeroreductase, NADPH-binding domain	-	5993	4942	7071	10425	10101	8463	733.346	650.873	802.019	1057.52	937.115	918.367
SP_0451	455.281	393.736	382.472	651.027	1010.89	595.607	-0.874969	0.000681011	0.00534454	SP_0451	AE005672.3	423678	423893	+	216	protein_coding	hypothetical protein && -	-	414	344	382	703	1188	606	237.117	212.055	202.798	333.785	515.872	307.795
SP_0454	446.483	515.062	470.581	649.175	740.3	723.378	-0.561377	0.000520366	0.00436457	SP_0454	AE005672.3	426442	428334	+	1893	protein_coding	hypothetical protein && PF09972:Predicted membrane protein (DUF2207)	-	406	450	470	701	870	736	26.5333	31.6524	28.471	37.978	43.107	42.655
SP_0457	1962.99	1548.62	1812.24	2631.89	2947.58	2562.29	-0.612853	9.16689e-05	0.000997729	bacA	AE005672.3	429907	430752	+	846	protein_coding	bacitracin resistance protein && PF02673:Bacitracin resistance protein BacA	-	1785	1353	1810	2842	3464	2607	261.026	212.947	245.337	344.523	384.049	338.076
SP_0459	177964	153151	185565	231396	291286	243556	-0.568521	0.000299714	0.00273617	pfl	AE005672.3	432308	434632	+	2325	protein_coding	formate acetyltransferase && PF02901:Pyruvate formate lyase-like|PF01228:Glycine radical	-	161828	133805	185336	249869	342319	247806	8610.86	7662.92	9140.96	11021.8	13809.8	11693.2
SP_0499	32593.3	41867.7	47883.1	58603.6	62613.2	64333.5	-0.600857	0.000756723	0.00580299	pgk	AE005672.3	481598	482794	+	1197	protein_coding	phosphoglycerate kinase && PF00162:Phosphoglycerate kinase	-	29638	36579	47824	63282	73583	65456	3063.17	4068.95	4581.49	5421.89	5765.85	5999.27
SP_0502	51424.8	53636.3	49150.7	41275	39254.6	40550.4	0.348947	0.000937895	0.00684051	glnA	AE005672.3	483927	485273	+	1347	protein_coding	glutamine synthetase%2C type I && PF00120:Glutamine synthetase, catalytic domain|PF03951:Glutamine synthetase, beta-Grasp domain	-	46762	46861	49090	44570	46132	41258	4294.79	4632.21	4179.08	3393.44	3212.29	3360.34
SP_0536	294.723	249.519	308.381	219.479	118.278	133.668	0.85567	0.00582101	0.0293677	blpL	AE005672.3	513531	513935	+	405	protein_coding	immunity protein BlpL && -	-	268	218	308	237	139	136	81.8645	71.6714	87.2069	60.0148	32.1914	36.8406
SP_0547	535.56	488.737	671.829	411.175	228.897	381.346	0.7328	0.0096305	0.0441097	SP_0547	AE005672.3	518517	519128	+	612	protein_coding	conserved domain protein && PF02517:CAAX protease self-immunity	-	487	427	671	444	269	388	98.445	92.9012	125.726	74.404	41.2269	69.5542
SP_0555	6307.95	5804.18	5395.66	4927.62	4170.36	4026.74	0.415667	0.00518929	0.0269924	SP_0555	AE005672.3	522808	523107	+	300	protein_coding	ribosomal protein L7A family && PF01248:Ribosomal protein L7Ae/L30e/S12e/Gadd45 family	-	5736	5071	5389	5321	4901	4097	2365.4	2250.7	2059.88	1819.02	1532.3	1498.26
SP_0556	66307.2	66220.9	52653	51209.8	44286.9	42388.4	0.425461	0.0082162	0.0393564	infB	AE005672.3	523124	526000	+	2877	protein_coding	translation initiation factor IF-2 && PF00009:Elongation factor Tu GTP binding domain|PF11987:Translation-initiation factor 2|PF04760:Translation initiation factor IF-2, N-terminal region	GTP_EFTU	60295	57856	52588	55298	52046	43128	2592.73	2677.65	2096.05	1971.22	1696.79	1644.61
SP_0561	189.151	235.784	204.252	267.634	374.404	390.192	-0.714587	0.00380753	0.0209414	SP_0561	AE005672.3	528291	528536	+	246	protein_coding	conserved domain protein && PF08984:Domain of unknown function (DUF1858)	-	172	206	204	289	440	397	86.4987	111.5	95.0933	120.483	167.763	177.051
SP_0564	9695.07	9137.2	9171.32	7121.48	7559.57	6699.11	0.389279	0.000783113	0.0059375	SP_0564	AE005672.3	530230	530625	+	396	protein_coding	hypothetical protein && -	-	8816	7983	9160	7690	8884	6816	2754.18	2684.2	2652.5	1991.57	2104.23	1888.33
SP_0567	462.979	339.941	464.573	726.965	727.536	661.458	-0.738744	0.000179759	0.00178694	SP_0567	AE005672.3	532019	532612	+	594	protein_coding	conserved domain protein && PF13238:AAA domain	-	421	297	464	785	855	673	87.6823	66.5755	89.575	135.534	135.008	124.3
SP_0579	930.357	616.93	871.075	1388.18	1181.93	1258.05	-0.662212	0.00146453	0.0102364	pheS	AE005672.3	547769	548815	+	1047	protein_coding	phenylalanyl-tRNA synthetase%2C alpha subunit && PF02912:Aminoacyl tRNA synthetase class II, N-terminal domain|PF01409:tRNA synthetases class II core domain (F)	tRNA-synt_2d	846	539	870	1499	1389	1280	99.9631	68.5467	95.2857	146.832	124.433	134.124
SP_0611	978.744	1294.52	979.208	717.705	711.368	687.012	0.619732	0.00059075	0.00483406	recJ	AE005672.3	577452	579674	+	2223	protein_coding	single-stranded-DNA-specific exonuclease RecJ && PF02272:DHHA1 domain|PF10141:Single-strand DNA-specific exonuclease, C terminal domain|PF01368:DHH family	-	890	1131	978	775	836	699	49.5298	67.7435	50.4492	35.7542	35.2733	34.497
SP_0623	28383.6	36888.7	30191.3	20518	21609.9	21070.3	0.59505	6.64541e-05	0.000768805	pepV	AE005672.3	590185	591585	+	1401	protein_coding	dipeptidase && PF01546:Peptidase family M20/M25/M40	Peptidase_M20	25810	32229	30154	22156	25396	21438	2279.11	3063.05	2468.09	1621.88	1700.23	1678.76
SP_0624	512.466	669.58	495.612	335.237	431.416	330.238	0.611863	0.00637365	0.0317972	SP_0624	AE005672.3	591639	592217	+	579	protein_coding	conserved hypothetical protein && PF03167:Uracil DNA glycosylase superfamily	UDG	466	585	495	362	507	336	99.5688	134.531	98.0351	64.1202	82.1314	63.6655
SP_0627	2556.83	3222	3020.73	1841.03	2009.02	1964.72	0.597664	6.22081e-05	0.000725941	SP_0627	AE005672.3	594258	595295	+	1038	protein_coding	conserved hypothetical protein && PF05343:M42 glutamyl aminopeptidase	-	2325	2815	3017	1988	2361	1999	277.103	361.099	333.298	196.419	213.343	211.28
SP_0628	1615.48	2070.55	1816.24	1156.66	1156.4	1309.16	0.603226	0.00019466	0.001893	SP_0628	AE005672.3	595264	595767	+	504	protein_coding	HIT family protein && PF01230:HIT domain	HIT	1469	1809	1814	1249	1359	1332	360.585	477.917	412.726	254.154	252.911	289.946
SP_0629	3751.12	4917.12	3964.89	2344.81	2518.72	2885.65	0.7051	4.66955e-05	0.000569685	SP_0629	AE005672.3	595770	596486	+	717	protein_coding	conserved hypothetical protein && PF02557:D-alanyl-D-alanine carboxypeptidase	-	3411	4296	3960	2532	2960	2936	588.544	797.792	633.332	362.167	387.215	449.242
SP_0647	124.268	83.5545	95.1174	333.385	439.925	429.506	-1.98924	3.75248e-14	2.28901e-12	SP_0647	AE005672.3	613572	615047	+	1476	protein_coding	putative PTS system%2C IIC component && PF03611:PTS system sugar-specific permease component	-	113	73	95	360	517	437	9.47127	6.58539	7.38061	25.0139	32.8537	32.4817
SP_0650	204.547	148.796	156.193	303.751	280.803	300.752	-0.796962	0.000529403	0.00441279	SP_0650	AE005672.3	623457	623777	-	321	protein_coding	hypothetical protein && PF11877:Protein of unknown function (DUF3397)	-	186	130	156	328	330	306	71.6843	53.9241	55.7282	104.793	96.4248	104.583
SP_0671	2145.54	2601.63	2637.25	1376.14	1543.57	1596.15	0.709564	5.69693e-06	8.68782e-05	miaA	AE005672.3	646310	647194	+	885	protein_coding	tRNA isopentenylpyrophosphate transferase && PF01715:IPP transferase	IPPT	1951	2273	2634	1486	1814	1624	272.728	341.98	341.293	172.203	192.253	201.32
SP_0672	5461.17	7165.08	6792.38	3398.68	3940.61	3951.06	0.782348	2.05035e-06	3.483e-05	hflX	AE005672.3	647187	648425	+	1239	protein_coding	GTP-binding protein HflX && PF16360:GTP-binding GTPase Middle Region|PF13167:GTP-binding GTPase N-terminal|PF01926:50S ribosome-binding GTPase	-	4966	6260	6784	3670	4631	4020	495.851	672.741	627.87	303.78	350.577	355.957
SP_0673	457.481	572.291	593.733	247.261	275.698	249.644	1.07108	5.81644e-08	1.44549e-06	SP_0673	AE005672.3	648418	649041	+	624	protein_coding	hypothetical protein && -	-	416	500	593	267	324	254	82.4755	106.692	108.975	43.8825	48.7012	44.6573
SP_0674	3872.09	5361.22	4850.99	2224.42	2542.55	2627.16	0.929633	1.45001e-07	3.24319e-06	SP_0674	AE005672.3	649056	649985	+	930	protein_coding	metallo-beta-lactamase superfamily protein && PF12706:Beta-lactamase superfamily domain	-	3521	4684	4845	2402	2988	2673	468.381	670.623	597.401	264.883	301.354	315.326
SP_0675	1278.97	1560.07	1297.6	647.323	714.772	686.03	1.0138	1.56384e-10	6.55835e-09	SP_0675	AE005672.3	650006	650761	+	756	protein_coding	oxidoreductase%2C short chain dehydrogenase/reductase family && PF00106:short chain dehydrogenase	adh_short	1163	1363	1296	699	840	698	190.315	240.059	196.58	94.8244	104.217	101.292
SP_0681	47865	46591.4	45951.7	27986.8	26503.6	25853.9	0.805354	8.21371e-15	5.80147e-13	SP_0681	AE005672.3	653679	655520	+	1842	protein_coding	elongation factor Tu family protein && PF00679:Elongation factor G C-terminus|PF03144:Elongation factor Tu domain 2|PF00009:Elongation factor Tu GTP binding domain	GTP_EFTU	43525	40706	45895	30221	31147	26305	2923.24	2942.48	2857.14	1682.61	1586.01	1566.72
SP_0688	4978.4	6311.23	5424.69	3519.07	4375.43	4255.74	0.460044	0.00562067	0.0286804	murD	AE005672.3	659295	660647	+	1353	protein_coding	UDP-N-acetylmuramoylalanine--D-glutamate ligase && PF08245:Mur ligase middle domain|PF02875:Mur ligase family, glutamate ligase domain	-	4527	5514	5418	3800	5142	4330	413.932	542.642	459.194	288.038	356.463	351.102
SP_0689	6548.79	8749.18	7023.67	4487.74	5411.85	5356.53	0.549007	0.00157383	0.0108312	murG	AE005672.3	660649	661707	+	1059	protein_coding	UDP-N-acetylglucosamine--N-acetylmuramyl-(pentapeptide) pyrophosphoryl-undecaprenol N-acetylglucosamine transferase && PF03033:Glycosyltransferase family 28 N-terminal domain|PF04101:Glycosyltransferase family 28 C-terminal domain	-	5955	7644	7015	4846	6360	5450	695.668	961.102	759.603	469.302	563.301	564.604
SP_0690	1405.43	1886.27	1375.7	1015.9	1079.82	1031.01	0.577633	0.00156329	0.0108141	divIB	AE005672.3	661717	662916	+	1200	protein_coding	cell division protein DivIB && PF08478:POTRA domain, FtsQ-type	-	1278	1648	1374	1097	1269	1049	131.755	182.861	131.299	93.7541	99.1882	95.9042
SP_0716	455.281	325.061	410.507	140.763	194.01	99.2679	1.45427	2.81818e-06	4.61219e-05	SP_0716	AE005672.3	682123	682791	+	669	protein_coding	putative transcriptional regulator && PF03070:TENA/THI-4/PQQC family	-	414	284	410	152	228	101	76.5579	56.5245	70.2769	23.3014	31.966	16.563
SP_0717	759.902	560.845	733.906	256.521	217.835	133.668	1.75592	1.38135e-09	5.14936e-08	thiM	AE005672.3	683028	683810	+	783	protein_coding	hydroxyethylthiazole kinase && PF02110:Hydroxyethylthiazole kinase family	-	691	490	733	277	256	136	109.177	83.3257	107.349	36.2813	30.6661	19.0555
SP_0720	94.5753	95.0003	62.0766	44.4514	31.484	25.5541	1.30777	0.00217003	0.0137367	SP_0720	AE005672.3	685561	686946	+	1386	protein_coding	ABC transporter%2C ATP-binding protein && PF00005:ABC transporter|PF07673:Protein of unknown function (DUF1602)	ABC_tran	86	83	62	48	37	26	7.67629	7.97369	5.1296	3.55175	2.50391	2.05804
SP_0726	2491.95	2500.91	3564.4	820.498	1119.81	923.879	1.57896	5.09722e-13	2.97412e-11	thiD	AE005672.3	690468	691259	-	792	protein_coding	phosphomethylpyrimidine kinase && PF08543:Phosphomethylpyrimidine kinase	-	2266	2185	3560	886	1316	940	353.957	367.342	515.442	114.729	155.851	130.21
SP_0727	1626.48	2345.25	2271.8	18.5214	17.0184	45.2111	6.28378	5.45547e-70	2.44041e-67	SP_0727	AE005672.3	691619	692020	+	402	protein_coding	putative transcriptional repressor && PF03965:Penicillinase repressor	Pencillinase_R	1479	2049	2269	20	20	46	455.154	678.673	647.237	5.10233	4.66642	12.5538
SP_0728	2115.85	3005.67	2738.38	17.5953	35.7386	42.2626	6.36305	7.51935e-100	1.0091e-96	SP_0728	AE005672.3	692031	692402	+	372	protein_coding	hypothetical protein && PF13473:Cupredoxin-like domain	-	1924	2626	2735	19	42	43	639.85	939.932	843.081	5.23812	10.5898	12.6814
SP_0729	28993.9	43307.5	34606.7	532.49	722.43	1028.06	5.54959	3.95078e-94	2.65097e-91	SP_0729	AE005672.3	692673	694655	+	1983	protein_coding	cation-transporting ATPase%2C E1-E2 family && PF00702:haloacid dehalogenase-like hydrolase|PF00122:E1-E2 ATPase	E1-E2_ATPase	26365	37837	34564	575	849	1046	1644.83	2540.61	1998.74	29.7379	40.1573	57.8698
SP_0730	112625	98655	108443	54294.6	50383.8	33336.3	1.21199	9.53923e-09	2.84481e-07	spxB	AE005672.3	694862	696637	+	1776	protein_coding	pyruvate oxidase && PF00205:Thiamine pyrophosphate enzyme, central domain|PF02776:Thiamine pyrophosphate enzyme, N-terminal TPP binding domain|PF02775:Thiamine pyrophosphate enzyme, C-terminal TPP binding domain	TPP_enzyme_N	102413	86193	108309	58629	59211	33918	7133.92	6462.1	6993.21	3385.59	3127.08	2095.22
SP_0736	357.407	289.579	356.44	509.339	530.123	583.813	-0.693055	0.000194463	0.001893	manA	AE005672.3	698940	699884	+	945	protein_coding	mannose-6-phosphate isomerase && PF01238:Phosphomannose isomerase type I	-	325	253	356	550	623	594	42.5469	35.6479	43.199	59.6892	61.8352	68.9601
SP_0743	335.412	192.29	247.305	740.856	530.974	578.899	-1.25547	4.42184e-06	6.9813e-05	SP_0743	AE005672.3	704947	705504	+	558	protein_coding	transcriptional regulator%2C TetR family && PF00440:Bacterial regulatory proteins, tetR family	TetR_N	305	168	247	800	624	589	67.621	40.0885	50.7596	147.035	104.889	115.804
SP_0744	377.201	156.808	270.334	527.86	488.428	573.985	-0.982819	0.00259777	0.0157036	SP_0744	AE005672.3	705523	705990	+	468	protein_coding	cytidine and deoxycytidylate deaminase family protein && PF00383:Cytidine and deoxycytidylate deaminase zinc-binding region	-	343	137	270	570	574	584	90.6701	38.978	66.1566	124.909	115.039	136.902
SP_0748	1130.5	983.196	1172.45	1552.09	1625.26	1563.72	-0.528524	0.000176766	0.00178282	SP_0748	AE005672.3	707551	707799	+	249	protein_coding	conserved hypothetical protein && PF09902:Uncharacterized protein conserved in bacteria (DUF2129)	-	1028	859	1171	1676	1910	1591	510.752	459.344	539.278	690.302	719.472	700.994
SP_0749	5807.58	4157.12	5128.33	8997.7	10220.4	9382.29	-0.922123	6.46764e-08	1.54992e-06	livJ	AE005672.3	707900	709060	+	1161	protein_coding	branched-chain amino acid ABC transporter%2C amino acid-binding protein && PF13458:Periplasmic binding protein	-	5281	3632	5122	9716	12011	9546	562.73	416.542	505.897	858.262	970.346	902.054
SP_0750	821.485	527.652	691.854	1314.09	1219.37	1187.28	-0.866072	2.90962e-05	0.000394415	livH	AE005672.3	709328	710197	+	870	protein_coding	branched-chain amino acid ABC transporter%2C permease protein && PF02653:Branched-chain amino acid transport system / permease component	BPD_transp_2	747	461	691	1419	1433	1208	106.223	70.5548	91.0781	167.274	154.492	152.332
SP_0751	1053.52	758.858	971.199	1467.82	1379.34	1415.3	-0.614429	0.00053612	0.00444119	livM	AE005672.3	710201	711157	+	957	protein_coding	branched-chain amino acid ABC transporter%2C permease protein && PF02653:Branched-chain amino acid transport system / permease component	BPD_transp_2	958	663	970	1585	1621	1440	123.842	92.2457	116.229	169.856	158.873	165.08
SP_0752	535.56	477.291	559.691	783.456	739.449	761.709	-0.538206	0.000458761	0.00399457	livG	AE005672.3	711157	711921	+	765	protein_coding	branched-chain amino acid ABC transporter%2C ATP-binding protein && PF12399:Branched-chain amino acid ATP-binding cassette transporter|PF00005:ABC transporter	ABC_tran	487	417	559	846	869	775	78.756	72.5804	83.7926	113.416	106.546	111.143
SP_0753	1060.12	939.702	1032.27	1398.37	1329.99	1359.28	-0.430708	0.00113121	0.00811807	livF	AE005672.3	711921	712631	+	711	protein_coding	branched-chain amino acid ABC transporter%2C ATP-binding protein && PF00005:ABC transporter|PF07673:Protein of unknown function (DUF1602)	ABC_tran	964	821	1031	1510	1563	1383	167.735	153.751	166.282	217.807	206.191	213.401
SP_0754	1622.08	1785.55	1773.19	3038.44	3408.78	3282.72	-0.909267	9.4015e-13	5.04672e-11	SP_0754	AE005672.3	712939	713595	+	657	protein_coding	putative acetoin utilization protein AcuB && PF00571:CBS domain	CBS	1475	1560	1771	3281	4006	3340	277.743	316.158	309.107	512.16	571.907	557.73
SP_0758	5091.67	3840.07	3717.59	9823.75	7208.99	6531.04	-0.897541	4.64922e-05	0.000569685	SP_0758	AE005672.3	716713	718893	+	2181	protein_coding	PTS system%2C IIABC components && PF00358:phosphoenolpyruvate-dependent sugar phosphotransferase system, EIIA 1|PF00367:phosphotransferase system, EIIB|PF02378:Phosphotransferase system, EIIC	-	4630	3355	3713	10608	8472	6645	262.628	204.824	195.22	498.818	364.343	334.259
SP_0760	125.367	82.4099	103.127	216.7	162.526	168.067	-0.815074	0.00595131	0.0298346	SP_0760	AE005672.3	719074	719760	+	687	protein_coding	hypothetical protein && PF03372:Endonuclease/Exonuclease/phosphatase family	Exo_endo_phos	114	72	103	234	191	171	20.5288	13.9547	17.1924	34.932	26.0769	27.3075
SP_0771	5882.36	4826.7	5714.05	8946.77	9638.36	8367.99	-0.714702	7.16251e-07	1.35381e-05	SP_0771	AE005672.3	729840	730643	-	804	protein_coding	peptidyl-prolyl cis-trans isomerase%2C cyclophilin-type && PF00160:Cyclophilin type peptidyl-prolyl cis-trans isomerase/CLD	Pro_isomerase	5349	4217	5707	9661	11327	8514	823.062	698.381	813.967	1232.34	1321.41	1161.77
SP_0782	2058.66	2434.53	2129.63	1390.96	1573.35	1573.54	0.545304	0.000178016	0.00178282	SP_0782	AE005672.3	735727	735966	+	240	protein_coding	conserved hypothetical protein && PF02229:Transcriptional Coactivator p15 (PC4)	-	1872	2127	2127	1502	1849	1601	964.963	1180.05	1016.28	641.835	722.612	731.852
SP_0788	2544.74	2813.38	2447.02	2099.4	2120.49	1986.34	0.330476	0.00986284	0.0448675	metG	AE005672.3	741785	743782	+	1998	protein_coding	methionyl-tRNA synthetase && PF01588:Putative tRNA binding domain|PF09334:tRNA synthetases class I (M)	-	2314	2458	2444	2267	2492	2021	143.279	163.806	140.269	116.365	116.986	110.972
SP_0803	1587.99	2079.71	1799.22	1244.64	1354.66	1418.25	0.444351	0.00696229	0.033976	SP_0803	AE005672.3	758037	759260	+	1224	protein_coding	putative rod shape-determining protein RodA && PF01098:Cell cycle protein	-	1444	1817	1797	1344	1592	1443	145.949	197.66	168.353	112.611	121.995	129.339
SP_0806	12242	15901.7	13875.1	9523.71	10414.4	10696.4	0.455868	0.00266485	0.0159653	gyrB	AE005672.3	760488	762434	+	1947	protein_coding	DNA gyrase subunit B && PF02518:Histidine kinase-, DNA gyrase B-, and HSP90-like ATPase|PF00986:DNA gyrase B subunit, carboxyl terminus|PF00204:DNA gyrase B|PF01751:Toprim domain	DNA_gyraseB	11132	13893	13858	10284	12239	10883	707.332	950.112	816.187	541.702	589.603	613.234
SP_0820	13382.4	12186.4	17202.2	9765.41	8624.07	9844.23	0.599274	0.000729456	0.00562604	clpE	AE005672.3	770258	772516	-	2259	protein_coding	ATP-dependent Clp protease%2C ATP-binding subunit ClpE && PF00004:ATPase family associated with various cellular activities (AAA)|PF07724:AAA domain (Cdc48 subfamily)|PF02151:UvrB/uvrC motif|PF10431:C-terminal, D2-small domain, of ClpB protein	AAA	12169	10647	17181	10545	10135	10016	666.43	627.561	872.142	478.735	420.811	486.431
SP_0827	539.959	505.905	633.782	332.459	380.361	413.78	0.576963	0.00287813	0.0170152	SP_0827	AE005672.3	776592	777431	+	840	protein_coding	- && PF01256:Carbohydrate kinase	-	491	442	633	359	447	421	72.3133	70.0628	86.4131	43.8308	49.9123	54.9852
SP_0839	259.532	194.579	269.332	488.039	565.861	415.746	-1.02205	1.35633e-05	0.000189604	coaA	AE005672.3	786690	787610	-	921	protein_coding	pantothenate kinase && PF00485:Phosphoribulokinase / Uridine kinase family	-	236	170	269	527	665	423	31.7007	24.5773	33.4925	58.6835	67.7239	50.3876
SP_0842	267.23	305.603	245.303	417.658	519.912	432.454	-0.745142	0.000269148	0.00250831	pyn	AE005672.3	788997	790274	+	1278	protein_coding	pyrimidine-nucleoside phosphorylase && PF00591:Glycosyl transferase family, a/b domain|PF07831:Pyrimidine nucleoside phosphorylase C-terminal domain|PF02885:Glycosyl transferase family, helical bundle domain	Glycos_trans_3N	243	267	245	451	611	440	23.5229	27.8179	21.9832	36.1918	44.8425	37.7716
SP_0845	4608.9	4579.47	4461.51	6278.76	8269.23	7022.47	-0.660234	1.3224e-05	0.000186807	SP_0845	AE005672.3	791420	792472	+	1053	protein_coding	lipoprotein && PF02608:Basic membrane protein	-	4191	4001	4456	6780	9718	7145	492.386	505.924	485.257	660.338	865.622	744.418
SP_0846	4779.35	4307.06	4793.92	5401.77	6524	5916.76	-0.362273	0.00859993	0.0403535	SP_0846	AE005672.3	792616	794151	+	1536	protein_coding	sugar ABC transporter%2C ATP-binding protein && PF00005:ABC transporter	ABC_tran	4346	3763	4788	5833	7667	6020	350.037	326.203	357.452	389.462	468.181	429.98
SP_0856	1719.95	1048.44	1514.87	2216.09	2355.34	1847.76	-0.583615	0.0102601	0.0458969	ilvE	AE005672.3	803303	804325	+	1023	protein_coding	branched-chain amino acid aminotransferase && PF01063:Amino-transferase class IV	-	1564	916	1513	2393	2768	1880	189.137	119.224	169.597	239.901	253.787	201.616
SP_0865	6269.46	6172.73	6831.43	4885.02	5083.39	4897.54	0.374653	0.000933537	0.00684051	dnaX	AE005672.3	811494	813149	+	1656	protein_coding	DNA polymerase III%2C gamma and tau subunits && PF12169:DNA polymerase III subunits gamma and tau domain III|PF13177:DNA polymerase III, delta subunit	-	5701	5393	6823	5275	5974	4983	425.899	433.625	472.465	326.683	338.364	330.121
SP_0867	12547.7	7431.77	11523.2	4804.45	4063.99	3840.98	1.3096	1.13689e-08	3.31674e-07	SP_0867	AE005672.3	813521	814291	+	771	protein_coding	ABC transporter%2C ATP-binding protein && PF00005:ABC transporter	ABC_tran	11410	6493	11509	5188	4776	3908	1830.83	1121.34	1711.74	690.097	581.018	556.088
SP_0868	5572.24	3924.77	5066.25	2176.27	1603.13	1395.65	1.49268	6.74285e-11	2.919e-09	SP_0868	AE005672.3	814319	815581	+	1263	protein_coding	conserved hypothetical protein && PF01458:Uncharacterized protein family (UPF0051)	-	5067	3429	5060	2350	1884	1420	496.322	361.5	459.412	190.822	139.913	123.347
SP_0869	2763.58	1807.29	2129.63	1032.57	609.258	514.031	1.63597	5.07149e-08	1.30884e-06	SP_0869	AE005672.3	815592	816818	+	1227	protein_coding	aminotransferase%2C class-V && PF00266:Aminotransferase class-V	Aminotran_5	2513	1579	2127	1115	716	523	253.375	171.349	198.782	93.1955	54.7329	46.7628
SP_0870	1381.24	969.461	1078.33	521.378	294.418	287.975	1.63543	1.94568e-08	5.43981e-07	SP_0870	AE005672.3	816805	817245	+	441	protein_coding	NifU family protein && PF01592:NifU-like N terminal domain	-	1256	847	1077	563	346	293	352.344	255.735	280.048	130.929	73.5897	72.8907
SP_0871	5803.18	3798.87	3972.9	2204.05	1149.59	1187.28	1.57991	1.82929e-07	3.95953e-06	SP_0871	AE005672.3	817299	818711	+	1413	protein_coding	conserved hypothetical protein && PF01458:Uncharacterized protein family (UPF0051)	-	5277	3319	3968	2380	1351	1208	462.02	312.759	322.021	172.743	89.6794	93.7925
SP_0872	237.538	151.085	186.23	365.798	342.92	314.512	-0.831663	0.00078978	0.00595441	dacA	AE005672.3	818942	820183	-	1242	protein_coding	D-alanyl-D-alanine carboxypeptidase && PF07943:Penicillin-binding protein 5, C-terminal domain|PF00768:D-alanyl-D-alanine carboxypeptidase	-	216	132	186	395	403	320	21.5153	14.1513	17.173	32.6167	30.4343	28.2665
SP_0875	104.473	92.7111	133.164	215.774	198.264	187.724	-0.863054	0.00108566	0.00783313	lacR-1	AE005672.3	822707	823447	+	741	protein_coding	lactose phosphotransferase system repressor && PF08220:DeoR-like helix-turn-helix domain|PF00455:DeoR C terminal sensor domain	DeoR	95	81	133	233	233	191	15.8607	14.555	20.582	32.248	29.4929	28.2786
SP_0904	5654.72	5559.23	5262.49	3918.2	3383.25	3806.58	0.568857	6.13699e-06	9.15094e-05	SP_0904	AE005672.3	857311	858126	-	816	protein_coding	conserved hypothetical protein && PF09323:Domain of unknown function (DUF1980)	-	5142	4857	5256	4231	3976	3873	779.575	792.543	738.619	531.762	457.021	520.716
SP_0905	782.995	724.52	723.893	567.681	497.788	599.539	0.422947	0.00834945	0.0395537	SP_0905	AE005672.3	858123	859028	-	906	protein_coding	conserved hypothetical protein && PF03773:Predicted permease	-	712	633	723	613	585	610	97.2227	93.0294	91.5093	69.39	60.563	73.866
SP_0912	9461.93	11060.1	12693.7	6520.46	6318.08	8383.71	0.646361	0.000584557	0.00481273	SP_0912	AE005672.3	864707	865465	+	759	protein_coding	ABC transporter%2C ATP-binding protein && PF00005:ABC transporter	ABC_tran	8604	9663	12678	7041	7425	8530	1402.41	1695.18	1915.42	951.387	917.56	1232.96
SP_0913	12173.8	16396.1	17700.8	8682.84	8823.18	11278.2	0.684863	0.000709955	0.00550728	SP_0913	AE005672.3	865467	867455	+	1989	protein_coding	putative ABC transporter%2C permease protein && PF02687:FtsX-like permease family	-	11070	14325	17679	9376	10369	11475	688.54	958.969	1019.24	483.445	488.969	632.938
SP_0916	5.49856	3.43375	4.00494	27.7821	17.8693	13.7599	-2.19949	0.00871293	0.0407413	cad	AE005672.3	869869	871344	+	1476	protein_coding	lysine decarboxylase && PF03711:Orn/Lys/Arg decarboxylase, C-terminal domain|PF01276:Orn/Lys/Arg decarboxylase, major domain	-	5	3	4	30	21	14	0.419083	0.270632	0.310763	2.08449	1.33448	1.0406
SP_0918	48.3874	51.5062	41.0507	116.685	157.42	160.205	-1.62569	5.16201e-07	1.03394e-05	speE	AE005672.3	872282	873142	+	861	protein_coding	spermidine synthase && PF01564:Spermine/spermidine synthase	-	44	45	41	126	185	163	6.32216	6.95912	5.46054	15.0083	20.1534	20.7696
SP_0919	51.6865	26.3254	44.0544	71.3074	105.514	84.5251	-1.09704	0.00926878	0.0428921	SP_0919	AE005672.3	873139	874398	+	1260	protein_coding	conserved hypothetical protein && PF16653:Saccharopine dehydrogenase C-terminal domain|PF03435:Saccharopine dehydrogenase NADP binding domain	Saccharop_dh	47	23	44	77	124	86	4.6147	2.43054	4.0044	6.26736	9.23062	7.48809
SP_0922	53.8859	26.3254	38.047	87.9767	98.7066	88.4565	-1.21751	0.00247343	0.0151568	SP_0922	AE005672.3	876617	877492	+	876	protein_coding	carbon-nitrogen hydrolase family protein && PF00795:Carbon-nitrogen hydrolase	CN_hydrolase	49	23	38	95	116	90	6.92003	3.49598	4.97433	11.122	12.4203	11.2715
SP_0962	21372.9	18367.1	22434.7	11630.5	13136.5	9638.81	0.85365	7.78e-07	1.45011e-05	gloA	AE005672.3	908574	908954	+	381	protein_coding	lactoylglutathione lyase && PF00903:Glyoxalase/Bleomycin resistance protein/Dioxygenase superfamily	Glyoxalase	19435	16047	22407	12559	15438	9807	6310.67	5608.07	6743.94	3380.61	3800.54	2823.93
SP_0965	2203.82	3636.34	4378.4	1341.88	1623.55	2217.31	0.979551	0.00094958	0.0068883	lytB	AE005672.3	911052	913028	+	1977	protein_coding	endo-beta-N-acetylglucosaminidase && PF01832:Mannosyl-glycoprotein endo-beta-N-acetylglucosaminidase	-	2004	3177	4373	1449	1908	2256	125.403	213.971	253.646	75.1669	90.5214	125.192
SP_0988	1163.5	1079.34	1343.66	1791.02	1749.49	1832.03	-0.58256	8.09748e-05	0.000905568	glmU	AE005672.3	932259	933638	+	1380	protein_coding	UDP-N-acetylglucosamine pyrophosphorylase && PF14602:Hexapeptide repeat of succinyl-transferase|PF00483:Nucleotidyl transferase	-	1058	943	1342	1934	2056	1864	94.8468	90.9866	111.514	143.728	139.741	148.187
SP_0992	4616.59	3780.55	4633.72	6175.04	6586.97	6429.81	-0.558473	7.62529e-05	0.000867215	SP_0992	AE005672.3	935305	935796	+	492	protein_coding	conserved hypothetical protein && PF04394:Protein of unknown function, DUF536	DUF536	4198	3303	4628	6668	7741	6542	1055.59	893.898	1078.66	1389.94	1475.75	1458.78
SP_1001	282.626	207.169	294.363	497.3	500.341	463.905	-0.897248	2.59518e-05	0.00035538	SP_1001	AE005672.3	941805	943196	+	1392	protein_coding	amino acid permease family protein && PF13520:Amino acid permease	-	257	181	294	537	588	472	22.8407	17.3135	24.2194	39.564	39.6203	37.2003
SP_1008	1651.77	1017.53	1629.01	3291.25	3821.48	2965.26	-1.2292	1.26291e-07	2.92212e-06	pepT	AE005672.3	952471	953694	-	1224	protein_coding	peptidase t && PF07687:Peptidase dimerisation domain|PF01546:Peptidase family M20/M25/M40	M20_dimer	1502	889	1627	3554	4491	3017	151.811	96.7086	152.427	297.784	344.145	270.419
SP_1009	1.09971	10.3012	4.00494	54.6382	35.7386	48.1597	-3.17986	4.38058e-05	0.00055988	hemH	AE005672.3	953849	954943	+	1095	protein_coding	ferrochelatase && PF00762:Ferrochelatase	-	1	9	4	59	42	49	0.11298	1.09439	0.418891	5.52589	3.59762	4.90936
SP_1013	3402.51	2784.77	4229.22	5087.83	5766.68	5776.21	-0.674826	0.000461369	0.00399457	asd	AE005672.3	957021	958097	+	1077	protein_coding	aspartate-semialdehyde dehydrogenase && PF01118:Semialdehyde dehydrogenase, NAD binding domain|PF02774:Semialdehyde dehydrogenase, dimerisation domain	-	3094	2433	4224	5494	6777	5877	355.403	300.795	449.742	523.164	590.203	598.664
SP_1021	5843.87	3583.69	5414.68	7953.09	7087.31	7295.7	-0.589599	0.00556203	0.0284895	hemK	AE005672.3	964531	965370	+	840	protein_coding	HemK protein && PF05175:Methyltransferase small domain	-	5314	3131	5408	8588	8329	7423	782.633	496.305	738.265	1048.52	930.022	969.49
SP_1045	2154.34	1744.34	2387.95	1510.42	1469.54	1330.78	0.544485	0.00176656	0.0119046	SP_1045	AE005672.3	984090	984974	+	885	protein_coding	conserved hypothetical protein TIGR00147 && PF00781:Diacylglycerol kinase catalytic domain	-	1959	1524	2385	1631	1727	1354	273.847	229.291	309.03	189.006	183.033	167.849
SP_1069	156.159	107.591	152.188	313.012	485.024	391.174	-1.51481	6.15027e-08	1.50067e-06	SP_1069	AE005672.3	1005606	1006640	+	1035	protein_coding	conserved hypothetical protein && PF04392:ABC transporter substrate binding protein	-	142	94	152	338	570	398	16.9732	12.0929	16.8406	33.492	51.6552	42.1877
SP_1070	255.133	160.241	195.241	424.14	534.377	392.157	-1.14557	1.28471e-05	0.000183413	SP_1070	AE005672.3	1006709	1007575	+	867	protein_coding	conserved hypothetical protein && PF02653:Branched-chain amino acid transport system / permease component	BPD_transp_2	232	140	195	458	628	399	33.1043	21.5008	25.7911	54.1765	67.9392	50.489
SP_1082	225.441	204.88	200.247	143.541	119.98	109.096	0.758386	0.00178303	0.0119046	SP_1082	AE005672.3	1018494	1019045	+	552	protein_coding	acetyltransferase%2C GNAT family && PF13302:Acetyltransferase (GNAT) domain	-	205	179	200	155	141	111	45.9442	43.1776	41.5476	28.7977	23.9585	22.0611
SP_1083	2028.97	2223.92	1846.28	1477.08	1227.88	1080.15	0.688043	0.000133429	0.00138808	SP_1083	AE005672.3	1019038	1020315	+	1278	protein_coding	conserved hypothetical protein && PF07085:DRTGG domain	DRTGG	1845	1943	1844	1595	1443	1099	178.6	202.435	165.457	127.995	105.905	94.3431
SP_1084	9593.89	9161.23	8179.09	6641.78	5462.05	5697.58	0.597435	4.57249e-05	0.000569685	map	AE005672.3	1020331	1021191	+	861	protein_coding	methionine aminopeptidase%2C type I && PF00557:Metallopeptidase family M24	Peptidase_M24	8724	8004	8169	7172	6419	5797	1253.51	1237.79	1087.98	854.283	699.268	738.658
SP_1089	1557.19	1959.52	1779.2	2376.3	2340.88	2547.55	-0.45603	0.00214445	0.0137367	SP_1089	AE005672.3	1025576	1026265	-	690	protein_coding	glutamine amidotransferase%2C class I && PF07722:Peptidase C26	-	1416	1712	1777	2566	2751	2592	253.881	330.369	295.32	381.393	373.957	412.125
SP_1090	3104.49	3566.52	3413.21	5248.04	4478.39	5131.46	-0.559077	5.18501e-05	0.000626872	SP_1090	AE005672.3	1026283	1026924	-	642	protein_coding	conserved hypothetical protein && PF02629:CoA binding domain|PF06971:Putative DNA-binding protein N-terminus	CoA_binding	2823	3116	3409	5667	5263	5221	543.991	646.26	608.901	905.28	768.914	892.199
SP_1093	9691.77	12696.8	9646.9	5400.84	5000.85	5718.22	0.990827	3.15021e-09	1.03112e-07	SP_1093	AE005672.3	1027230	1027577	-	348	protein_coding	hypothetical protein && PF08866:Putative amino acid metabolism	-	8813	11093	9635	5832	5877	5818	3133	4244.38	3174.88	1718.71	1584	1834.16
SP_1094	12609.3	16325.2	13261.4	6797.36	5953.88	7061.78	1.09067	1.85732e-11	9.23157e-10	SP_1094	AE005672.3	1027582	1028664	-	1083	protein_coding	aminotransferase%2C class-V && PF00266:Aminotransferase class-V	Aminotran_5	11466	14263	13245	7340	6997	7185	1309.78	1753.59	1402.42	695.076	605.987	727.849
SP_1095	10944.3	12603	11192.8	6495.46	5718.18	6605.74	0.884419	5.44055e-11	2.43374e-09	prsA-2	AE005672.3	1028707	1029666	-	960	protein_coding	ribose-phosphate pyrophosphokinase && PF14572:Phosphoribosyl synthetase-associated domain|PF13793:N-terminal domain of ribose phosphate pyrophosphokinase	-	9952	11011	11179	7014	6720	6721	1282.49	1527.22	1335.32	749.306	656.565	768.079
SP_1097	1661.67	1473.08	1383.71	1970.68	2749.32	2450.25	-0.666369	0.000281738	0.00260754	SP_1097	AE005672.3	1030476	1031147	+	672	protein_coding	conserved hypothetical protein && PF04607:Region found in RelA / SpoT proteins	-	1511	1287	1382	2128	3231	2493	278.171	255.008	235.827	324.763	450.97	407.002
SP_1098	1125.01	1127.41	1039.28	1342.8	1666.95	1357.32	-0.408256	0.0102059	0.0458627	SP_1098	AE005672.3	1031131	1031949	+	819	protein_coding	conserved hypothetical protein && PF01513:ATP-NAD kinase	NAD_kinase	1023	985	1038	1450	1959	1381	154.528	160.139	145.334	181.572	224.352	184.992
SP_1113	10270.2	6688.94	8229.16	11724.1	12843.8	13829.7	-0.608238	0.00181377	0.0119936	hup	AE005672.3	1042099	1042374	+	276	protein_coding	DNA-binding protein HU && PF00216:Bacterial DNA-binding protein	-	9339	5844	8219	12660	15094	14071	4186.08	2819.33	3414.8	4704.24	5129.5	5593.18
SP_1127	667.526	432.652	496.613	1328.91	1700.99	1259.03	-1.42559	8.19262e-10	3.14128e-08	SP_1127	AE005672.3	1061163	1061609	-	447	protein_coding	hypothetical protein && PF07997:Protein of unknown function (DUF1694)	-	607	378	496	1435	1999	1281	167.995	112.598	127.242	329.237	419.455	314.402
SP_1173	140.763	114.458	136.168	285.23	507.148	322.375	-1.51024	5.4894e-07	1.08335e-05	SP_1173	AE005672.3	1107462	1107836	-	375	protein_coding	conserved hypothetical protein && PF03610:PTS system fructose IIA component	EIIA-man	128	100	136	308	596	328	42.2274	35.507	41.5875	84.2334	149.072	95.959
SP_1176	32780.2	32535.9	36803.4	51075.6	61819.3	49311.6	-0.667572	7.60347e-06	0.00011213	ptsI	AE005672.3	1113578	1115311	-	1734	protein_coding	phosphoenolpyruvate-protein phosphotransferase && PF02896:PEP-utilising enzyme, TIM barrel domain|PF05524:PEP-utilising enzyme, N-terminal|PF00391:PEP-utilising enzyme, mobile domain	-	29808	28426	36758	55153	72650	50172	2126.67	2182.79	2430.85	3262.01	3929.76	3174.36
SP_1177	28752	28994.6	35526.8	50017.1	65868	57859.4	-0.897421	1.4162e-07	3.22125e-06	ptsH	AE005672.3	1115317	1115580	-	264	protein_coding	phosphocarrier protein HPr && PF00381:PTS HPr component phosphorylation site	PTS-HPr	26145	25332	35483	54010	77408	58869	12251.8	12776.5	15412.4	20981.4	27501.8	24463.9
SP_1179	14433.7	10074.6	14335.7	8416.13	6574.2	8417.13	0.730784	0.000318611	0.00286963	nrdE	AE005672.3	1116230	1118389	+	2160	protein_coding	ribonucleoside-diphosphate reductase 2%2C alpha subunit && PF08343:Ribonucleotide reductase N-terminal|PF00317:Ribonucleotide reductase, all-alpha domain|PF02867:Ribonucleotide reductase, barrel domain	Ribonuc_red_lgC	13125	8802	14318	9088	7726	8564	751.73	542.591	760.123	431.498	335.491	434.977
SP_1184	128.666	101.868	106.131	285.23	269.741	208.364	-1.18172	5.97865e-06	9.015e-05	lacG-2	AE005672.3	1121169	1122575	-	1407	protein_coding	6-phospho-beta-galactosidase && PF00232:Glycosyl hydrolase family 1	Glyco_hydro_1	117	89	106	308	317	212	10.2875	8.42249	8.63907	22.4503	21.1322	16.5305
SP_1185	190.25	157.952	163.201	520.452	522.464	469.803	-1.56496	4.23528e-16	3.15763e-14	lacE-2	AE005672.3	1122784	1124475	-	1692	protein_coding	PTS system%2C lactose-specific IIBC components && PF02378:Phosphotransferase system, EIIC|PF02302:PTS system, Lactose/Cellobiose specific IIB subunit	PTS_IIB	173	138	163	562	614	478	12.6492	10.8598	11.0469	34.0644	34.0367	30.9935
SP_1187	146.262	69.8195	120.148	425.992	589.687	372.5	-2.04491	1.5374e-09	5.57619e-08	lacT	AE005672.3	1124828	1125664	-	837	protein_coding	transcription antiterminator LacT && PF00874:PRD domain|PF03123:CAT RNA binding domain	PRD	133	61	120	460	693	379	19.6581	9.70396	16.4403	56.3634	77.6582	49.6772
SP_1207	633.435	363.977	582.719	850.133	977.706	782.349	-0.723817	0.00427495	0.0227658	xseA	AE005672.3	1139184	1140524	-	1341	protein_coding	exodeoxyribonuclease VII%2C large subunit && PF02601:Exonuclease VII, large subunit|PF13742:OB-fold nucleic acid binding domain	-	576	318	582	918	1149	796	53.1386	31.575	49.7679	70.2067	80.3657	65.122
SP_1208	1311.96	691.328	1180.46	2129.96	2135.81	1695.42	-0.904706	0.000638236	0.00509829	udk	AE005672.3	1140652	1141290	-	639	protein_coding	uridine kinase && PF00485:Phosphoribulokinase / Uridine kinase family	-	1193	604	1179	2300	2510	1725	230.97	125.858	211.577	369.14	368.428	296.163
SP_1213	39.5897	44.6387	52.0643	100.942	133.594	111.062	-1.34137	6.21307e-05	0.000725941	SP_1213	AE005672.3	1142829	1144103	-	1275	protein_coding	conserved domain protein && PF09903:Uncharacterized protein conserved in bacteria (DUF2130)	-	36	39	52	109	157	113	3.49308	4.07286	4.67679	8.76761	11.5497	9.72325
SP_1215	903.964	734.822	882.089	3178.27	2420.87	2900.39	-1.75311	4.89775e-23	4.69484e-21	SP_1215	AE005672.3	1145606	1146403	-	798	protein_coding	putative transporter%2C FNT family && PF01226:Formate/nitrite transporter	-	822	642	881	3432	2845	2951	127.434	107.122	126.598	441.072	334.394	405.704
SP_1219	8270.94	7943.4	7751.57	5093.39	5454.39	5026.3	0.62176	2.02317e-08	5.54102e-07	gyrA	AE005672.3	1147390	1149858	-	2469	protein_coding	DNA gyrase%2C A subunit && PF03989:DNA gyrase C-terminal domain, beta-propeller|PF00521:DNA gyrase/topoisomerase IV, subunit A	-	7521	6940	7742	5500	6410	5114	376.852	374.268	359.573	228.458	243.51	227.239
SP_1225	75.8802	122.47	90.1112	51.8599	45.9496	55.0396	0.916414	0.0109976	0.0480426	vicX	AE005672.3	1157302	1158111	-	810	protein_coding	vicX protein && PF00753:Metallo-beta-lactamase superfamily	Lactamase_B	69	107	90	56	54	56	10.5385	17.5891	12.7413	7.09035	6.253	7.58484
SP_1228	499.27	587.171	392.484	327.829	320.797	317.461	0.613473	0.00480475	0.0251851	mutY	AE005672.3	1160215	1161360	-	1146	protein_coding	A/G-specific adenine glycosylase && PF00730:HhH-GPD superfamily base excision DNA repair protein|PF14815:NUDIX domain|PF00633:Helix-hairpin-helix motif	HhH-GPD	454	513	392	354	377	323	49.0103	59.6043	39.2244	31.6799	30.8558	30.9215
SP_1233	1354.85	1228.14	952.175	1751.2	2379.17	1386.8	-0.642548	0.0106008	0.0467968	SP_1233	AE005672.3	1165645	1166226	+	582	protein_coding	hypothetical protein && -	-	1232	1073	951	1891	2796	1411	261.881	245.483	187.375	333.222	450.603	265.979
SP_1241	81188.5	67523.5	56047.2	48877.1	35514	36739.9	0.757357	0.000258889	0.00242957	SP_1241	AE005672.3	1171501	1173666	+	2166	protein_coding	amino acid ABC transporter%2C amino acid-binding protein/permease protein && PF00528:Binding-protein-dependent transport system inner membrane component|PF00497:Bacterial extracellular solute-binding proteins, family 3	BPD_transp_1	73827	58994	55978	52779	41736	37381	4216.7	3626.55	2963.56	2499.01	1807.31	1893.37
SP_1242	39048.6	34337.5	28564.3	23713.9	17542.6	19019.1	0.758218	6.74704e-05	0.000773892	SP_1242	AE005672.3	1173666	1174406	+	741	protein_coding	amino acid ABC transporter%2C ATP-binding protein && PF00005:ABC transporter|PF07673:Protein of unknown function (DUF1602)	ABC_tran	35508	30000	28529	25607	20616	19351	5928.22	5390.73	4414.93	3544.09	2609.55	2865.02
SP_1248	619.138	432.652	694.857	740.856	1085.77	926.828	-0.656261	0.00915408	0.0425079	rnc	AE005672.3	1182520	1183218	-	699	protein_coding	ribonuclease III && PF14622:Ribonuclease-III-like|PF00035:Double-stranded RNA binding motif	-	563	378	694	800	1276	943	99.6431	72.0044	113.851	117.376	171.219	148.005
SP_1249	520.164	436.086	434.536	805.681	810.926	833.457	-0.817057	3.62828e-07	7.37751e-06	guaC	AE005672.3	1183536	1184522	-	987	protein_coding	guanosine monophosphate reductase && PF00478:IMP dehydrogenase / GMP reductase domain	-	473	381	434	870	953	848	59.2871	51.3987	50.4229	90.3997	90.564	94.2588
SP_1260	140.763	88.1328	126.156	265.782	282.505	271.267	-1.20555	4.51576e-06	7.04668e-05	cutC	AE005672.3	1192370	1193002	-	633	protein_coding	copper homeostasis protein CutC && PF03932:CutC family	-	128	77	126	287	332	276	25.0163	16.1969	22.8256	46.4989	49.1942	47.8353
SP_1266	188.051	185.422	209.258	127.798	107.216	125.805	0.69321	0.00345339	0.0193102	SP_1266	AE005672.3	1199284	1200144	-	861	protein_coding	putative DNA processing protein DprA && PF02481:DNA recombination-mediator protein A	SMF	171	162	209	138	126	128	24.5702	25.0528	27.8354	16.4377	13.7261	16.3099
SP_1267	14801	14810.9	15935.7	12090.8	12362.2	11659.6	0.334882	0.00182955	0.0119936	licC	AE005672.3	1200228	1200917	-	690	protein_coding	licC protein && PF12804:MobA-like NTP transferase domain	-	13459	12940	15916	13056	14528	11863	2413.12	2497.07	2645.09	1940.55	1974.86	1886.2
SP_1268	11717.4	11682.7	12213.1	9959.89	9631.55	8685.45	0.332774	0.00480686	0.0251851	licB	AE005672.3	1200929	1201807	-	879	protein_coding	licB protein && PF00892:EamA-like transporter family	DUF6	10655	10207	12198	10755	11319	8837	1499.62	1546.16	1591.31	1254.83	1207.81	1102.96
SP_1284	8333.62	6587.07	7563.33	9491.3	10310.6	9500.23	-0.382096	0.00780848	0.0375591	lemA	AE005672.3	1218832	1219392	-	561	protein_coding	lemA protein && PF04011:LemA family	-	7578	5755	7554	10249	12117	9666	1671.12	1365.93	1544.08	1873.63	2025.87	1890.28
SP_1306	5210.44	3350.19	3832.73	10365.5	8915.93	7615.13	-1.11786	3.24839e-07	6.70667e-06	gdhA	AE005672.3	1232602	1233948	+	1347	protein_coding	NADP-specific glutamate dehydrogenase && PF02812:Glu/Leu/Phe/Val dehydrogenase, dimerisation domain|PF00208:Glutamate/Leucine/Phenylalanine/Valine dehydrogenase	-	4738	2927	3828	11193	10478	7748	435.155	289.334	325.881	852.204	729.609	631.052
SP_1358	134.165	122.47	95.1174	64.8249	39.9932	63.8853	1.06173	0.00331341	0.0187966	SP_1358	AE005672.3	1279211	1280935	-	1725	protein_coding	ABC transporter%2C ATP-binding/permease protein && PF00664:ABC transporter transmembrane region|PF00005:ABC transporter|PF07673:Protein of unknown function (DUF1602)	ABC_membrane	122	107	95	70	47	65	8.74957	8.25923	6.31524	4.16173	2.55557	4.13397
SP_1359	1406.53	1213.26	1220.51	898.288	756.467	882.6	0.59817	0.000162699	0.00166673	msrA-2	AE005672.3	1280993	1281931	-	939	protein_coding	peptide methionine sulfoxide reductase && PF01625:Peptide methionine sulfoxide reductase|PF01641:SelR domain	PMSR	1279	1060	1219	970	889	898	168.508	150.309	148.865	105.943	88.8006	104.919
SP_1360	6647.76	5971.28	5947.34	4558.12	4388.19	3852.77	0.536575	7.78778e-05	0.000878252	thrB	AE005672.3	1282226	1283095	-	870	protein_coding	homoserine kinase && PF00288:GHMP kinases N terminal domain|PF08544:GHMP kinases C terminal	GHMP_kinases	6045	5217	5940	4922	5157	3920	859.593	798.447	782.929	580.212	555.978	494.322
SP_1361	9013.25	7450.08	8188.1	6248.2	6554.63	5833.22	0.403549	0.00312332	0.0179124	hom	AE005672.3	1283097	1284383	-	1287	protein_coding	homoserine dehydrogenase && PF03447:Homoserine dehydrogenase, NAD binding domain|PF00742:Homoserine dehydrogenase	-	8196	6509	8178	6747	7703	5935	787.843	673.411	728.658	537.647	561.385	505.924
SP_1370	1506.61	1691.69	1505.86	1237.23	1209.16	1146	0.388716	0.00362471	0.0201246	aroK	AE005672.3	1293304	1293780	-	477	protein_coding	shikimate kinase && PF01202:Shikimate kinase	SKI	1370	1478	1504	1336	1421	1166	355.319	412.573	361.563	287.245	279.419	268.178
SP_1380	238.638	288.435	295.364	439.883	563.309	483.562	-0.854276	3.32554e-05	0.000437536	SP_1380	AE005672.3	1302240	1303901	-	1662	protein_coding	hypothetical protein && -	-	217	252	295	475	662	492	16.1527	20.189	20.3538	29.3108	37.36	32.4771
SP_1381	211.145	193.434	214.264	358.389	394.827	329.255	-0.80676	3.97082e-05	0.000512388	SP_1381	AE005672.3	1303855	1304604	-	750	protein_coding	ABC transporter%2C ATP-binding protein && PF00005:ABC transporter	ABC_tran	192	169	214	387	464	335	31.6706	30.0034	32.7196	52.9193	58.0278	49.0035
SP_1383	10727.7	8772.08	8282.22	7599.33	6823.52	6384.6	0.417016	0.0100822	0.0455567	alaS	AE005672.3	1306327	1308945	-	2619	protein_coding	alanyl-tRNA synthetase && PF01411:tRNA synthetases class II (A)|PF02272:DHHA1 domain|PF07973:Threonyl and Alanyl tRNA synthetase second additional domain	-	9755	7664	8272	8206	8019	6496	460.795	389.641	362.185	321.337	287.187	272.116
SP_1429	619.138	708.496	919.134	969.596	1352.11	1196.13	-0.646523	0.00420363	0.0224752	SP_1429	AE005672.3	1347287	1348573	-	1287	protein_coding	peptidase%2C U32 family && PF01136:Peptidase family U32|PF16325:Peptidase family U32 C-terminal domain	-	563	619	918	1047	1589	1217	54.1185	64.0408	81.7936	83.432	115.804	103.742
SP_1448	1062.32	995.786	1226.51	686.218	658.611	784.315	0.62617	0.000205319	0.00198229	SP_1448	AE005672.3	1368084	1369019	-	936	protein_coding	conserved hypothetical protein && PF00144:Beta-lactamase	Beta-lactamase	966	870	1225	741	774	798	127.678	123.762	150.077	81.1908	77.5612	93.5342
SP_1449	5392.99	5287.97	5975.37	4088.6	4215.45	4529.96	0.376217	0.00259192	0.0157036	cppA	AE005672.3	1369016	1369741	-	726	protein_coding	cppA protein && PF14507:CppA C-terminal|PF14506:CppA N-terminal	-	4904	4620	5968	4415	4954	4609	835.661	847.325	942.643	623.676	640.028	696.487
SP_1451	439.885	708.496	823.016	948.296	1293.4	1287.53	-0.839864	0.0021974	0.0138447	SP_1451	AE005672.3	1370462	1371289	-	828	protein_coding	Cof family protein && PF08282:haloacid dehalogenase-like hydrolase	Hydrolase_3	400	619	822	1024	1520	1310	59.7648	99.5417	113.84	126.834	172.184	173.574
SP_1453	39.5897	35.482	46.0568	107.424	90.1974	96.3193	-1.27616	0.00018194	0.00179532	SP_1453	AE005672.3	1371647	1372159	-	513	protein_coding	conserved domain protein && PF09587:Bacterial capsule synthesis protein PGA_cap	-	36	31	46	116	106	98	8.68163	8.04617	10.2824	23.1902	19.3806	20.9581
SP_1461	11328.1	11591.2	12480.4	13617.9	22713.6	15582.1	-0.55239	0.0107989	0.0473599	SP_1461	AE005672.3	1376343	1377143	-	801	protein_coding	amino acid ABC transporter%2C permease protein && PF00528:Binding-protein-dependent transport system inner membrane component	BPD_transp_1	10301	10127	12465	14705	26693	15854	1590.97	1683.42	1784.49	1882.77	3125.68	2171.45
SP_1469	9402.54	6960.2	7884.73	25017.8	29228.2	24585	-1.70093	8.90302e-24	9.95655e-22	nox	AE005672.3	1381530	1382909	-	1380	protein_coding	NADH oxidase && PF02852:Pyridine nucleotide-disulphide oxidoreductase, dimerisation domain|PF07992:Pyridine nucleotide-disulphide oxidoreductase	Pyr_redox_2	8550	6081	7875	27015	34349	25014	766.484	586.733	654.375	2007.66	2334.61	1988.6
SP_1470	4245.99	5711.46	4932.09	12461.2	13219.9	12549	-1.36046	2.53614e-18	2.12719e-16	SP_1470	AE005672.3	1383203	1384126	+	924	protein_coding	putative thiamine biosynthesis protein ApbE && PF02424:ApbE family	-	3861	4990	4926	13456	15536	12768	516.944	719.073	611.333	1493.51	1577.06	1515.98
SP_1471	2222.52	2640.55	2652.27	7084.44	7151.98	7115.84	-1.50643	3.75224e-30	7.19358e-28	SP_1471	AE005672.3	1384186	1384791	+	606	protein_coding	putative oxidoreductase && PF03358:NADPH-dependent FMN reductase	FMN_red	2021	2307	2649	7650	8405	7240	412.581	506.897	501.262	1294.65	1300.9	1310.72
SP_1472	70.3816	178.555	157.194	262.078	336.113	252.593	-1.06713	0.00480136	0.0251851	SP_1472	AE005672.3	1384810	1386054	+	1245	protein_coding	putative oxidoreductase && PF13596:PAS domain|PF03358:NADPH-dependent FMN reductase	FMN_red	64	156	157	283	395	257	6.35955	16.684	14.4606	23.3121	29.7582	22.6468
SP_1477	1298.76	824.099	1188.47	1566.91	1730.77	1516.54	-0.539725	0.0110262	0.0480426	SP_1477	AE005672.3	1390483	1390890	-	408	protein_coding	hypothetical protein && -	-	1181	720	1187	1692	2034	1543	358.101	234.972	333.615	425.309	467.596	414.905
SP_1489	387559	357884	398609	501891	467725	459021	-0.320486	0.00524498	0.0271243	tuf	AE005672.3	1399336	1400532	-	1197	protein_coding	translation elongation factor Tu && PF03144:Elongation factor Tu domain 2|PF03143:Elongation factor Tu C-terminal domain|PF00009:Elongation factor Tu GTP binding domain	GTP_EFTU	352418	312677	398117	541958	549670	467030	36423.4	34781.4	38139.2	46434	43071.3	42804.9
SP_1504	505.868	444.098	502.62	984.413	1079.82	828.543	-0.993894	3.13698e-08	8.25457e-07	SP_1504	AE005672.3	1412458	1413669	-	1212	protein_coding	TPR domain protein && PF13181:Tetratricopeptide repeat	-	460	388	502	1063	1269	843	46.9539	42.6259	47.4959	89.9488	98.2061	76.3077
SP_1505	1123.91	846.991	925.142	2035.5	2307.69	1774.05	-1.07894	9.22339e-09	2.81313e-07	SP_1505	AE005672.3	1413677	1414843	-	1167	protein_coding	membrane protein && PF01594:Domain of unknown function DUF20	-	1022	740	924	2198	2712	1805	108.342	84.4317	90.7938	193.162	217.971	169.687
SP_1506	313.418	262.109	337.416	444.514	400.783	443.266	-0.495908	0.0104597	0.0463263	SP_1506	AE005672.3	1414987	1416000	+	1014	protein_coding	conserved hypothetical protein && PF10282:Lactonase, 7-bladed beta-propeller	-	285	229	337	480	471	451	34.7715	30.0706	38.1107	48.5476	43.5675	48.7957
SP_1521	5435.88	6848.03	5976.38	4639.61	4731.96	4731.44	0.372664	0.0077994	0.0375591	murC	AE005672.3	1428062	1429396	-	1335	protein_coding	UDP-N-acetylmuramate--alanine ligase && PF02875:Mur ligase family, glutamate ligase domain|PF08245:Mur ligase middle domain|PF01225:Mur ligase family, catalytic domain	-	4943	5983	5969	5010	5561	4814	458.063	596.736	512.714	384.876	390.707	395.611
SP_1530	1307.56	832.111	1265.56	1854.92	1920.52	1799.6	-0.710962	0.000795437	0.00596356	murE	AE005672.3	1441425	1442870	+	1446	protein_coding	UDP-N-acetylmuramoylalanyl-D-glutamate--2%2C6-diaminopimelate ligase && PF02875:Mur ligase family, glutamate ligase domain|PF08245:Mur ligase middle domain	-	1189	727	1264	2003	2257	1831	101.725	66.9439	100.238	142.062	146.401	138.92
SP_1534	6823.72	6995.69	7083.74	8868.05	10650.1	9200.46	-0.458302	0.000435295	0.00381808	ppaC	AE005672.3	1444442	1445377	-	936	protein_coding	inorganic pyrophosphatase%2C manganese-dependent && PF01368:DHH family|PF02833:DHHA2 domain	-	6205	6112	7075	9576	12516	9361	820.129	869.465	866.774	1049.24	1254.21	1097.21
SP_1546	7761.77	5556.95	8193.11	3350.52	2898.23	2472.85	1.30247	5.41318e-10	2.13661e-08	SP_1546	AE005672.3	1453424	1454053	+	630	protein_coding	conserved domain protein && PF03358:NADPH-dependent FMN reductase	FMN_red	7058	4855	8183	3618	3406	2516	1385.98	1026.11	1489.45	588.969	507.088	438.14
SP_1549	210.045	112.169	183.226	312.086	255.276	325.323	-0.819206	0.0065851	0.0326096	def-2	AE005672.3	1456975	1457385	-	411	protein_coding	polypeptide deformylase && PF01327:Polypeptide deformylase	Pep_deformylase	191	98	183	337	300	331	57.492	31.7489	51.0581	84.0916	68.4635	88.3546
SP_1574	30285	22896.2	29786.8	42594.6	41097.7	40394.2	-0.580705	0.000218739	0.00206724	tpi	AE005672.3	1480609	1481367	-	759	protein_coding	triosephosphate isomerase && PF00121:Triosephosphate isomerase	-	27539	20004	29750	45995	48298	41099	4488.72	3509.29	4494.7	6214.89	5968.52	5940.63
SP_1580	757.702	689.038	531.656	2638.37	3023.32	2320.51	-2.01309	1.0369e-23	1.0704e-21	msmK	AE005672.3	1485135	1486265	-	1131	protein_coding	sugar ABC transporter%2C ATP-binding protein && PF00005:ABC transporter|PF08402:TOBE domain	ABC_tran	689	602	531	2849	3553	2361	75.3655	70.8726	53.8378	258.342	294.654	229.022
SP_1583	538.859	468.134	515.636	1098.32	1110.45	983.833	-1.06811	3.60836e-12	1.86247e-10	SP_1583	AE005672.3	1488139	1488714	-	576	protein_coding	isochorismatase family protein && PF00857:Isochorismatase family	Isochorismatase	490	409	515	1186	1305	1001	105.242	94.5465	102.527	211.167	212.504	190.658
SP_1584	537.76	464.7	482.596	1194.63	1243.19	1130.28	-1.26479	2.11752e-17	1.6716e-15	codY	AE005672.3	1488714	1489502	-	789	protein_coding	GTP-sensing transcriptional pleiotropic repressor CodY && PF08222:CodY helix-turn-helix domain|PF06018:CodY GAF-like domain	CodY	489	406	482	1290	1461	1150	76.674	68.5163	70.0527	167.679	173.681	159.906
SP_1590	16374.7	15314.5	16064.8	13679	12359.6	13051.3	0.288854	0.00940918	0.0433493	SP_1590	AE005672.3	1495716	1496498	+	783	protein_coding	conserved hypothetical protein && PF07685:CobB/CobQ-like glutamine amidotransferase domain	-	14890	13380	16045	14771	14525	13279	2352.6	2275.3	2349.81	1934.7	1739.94	1860.57
SP_1624	1263.57	1273.92	1263.56	1634.51	1728.22	1784.86	-0.43747	0.00030967	0.00280795	SP_1624	AE005672.3	1525797	1526546	+	750	protein_coding	acyltransferase family protein && PF01553:Acyltransferase	Acyltransferase	1149	1113	1262	1765	2031	1816	189.529	197.596	192.954	241.35	253.997	265.643
SP_1633	404.694	455.544	488.603	579.72	602.451	663.424	-0.451743	0.00837052	0.0395537	SP_1633	AE005672.3	1533515	1534192	-	678	protein_coding	DNA-binding response regulator && PF00486:Transcriptional regulatory protein, C terminal|PF00072:Response regulator receiver domain	Response_reg	368	398	488	626	708	675	67.1482	78.1624	82.5363	94.6911	97.9452	109.224
SP_1636	445.384	239.218	422.521	597.315	659.462	681.115	-0.806932	0.00306122	0.0176449	SP_1636	AE005672.3	1535882	1536319	-	438	protein_coding	Rrf2 family protein && PF02082:Transcriptional regulator	Rrf2	405	209	422	645	775	693	114.392	63.5356	110.482	151.026	165.961	173.581
SP_1637	427.788	192.29	389.481	650.101	618.618	567.105	-0.862068	0.00595802	0.0298346	SP_1637	AE005672.3	1536395	1537243	-	849	protein_coding	conserved hypothetical protein && PF12850:Calcineurin-like phosphoesterase superfamily domain	-	389	168	389	702	727	577	56.6837	26.3479	52.5408	84.7997	80.3168	74.5609
SP_1647	359.606	317.049	386.477	897.362	981.961	1354.37	-1.60409	7.85357e-13	4.39146e-11	pepO	AE005672.3	1545684	1547576	-	1893	protein_coding	endopeptidase O && PF01431:Peptidase family M13|PF05649:Peptidase family M13	-	327	277	386	969	1154	1378	21.3704	19.4838	23.3825	52.4974	57.1788	79.8623
SP_1652	278.227	258.676	332.41	383.393	552.247	479.631	-0.702637	0.00231261	0.0142363	SP_1652	AE005672.3	1551105	1553879	-	2775	protein_coding	putative membrane protein && PF12704:MacB-like periplasmic core domain|PF02687:FtsX-like permease family	-	253	226	332	414	649	488	11.2791	10.844	13.7192	15.3004	21.9362	19.293
SP_1655	34503.5	33881.9	33354.2	57269.1	71275.5	55424.9	-0.854597	8.104e-09	2.5292e-07	gpmA	AE005672.3	1557230	1557922	-	693	protein_coding	phosphoglycerate mutase && PF00300:Histidine phosphatase superfamily (branch 1)	-	31375	29602	33313	61841	83763	56392	5601.01	5687.65	5512.33	9151.83	11337	8927.45
SP_1714	24144.2	28664.9	27230.6	13146.5	11743.5	15606.7	0.982944	1.80877e-09	6.38782e-08	SP_1714	AE005672.3	1617465	1617830	+	366	protein_coding	transcriptional regulator%2C GntR family && PF00392:Bacterial regulatory proteins, gntR family	GntR	21955	25044	27197	14196	13801	15879	7421.1	9111.03	8521.09	3977.86	3536.79	4759.76
SP_1715	39962.5	48640.2	42101	21949.7	18267.5	23734.9	1.03125	2.48494e-10	1.01054e-08	SP_1715	AE005672.3	1617835	1619313	+	1479	protein_coding	ABC transporter%2C ATP-binding protein && PF00005:ABC transporter	ABC_tran	36339	42496	42049	23702	21468	24149	3039.63	3825.82	3260.19	1643.54	1361.45	1791.32
SP_1721	602.643	605.484	692.855	857.541	811.777	1032.98	-0.506687	0.00411521	0.0221491	scrK	AE005672.3	1624067	1624954	-	888	protein_coding	fructokinase && PF00480:ROK family	ROK	548	529	692	926	954	1051	76.3455	79.3209	89.361	106.946	100.766	129.847
SP_1722	289.224	250.663	265.327	1033.49	1345.3	1030.03	-2.08203	6.5312e-27	8.76487e-25	SP_1722	AE005672.3	1625103	1626986	-	1884	protein_coding	PTS system IIABC components && PF02378:Phosphotransferase system, EIIC|PF00358:phosphoenolpyruvate-dependent sugar phosphotransferase system, EIIA 1|PF00367:phosphotransferase system, EIIB	-	263	219	265	1116	1581	1048	17.2699	15.4778	16.1295	60.7502	78.7101	61.0272
SP_1724	61.5839	64.0966	66.0815	98.1635	116.576	154.308	-0.943209	0.00406093	0.0219749	scrB	AE005672.3	1627362	1628816	+	1455	protein_coding	sucrose-6-phosphate hydrolase && PF08244:Glycosyl hydrolases family 32 C terminal|PF00251:Glycosyl hydrolases family 32 N-terminal domain	-	56	56	66	106	137	157	4.76147	5.12472	5.20159	7.4715	8.83156	11.838
SP_1725	76.9799	62.952	97.1199	148.171	182.097	168.067	-1.06942	0.000349056	0.00310221	scrR	AE005672.3	1628797	1629762	+	966	protein_coding	sucrose operon repressor && PF13377:Periplasmic binding protein-like domain|PF00356:Bacterial regulatory proteins, lacI family	LacI	70	55	97	160	214	171	8.96472	7.58107	11.5146	16.9866	20.7786	19.4206
SP_1735	2816.36	3274.65	3080.8	2116.07	2062.63	2391.28	0.48144	0.00060618	0.00487122	fmt	AE005672.3	1638736	1639671	-	936	protein_coding	methionyl-tRNA formyltransferase && PF00551:Formyl transferase|PF02911:Formyl transferase, C-terminal domain	-	2561	2861	3077	2285	2424	2433	338.493	406.993	376.97	250.366	242.905	285.174
SP_1774	493.771	414.339	409.505	95.3852	103.812	115.976	2.06439	2.10453e-21	1.88285e-19	SP_1774	AE005672.3	1693715	1694176	+	462	protein_coding	putative transcriptional regulator && PF01047:MarR family	MarR	449	362	409	103	122	118	120.232	104.331	101.516	22.8644	24.7684	28.021
SP_1775	66182.9	54994.9	59702.7	10015.5	7726.35	7219.04	2.85729	6.38372e-58	1.71339e-55	SP_1775	AE005672.3	1694194	1694496	+	303	protein_coding	conserved domain protein && PF15507:Domain of unknown function (DUF4649)	-	60182	48048	59629	10815	9080	7345	24572	21114.3	22566.8	3660.57	2810.75	2659.45
SP_1776	117344	101923	123305	17086	12445.5	13881.8	2.98021	4.29414e-66	1.44068e-63	trx	AE005672.3	1694513	1694827	+	315	protein_coding	thioredoxin && PF00085:Thioredoxin	-	106704	89048	123153	18450	14626	14124	41907	37640.8	44832.1	6006.9	4355.07	4919.15
SP_1778	5885.66	3896.16	3889.8	3176.42	2214.09	1766.18	0.933768	0.000648004	0.00514569	SP_1778	AE005672.3	1696189	1696857	-	669	protein_coding	aquaporin && PF00230:Major intrinsic protein	-	5352	3404	3885	3430	2602	1797	989.706	677.498	665.917	525.815	364.805	294.69
SP_1808	251.834	163.675	243.3	154.654	80.8373	106.148	0.948806	0.00653048	0.0324589	SP_1808	AE005672.3	1721522	1722181	+	660	protein_coding	putative type IV prepilin peptidase && PF06750:Bacterial Peptidase A24 N-terminal domain	-	229	143	243	167	95	108	42.9247	28.8494	42.2199	25.95	13.5008	17.9524
SP_1812	401.395	377.712	530.655	601.946	616.066	692.91	-0.543814	0.00841328	0.0396162	trpB	AE005672.3	1725201	1726424	-	1224	protein_coding	tryptophan synthase%2C beta subunit && PF00291:Pyridoxal-phosphate dependent enzyme	PALP	365	330	530	650	724	705	36.8916	35.8986	49.6535	54.4624	55.48	63.1904
SP_1815	112.171	91.5666	111.137	186.14	203.37	166.102	-0.819014	0.00132615	0.00941633	trpD	AE005672.3	1727752	1728756	-	1005	protein_coding	anthranilate phosphoribosyltransferase && PF02885:Glycosyl transferase family, helical bundle domain|PF00591:Glycosyl transferase family, a/b domain	Glycos_trans_3N	102	80	111	201	239	169	12.556	10.5991	12.6652	20.5114	22.3055	18.4486
SP_1817	93.4756	46.9279	64.0791	125.019	144.656	124.822	-0.947902	0.00829505	0.039475	trpE	AE005672.3	1729330	1730691	-	1362	protein_coding	anthranilate synthase component I && PF04715:Anthranilate synthase component I, N terminal region|PF00425:chorismate binding enzyme	-	85	41	64	135	170	127	7.72072	4.00822	5.38838	10.1653	11.7072	10.2299
SP_1821	150.661	143.073	172.213	325.977	387.168	301.735	-1.12263	5.86733e-07	1.14115e-05	SP_1821	AE005672.3	1731967	1732968	-	1002	protein_coding	sugar-binding transcriptional regulator%2C LacI family && PF13377:Periplasmic binding protein-like domain|PF00356:Bacterial regulatory proteins, lacI family	LacI	137	125	172	352	455	307	16.9149	16.6107	19.6841	36.028	42.5915	33.6135
SP_1824	48.3874	45.7833	47.0581	117.611	245.916	153.325	-1.8727	1.30164e-06	2.32907e-05	SP_1824	AE005672.3	1734253	1735944	-	1692	protein_coding	ABC transporter%2C permease protein && PF00528:Binding-protein-dependent transport system inner membrane component	BPD_transp_1	44	40	47	127	289	156	3.21713	3.14778	3.18532	7.69783	16.0205	10.115
SP_1825	16.4957	12.5904	24.0297	67.6031	100.408	85.508	-2.24821	1.23784e-06	2.24484e-05	SP_1825	AE005672.3	1735956	1736966	-	1011	protein_coding	ABC transporter%2C ATP-binding protein && PF07673:Protein of unknown function (DUF1602)|PF00005:ABC transporter|PF08402:TOBE domain	ABC_tran	15	11	24	73	118	87	1.83551	1.44873	2.72217	7.40519	10.9474	9.44085
SP_1826	58.2848	44.6387	53.0655	148.171	173.588	136.616	-1.55491	3.1426e-07	6.58965e-06	SP_1826	AE005672.3	1737069	1738136	-	1068	protein_coding	ABC transporter%2C substrate-binding protein && PF13343:Bacterial extracellular solute-binding protein	-	53	39	53	160	204	139	6.13933	4.86226	5.69062	15.3643	17.9159	14.2786
SP_1827	30.792	14.8796	19.0235	89.8288	94.452	86.4908	-2.06537	1.94016e-06	3.33807e-05	SP_1827	AE005672.3	1738161	1738820	-	660	protein_coding	hypothetical protein && PF08975:Domain of unknown function (DUF1868)	-	28	13	19	97	111	88	5.24844	2.62267	3.30115	15.0727	15.7746	14.6279
SP_1828	23.094	25.1808	35.0432	58.3424	62.1171	88.4565	-1.32152	0.00268755	0.0160297	galE-2	AE005672.3	1739000	1740010	-	1011	protein_coding	UDP-glucose 4-epimerase && PF16363:GDP-mannose 4,6 dehydratase	-	21	22	35	63	73	90	2.56971	2.89745	3.96983	6.39078	6.77254	9.7664
SP_1829	58.2848	66.3858	99.1223	148.171	178.693	140.548	-1.06032	0.00138423	0.00972584	galT-1	AE005672.3	1740023	1741498	-	1476	protein_coding	galactose-1-phosphate uridylyltransferase && PF02744:Galactose-1-phosphate uridyl transferase, C-terminal domain|PF01087:Galactose-1-phosphate uridyl transferase, N-terminal domain	-	53	58	99	160	210	143	4.44228	5.23222	7.69137	11.1173	13.3448	10.629
SP_1830	24.1937	14.8796	17.021	46.3035	63.8189	46.194	-1.47994	0.00264662	0.0159272	SP_1830	AE005672.3	1741511	1742152	-	642	protein_coding	putative phosphate transport system regulatory protein PhoU && PF01895:PhoU domain	PhoU	22	13	17	50	75	47	4.23939	2.69621	3.03647	7.98729	10.9574	8.03167
SP_1833	49.4871	37.7712	45.0556	101.868	91.0484	92.3879	-1.10738	0.000931154	0.00684051	SP_1833	AE005672.3	1743033	1745159	-	2127	protein_coding	cell wall surface anchor family protein && PF04650:YSIRK type signal peptide|PF12708:Pectate lyase superfamily protein	YSIRK_signal	45	33	45	110	107	94	2.61735	2.06581	2.42605	5.30383	4.71841	4.84846
SP_1847	167.156	116.747	195.241	369.502	555.65	483.562	-1.5544	5.32721e-08	1.34889e-06	xpt	AE005672.3	1755277	1755858	+	582	protein_coding	xanthine phosphoribosyltransferase && PF00156:Phosphoribosyl transferase domain	Pribosyltran	152	102	195	399	653	492	32.31	23.3358	38.4208	70.3096	105.237	92.7439
SP_1848	747.805	899.641	1073.32	1550.24	2788.46	2202.57	-1.26545	1.13095e-06	2.07909e-05	pbuX	AE005672.3	1755858	1757120	+	1263	protein_coding	xanthine permease && PF00860:Permease family	-	680	786	1072	1674	3277	2241	66.6073	82.8636	97.3299	135.93	243.362	194.662
SP_1853	5.49856	10.3012	14.0173	25.0039	39.9932	42.2626	-1.84135	0.00470719	0.0249686	galK	AE005672.3	1760548	1761726	-	1179	protein_coding	galactokinase && PF00288:GHMP kinases N terminal domain|PF10509:Galactokinase galactose-binding signature|PF08544:GHMP kinases C terminal	GHMP_kinases	5	9	14	27	47	43	0.524653	1.01642	1.36166	2.34863	3.73907	4.00127
SP_1858	135.265	91.5666	111.137	213.922	159.122	185.759	-0.724468	0.0111609	0.0484724	SP_1858	AE005672.3	1765602	1766138	+	537	protein_coding	transcriptional regulator%2C TetR family && PF00440:Bacterial regulatory proteins, tetR family	TetR_N	123	80	111	231	187	189	28.3365	19.8363	23.703	44.1166	32.6623	38.6127
SP_1860	1622.08	937.413	1599.97	744.561	565.01	687.995	1.05856	4.61879e-05	0.000569685	proWX	AE005672.3	1767456	1768976	-	1521	protein_coding	choline transporter && PF04069:Substrate binding domain of ABC-type glycine betaine transport system|PF00528:Binding-protein-dependent transport system inner membrane component	BPD_transp_1	1475	819	1598	804	664	700	119.972	71.6967	120.477	54.2115	40.9467	50.4908
SP_1861	598.244	392.592	913.127	300.973	223.792	259.473	1.28047	0.000109922	0.00117076	proV	AE005672.3	1768969	1769697	-	729	protein_coding	choline transporter && PF00005:ABC transporter|PF07673:Protein of unknown function (DUF1602)	ABC_tran	544	343	912	325	263	264	92.3182	62.6486	143.457	45.7215	33.8382	39.7301
SP_1873	360.706	418.917	351.434	269.486	256.978	228.021	0.583094	0.00297731	0.017372	SP_1873	AE005672.3	1778452	1778694	-	243	protein_coding	conserved hypothetical protein && PF01809:Haemolytic domain	-	328	366	351	291	302	232	166.987	200.549	165.636	122.815	116.568	104.743
SP_1874	7705.69	9801.06	7463.21	5563.83	5582.88	5967.87	0.544929	0.00060257	0.00487122	rluB	AE005672.3	1778694	1779416	-	723	protein_coding	ribosomal large subunit pseudouridine synthase B && PF00849:RNA pseudouridylate synthase|PF01479:S4 domain	S4	7007	8563	7454	6008	6561	6072	1198.97	1577	1182.24	852.229	851.16	921.376
SP_1875	4493.43	5775.56	4556.62	3466.28	3317.73	3753.51	0.492535	0.00215475	0.0137367	scpB	AE005672.3	1779403	1779972	-	570	protein_coding	segregation and condensation protein B && PF04079:Putative transcriptional regulators (Ypuh-like)	DUF387	4086	5046	4551	3743	3899	3819	886.828	1178.74	915.56	673.457	641.591	735.052
SP_1876	4370.26	5500.86	4600.68	3342.19	3337.31	3737.78	0.474262	0.00177243	0.0119046	scpA	AE005672.3	1779991	1780719	-	729	protein_coding	segregation and condensation protein A && PF02616:ScpA/B protein	-	3974	4806	4595	3609	3922	3803	674.398	877.811	722.792	507.72	504.614	572.324
SP_1893	1937.69	860.726	1598.97	2848.59	2833.56	2479.73	-0.89213	0.00211438	0.0136418	SP_1893	AE005672.3	1798266	1799459	-	1194	protein_coding	hypothetical protein && PF13425:O-antigen ligase like membrane protein	-	1762	752	1597	3076	3330	2523	182.565	83.8606	153.375	264.208	261.589	231.823
SP_1899	843.48	407.471	659.814	1223.34	1016	1104.72	-0.807141	0.00384114	0.0210401	msmR	AE005672.3	1806745	1807605	+	861	protein_coding	msm operon regulatory protein && PF02311:AraC-like ligand binding domain|PF12833:Helix-turn-helix domain	AraC_binding	767	356	659	1321	1194	1124	110.207	55.0543	87.7682	157.349	130.071	143.221
SP_1919	795.092	802.352	958.182	1270.57	1315.52	1352.4	-0.623428	3.71478e-05	0.000484004	SP_1919	AE005672.3	1828866	1829687	-	822	protein_coding	ABC transporter%2C permease protein && PF00664:ABC transporter transmembrane region	ABC_membrane	723	701	957	1372	1546	1376	108.813	113.551	133.504	171.178	176.408	183.65
SP_1922	1800.23	1105.67	1581.95	2423.53	2434.48	2166.2	-0.646189	0.00256601	0.0156527	SP_1922	AE005672.3	1830299	1831015	-	717	protein_coding	conserved hypothetical protein && PF01709:Transcriptional regulator	-	1637	966	1580	2617	2861	2204	282.453	179.392	252.693	374.325	374.264	337.237
SP_1960	223713	200217	173312	153490	117377	138675	0.544307	0.00149243	0.0103774	rpoC	AE005672.3	1862645	1866322	-	3678	protein_coding	DNA-directed RNA polymerase%2C beta' subunit && PF05000:RNA polymerase Rpb1, domain 4|PF04983:RNA polymerase Rpb1, domain 3|PF04997:RNA polymerase Rpb1, domain 1|PF00623:RNA polymerase Rpb1, domain 2|PF04998:RNA polymerase Rpb1, domain 5	-	203429	174926	173098	165743	137941	141095	6842.54	6332.68	5396.79	4621.56	3517.72	4208.65
SP_1961	111633	87107.3	91656.1	80335.7	60483.3	68781.8	0.470381	0.00751407	0.0364554	rpoB	AE005672.3	1866355	1869966	-	3612	protein_coding	DNA-directed RNA polymerase%2C beta subunit && PF04565:RNA polymerase Rpb2, domain 3|PF04563:RNA polymerase beta subunit|PF04561:RNA polymerase Rpb2, domain 2|PF10385:RNA polymerase beta subunit external 1 domain|PF04560:RNA polymerase Rpb2, domain 7|PF00562:RNA polymerase Rpb2, domain 6	RNA_pol_Rpb2_6	101511	76104	91543	86749	71080	69982	3476.81	2805.46	2906.25	2463.1	1845.78	2125.6
SP_1965	511.366	578.014	516.638	319.494	359.939	357.758	0.630424	0.000211185	0.00202436	SP_1965	AE005672.3	1873073	1873279	-	207	protein_coding	hypothetical protein && PF11772:DNA-directed RNA polymerase subunit beta	-	465	505	516	345	423	364	277.906	324.837	285.848	170.928	191.668	192.919
SP_1975	48952.6	65122.1	60299.4	32932	40864.5	46462.3	0.536046	0.00525508	0.0271243	SP_1975	AE005672.3	1879925	1880851	+	927	protein_coding	SpoIIIJ family protein && PF02096:60Kd inner membrane protein	-	44514	56896	60225	35561	48024	47273	5940.64	8172.35	7449.93	3934.22	4859.13	5594.7
SP_1996	2738.28	2552.42	2486.07	7210.38	9303.1	8548.83	-1.68834	6.98629e-29	1.17195e-26	SP_1996	AE005672.3	1898755	1899207	+	453	protein_coding	universal stress protein family && PF00582:Universal stress protein family	Usp	2490	2230	2483	7786	10933	8698	680.013	655.468	628.541	1762.71	2263.71	2106.51
SP_1997	2234.62	1798.14	2406.97	2873.6	2899.08	2887.61	-0.427187	0.00752471	0.0364554	SP_1997	AE005672.3	1899242	1900630	-	1389	protein_coding	Cof family protein && PF01503:Phosphoribosyl-ATP pyrophosphohydrolase|PF08282:haloacid dehalogenase-like hydrolase	Hydrolase_3	2032	1571	2404	3103	3407	2938	180.983	150.598	198.467	229.11	230.064	232.056
SP_1999	148.461	88.1328	102.126	383.393	451.838	288.958	-1.73127	1.87254e-08	5.3467e-07	ccpA	AE005672.3	1902314	1903324	-	1011	protein_coding	catabolite control protein A && PF00356:Bacterial regulatory proteins, lacI family|PF13377:Periplasmic binding protein-like domain	LacI	135	77	102	414	531	294	16.5196	10.1411	11.5692	41.9966	49.2632	31.9036
SP_2008	6378.33	7381.41	5563.87	4255.29	5051.06	4511.28	0.483733	0.00331951	0.0187966	SP_2008	AE005672.3	1915326	1915502	-	177	protein_coding	putative preprotein translocase%2C SecE subunit && PF00584:SecE/Sec61-gamma subunits of protein translocation complex	-	5800	6449	5557	4595	5936	4590	4053.88	4851.36	3600.16	2662.42	3145.58	2845
SP_2010	6933.69	6395.92	6159.6	4493.29	4505.62	4257.71	0.555891	2.14689e-06	3.60141e-05	pbp2A	AE005672.3	1915717	1917912	-	2196	protein_coding	penicillin-binding protein 2A && PF00912:Transglycosylase|PF00905:Penicillin binding protein transpeptidase domain	-	6305	5588	6152	4852	5295	4332	355.197	338.82	321.247	226.596	226.159	216.421
SP_2013	2019.07	1769.52	1836.27	1409.48	1107.9	1084.08	0.643248	0.000164658	0.00167402	SP_2013	AE005672.3	1920126	1921106	-	981	protein_coding	conserved hypothetical protein && PF02687:FtsX-like permease family	-	1836	1546	1834	1522	1302	1103	231.537	209.839	214.381	159.115	124.486	123.353
SP_2026	18784.2	24989.7	32769.4	91223.5	98649.6	160496	-2.19451	1.34496e-14	8.59495e-13	SP_2026	AE005672.3	1930775	1933426	-	2652	protein_coding	alcohol dehydrogenase%2C iron-containing && PF00465:Iron-containing alcohol dehydrogenase|PF00171:Aldehyde dehydrogenase family	Aldedh	17081	21833	32729	98506	115933	163296	796.812	1096.19	1415.19	3809.38	4100.28	6755.31
SP_2030	74810.2	81755.2	61986.5	52523	55788.8	47910	0.484367	0.00223189	0.0139311	recP-2	AE005672.3	1935028	1937004	-	1977	protein_coding	transketolase && PF02780:Transketolase, C-terminal domain|PF02779:Transketolase, pyrimidine binding domain|PF00456:Transketolase, thiamine diphosphate binding domain	-	68027	71428	61910	56716	65563	48746	4256.87	4810.68	3590.95	2942.14	3110.51	2705.05
SP_2054	7325.19	6694.66	7565.34	2655.04	2765.49	2334.27	1.47677	2.22614e-27	3.31942e-25	SP_2054	AE005672.3	1954652	1955023	-	372	protein_coding	conserved hypothetical protein && PF06279:Protein of unknown function (DUF1033)	-	6661	5849	7556	2867	3250	2375	2215.2	2093.55	2329.19	790.405	819.445	700.429
SP_2055	1949.79	1420.43	922.138	2479.09	3914.23	3265.03	-1.17022	9.21896e-05	0.000997729	SP_2055	AE005672.3	1955168	1956226	-	1059	protein_coding	alcohol dehydrogenase%2C zinc-containing && PF08240:Alcohol dehydrogenase GroES-like domain|PF00107:Zinc-binding dehydrogenase	ADH_N	1773	1241	921	2677	4600	3322	207.123	156.034	99.7284	259.249	407.419	344.149
SP_2056	2840.56	3243.75	2860.53	1700.27	1519.74	1774.05	0.840959	2.70682e-09	9.08138e-08	nagA	AE005672.3	1956389	1957540	-	1152	protein_coding	N-acetylglucosamine-6-phosphate deacetylase && PF01979:Amidohydrolase family	Amidohydro_1	2583	2834	2857	1836	1786	1805	277.388	327.561	284.389	163.45	145.415	171.897
SP_2060	1011.74	725.665	976.205	676.957	648.4	600.522	0.4949	0.010726	0.0471943	pcp-2	AE005672.3	1961765	1962409	-	645	protein_coding	pyrrolidone-carboxylate peptidase && PF01470:Pyroglutamyl peptidase	-	920	634	975	731	762	611	176.459	130.88	173.34	116.231	110.809	103.926
SP_2066	2726.19	1786.69	2391.95	4142.31	3923.59	3601.16	-0.756681	0.000111246	0.00117553	thrC	AE005672.3	1966877	1968361	-	1485	protein_coding	threonine synthase && PF00291:Pyridoxal-phosphate dependent enzyme|PF14821:Threonine synthase N terminus	PALP	2479	1561	2389	4473	4611	3664	206.522	139.966	184.478	308.914	291.238	270.69
SP_2072	3027.51	9380.99	4742.85	7851.22	22603.8	12293.5	-1.31759	0.00335385	0.0189112	SP_2072	AE005672.3	1979730	1980458	-	729	protein_coding	glutamine amidotransferase%2C class-I && PF07722:Peptidase C26	-	2753	8196	4737	8478	26564	12508	467.191	1496.99	745.128	1192.7	3417.79	1882.36
SP_2073	16282.3	20833.7	15849.6	9758.93	9872.36	10089.9	0.833537	9.85062e-08	2.31922e-06	SP_2073	AE005672.3	1980558	1982324	-	1767	protein_coding	ABC transporter%2C ATP-binding/permease protein && PF00005:ABC transporter|PF00664:ABC transporter transmembrane region	ABC_membrane	14806	18202	15830	10538	11602	10266	1036.61	1371.6	1027.31	611.627	615.851	637.394
SP_2075	14199.5	17691.8	13683.9	8225.36	8907.42	9362.63	0.782484	6.44394e-07	1.2354e-05	SP_2075	AE005672.3	1983116	1984810	-	1695	protein_coding	ABC transporter%2C ATP-binding/permease protein && PF00005:ABC transporter|PF00664:ABC transporter transmembrane region|PF07673:Protein of unknown function (DUF1602)	ABC_membrane	12912	15457	13667	8882	10468	9526	942.41	1214.23	924.61	537.41	579.26	616.572
SP_2076	10526.5	15989.8	12444.4	6338.95	8437.71	7329.12	0.817552	8.39936e-05	0.000931565	SP_2076	AE005672.3	1984957	1987490	-	2534	protein_coding	- && PF01624:MutS domain I|PF05192:MutS domain III|PF05190:MutS family domain IV|PF05188:MutS domain II|PF00488:MutS domain V	-	9572	13970	12429	6845	9916	7457	467.318	734.065	562.451	277.033	367.037	322.85
SP_2077	6752.24	9813.65	6768.35	4501.63	5822.84	4950.62	0.611182	0.00342939	0.0192563	SP_2077	AE005672.3	1987541	1987987	-	447	protein_coding	putative transcriptional repressor && PF02863:Arginine repressor, C-terminal domain|PF01316:Arginine repressor, DNA binding domain	Arg_repressor	6140	8574	6760	4861	6843	5037	1699.33	2554	1734.18	1115.28	1435.88	1236.25
SP_2094	1354.85	1926.33	1546.91	966.817	968.346	1211.85	0.617564	0.00220958	0.0138563	SP_2094	AE005672.3	2002387	2003064	-	678	protein_coding	conserved hypothetical protein && PF01694:Rhomboid family	Rhomboid	1232	1683	1545	1044	1138	1233	224.8	330.521	261.309	157.919	157.432	199.515
SP_2095	221.042	248.374	214.264	129.65	124.234	165.119	0.707335	0.00362903	0.0201246	SP_2095	AE005672.3	2003048	2003587	-	540	protein_coding	5-formyltetrahydrofolate cyclo-ligase family protein && PF01812:5-formyltetrahydrofolate cyclo-ligase family	-	201	217	214	140	146	168	46.0488	53.507	45.4438	26.5888	25.3594	34.1318
SP_2096	819.286	1039.28	888.096	639.915	521.613	630.007	0.616704	0.000771932	0.00588598	SP_2096	AE005672.3	2003599	2004729	-	1131	protein_coding	peptidase%2C M20/M25/M40 family && PF01546:Peptidase family M20/M25/M40|PF07687:Peptidase dimerisation domain	Peptidase_M20	745	908	887	691	613	641	81.491	106.898	89.9324	62.6585	50.8367	62.1783
SP_2097	3389.31	3912.18	3484.3	2386.48	2626.79	2655.66	0.491963	0.000216587	0.00206142	SP_2097	AE005672.3	2004797	2005495	-	699	protein_coding	putative 2%2C3%2C4%2C5-tetrahydropyridine-2-carboxylate N-succinyltransferase && PF14602:Hexapeptide repeat of succinyl-transferase|PF00132:Bacterial transferase hexapeptide (six repeats)|PF08503:Tetrahydrodipicolinate succinyltransferase N-terminal	Hexapep	3082	3418	3480	2577	3087	2702	545.471	651.088	570.896	378.096	414.228	424.083
SP_2110	1538.5	1304.82	719.888	2788.4	2009.87	1575.51	-0.839235	0.0094322	0.0433493	malD	AE005672.3	2023426	2024268	+	843	protein_coding	maltodextrin ABC transporter%2C permease protein && PF00528:Binding-protein-dependent transport system inner membrane component	BPD_transp_1	1399	1140	719	3011	2362	1603	205.308	180.062	97.8039	366.309	262.804	208.617
SP_2156	6163.89	5835.08	6472.99	7916.98	8629.17	7962.07	-0.407905	0.000504005	0.00430812	SP_2156	AE005672.3	2069966	2070790	-	825	protein_coding	SPFH domain/Band 7 family && PF01145:SPFH domain / Band 7 family	-	5605	5098	6465	8549	10141	8101	840.5	822.793	898.607	1062.74	1152.94	1077.28
SP_2169	4349.36	6273.45	5606.92	1488.2	2488.94	3748.59	1.07096	0.000907441	0.0067281	adcA	AE005672.3	2086817	2088322	-	1506	protein_coding	zinc ABC transporter%2C zinc-binding lipoprotein && PF09223:ZinT (YodA) periplasmic lipocalin-like zinc-recruitment|PF01297:Zinc-uptake complex component A periplasmic	-	3955	5481	5600	1607	2925	3814	324.891	484.596	426.401	109.435	182.172	277.843
SP_2170	1034.83	1380.37	1415.75	436.179	598.196	946.485	0.951956	0.00176899	0.0119046	adcB	AE005672.3	2088332	2089138	-	807	protein_coding	zinc ABC transporter%2C permease protein && PF00950:ABC 3 transport family	ABC-3	941	1206	1414	471	703	963	144.255	198.984	200.924	59.8566	81.7074	130.917
SP_2171	681.822	856.147	706.872	271.339	428.863	607.402	0.779953	0.0113002	0.0489189	adcC	AE005672.3	2089131	2089835	-	705	protein_coding	zinc ABC transporter%2C ATP-binding protein && PF00005:ABC transporter|PF07673:Protein of unknown function (DUF1602)	ABC_tran	620	748	706	293	504	618	108.797	141.272	114.834	42.6229	67.0534	96.1707
SP_2172	979.844	852.714	608.751	393.58	403.336	523.859	0.886324	0.000336215	0.00300801	adcR	AE005672.3	2089835	2090275	-	441	protein_coding	adc operon repressor AdcR && PF01047:MarR family	MarR	891	745	608	425	474	533	249.951	224.938	158.096	98.836	100.814	132.596
SP_2177	4313.07	3058.32	2914.6	5728.67	5562.46	5681.86	-0.722608	0.000155572	0.00160598	SP_2177	AE005672.3	2094756	2094890	-	135	protein_coding	hypothetical protein && PF12459:D-Ala-teichoic acid biosynthesis protein	-	3922	2672	2911	6186	6537	5781	3594.1	2635.41	2472.65	4699.38	4541.76	4697.99
SP_2188	8599.75	6061.71	6701.27	4780.38	4496.26	4659.69	0.616261	0.000390608	0.00344866	hslO	AE005672.3	2107946	2108818	+	873	protein_coding	chaperonin%2C 33 kDa && PF01430:Hsp33 protein	-	7820	5296	6693	5162	5284	4741	1108.18	807.753	879.147	606.413	567.712	595.798
SP_2189	5045.48	3322.72	3592.43	2541.14	2026.89	2270.38	0.806606	0.000124298	0.00130318	SP_2189	AE005672.3	2108829	2109785	+	957	protein_coding	putative TIM-barrel protein%2C NifR3 family && PF01207:Dihydrouridine synthase (Dus)	Dus	4588	2903	3588	2744	2382	2310	593.099	403.906	429.928	294.061	233.458	264.815
SP_2206	7980.62	9352.38	6612.16	11378.6	12601.3	12117.6	-0.59224	0.000507288	0.00430874	yfiA	AE005672.3	2127117	2127665	-	549	protein_coding	ribosomal subunit interface protein && PF02482:Sigma 54 modulation protein / S30EA ribosomal protein|PF16321:Sigma 54 modulation/S30EA ribosomal protein C terminus	-	7257	8171	6604	12287	14809	12329	1635.31	1981.74	1379.4	2295.29	2530.07	2463.76
SP_2209	338.712	267.832	233.288	471.37	481.62	456.043	-0.747389	0.000465788	0.00400697	SP_2209	AE005672.3	2129758	2130393	+	636	protein_coding	conserved hypothetical protein && PF09186:Domain of unknown function (DUF1949)|PF01205:Uncharacterized protein family UPF0029	-	308	234	233	509	566	464	59.9114	48.9895	42.0101	82.0777	83.4716	80.0394
SP_2210	4564.91	8293.64	7887.73	13972.5	36048.3	19425.1	-1.74305	1.41415e-06	2.49709e-05	cysM	AE005672.3	2130642	2131562	+	921	protein_coding	cysteine synthase && PF00291:Pyridoxal-phosphate dependent enzyme	PALP	4151	7246	7878	15088	42364	19764	557.583	1047.57	980.87	1680.11	4314.37	2354.28
SP_2216	8331.42	8021.23	10023.4	5802.76	6686.52	7296.68	0.414819	0.0113896	0.0491472	usp45	AE005672.3	2135267	2136445	-	1179	protein_coding	secreted 45 kd protein && PF05257:CHAP domain	-	7576	7008	10011	6266	7858	7424	794.954	791.453	973.686	545.056	625.141	690.824
SP_2252	332.113	341.085	344.425	580.646	729.238	572.019	-0.887465	1.91059e-06	3.32988e-05	SP_2252	AE005672.3	1706881	1706953	+	73	protein_coding	tRNA-Lys && -	-	302	298	344	627	857	582	511.8	543.548	540.369	880.865	1101.13	874.668
