# Supplementary material for: Iron and its import systems enhance copper accumulation in Streptococcus pneumoniae
Source: mSphere. 2026 Jun 10;11(6):e00165-26. doi: 10.1128/msphere.00165-26 (PMC13317198; doi:10.1128/msphere.00165-26)
Supplement: Table S2 — Proteomics data set. [file msphere.00165-26-s0004.xlsx]

## Sheet: DIA-NN output
Protein.Group	Protein.Names	Genes	First.Protein.Description	wt, control, replicate 3	wt, control, replicate 4	wt, control, replicate 5	wt, control, replicate 6	wt, 200 µM Cu, replicate 3	wt, 200 µM Cu, replicate 4	wt, 200 µM Cu, replicate 5	wt, 200 µM Cu, replicate 6	wt, 200 µM Fe, replicate 3	wt, 200 µM Fe, replicate 4	wt, 200 µM Fe, replicate 5	wt, 200 µM Fe, replicate 6	wt, 200 µM Cu and 200 µM Fe, replicate 3	wt, 200 µM Cu and 200 µM Fe, replicate 4	wt, 200 µM Cu and 200 µM Fe, replicate 5	wt, 200 µM Cu and 200 µM Fe, replicate 6
A0A0H2UMR4	A0A0H2UMR4_STRPN	SP_0008		12710200	6214460	7414200	3590580	9763700	4019180	3895430	12574200	11274000	3556570	4502380	11245300	11465700	7788690	17326700	7306710
A0A0H2UMR5	A0A0H2UMR5_STRPN	ychF		208357000	253373000	358795000	278757000	229498000	245460000	362363000	249989000	214285000	273309000	321534000	312869000	220212000	289325000	325295000	351278000
A0A0H2UMR6	A0A0H2UMR6_STRPN	mfd		7905920	7433710	7681030	6840490	9197750	6666760	8477210	6336470	10542500	7194400	6241970	8122560	6318170	6153780	7621710	8859820
A0A0H2UMS4	A0A0H2UMS4_STRPN	SP_0021		53641100	42874500	44439400	38690600	59303900	37501800	53478600	31171400	67720500	44919100	37126200	46296900	70888800	53174600	48847500	66967000
A0A0H2UMS5	A0A0H2UMS5_STRPN	SP_0024		279189000	179088000	264686000	243514000	239844000	139188000	232591000	188005000	367280000	145475000	188242000	262939000	279751000	124736000	140850000	199691000
A0A0H2UMS6	A0A0H2UMS6_STRPN	SP_0022		1923970	1449390				1138740				3780090			3363210	1866270	13513100
A0A0H2UMS9	A0A0H2UMS9_STRPN	SP_0029		26099000	13569200	25997200	17937500	55641200	17897400	47657900	34962200	30409900	11212900	11871400	19083300	197997000	54007300	194237000	144008000
A0A0H2UMT0	A0A0H2UMT0_STRPN	SP_0031		7733.35	12271.7		5064.33	15901	12520.5		9001.93	10300	15156.2
A0A0H2UMT4	A0A0H2UMT4_STRPN	acpP		268747000	241705000	282657000	336470000	453488000	392917000	550778000	530080000	300333000	240008000	202368000	251521000	1197690000	855978000	1790800000	1456460000
A0A0H2UMT9	A0A0H2UMT9_STRPN	purN		9151820	5785340	10826800		21294400	2717970	13729200	14271100	17391700	3832340	2442960	10614300	20425700	3078640		7520570
A0A0H2UMU1	A0A0H2UMU1_STRPN	SP_0049				18972.1				497995	293498
A0A0H2UMU3	A0A0H2UMU3_STRPN	SP_0009														11909800	2747090	9529200	25873000
A0A0H2UMU5	A0A0H2UMU5_STRPN	SP_0055		1077290	5649420				2721320		2705540		2802460				7347520
A0A0H2UMU6	A0A0H2UMU6_STRPN	purB		742210000	826649000	1020500000	840750000	838944000	832259000	998790000	742392000	858822000	889395000	992073000	1070930000	646405000	812130000	743510000	757856000
A0A0H2UMU7	A0A0H2UMU7_STRPN	SP_0058		234544000	164522000	237353000	228986000	249202000	152221000	201061000	189561000	306121000	138568000	211565000	237258000	161556000	122281000	154274000	156306000
A0A0H2UMU8	A0A0H2UMU8_STRPN	SP_0061		47410800	75167400	51050200	37205300	56842300	60767100	63610400	42955300	61456700	71034300	39103400	38944800	59980000	120471000	77992300	99239500
A0A0H2UMV0	A0A0H2UMV0_STRPN	SP_0062		40166600	126314000	194533000	113816000	33788500	82904100	251742000	128237000	35222700	101123000	160765000	151416000	20867200	146424000	85980900	87111300
A0A0H2UMV1	A0A0H2UMV1_STRPN	SP_0018		66573.7			63198.9	75031.2			52019.1	218215		44907.1	202629
A0A0H2UMV2	A0A0H2UMV2_STRPN	galM		14627500	19091000	26217000	12993000	7260660	12528600	15738700	9726580	23003300	17090000	9168110	13283000	12409300	16065000	14676300	12085700
A0A0H2UMV3	A0A0H2UMV3_STRPN	SP_0063		7026390	43791600	26482400	22286200	8080240	34134600	33818600	25685700	8334260	34664900	18081100	24457100	6443950	31982600	27988200	28081500
A0A0H2UMV5	A0A0H2UMV5_STRPN	SP_0067		904500000	378633000	1041530000	586690000	1195300000	445544000	1127960000	705099000	1203330000	384338000	573164000	759414000	3082130000	860607000	2173940000	2522730000
A0A0H2UMV7	A0A0H2UMV7_STRPN	SP_0068		10593600		5173020	2947400	6864840		15826100			1393250	4068030	4752940	15116800	8340870	29866900	30835300
A0A0H2UMW0	A0A0H2UMW0_STRPN	SP_0073		1689430	3965060	3403020	1933170	2190510	2878660	3254730	2137580	2139010	4339780	2566540	3012190	1385020	3749900	3872890	7891320
A0A0H2UMW1	A0A0H2UMW1_STRPN	SP_0033		264482000	144003000	260643000	221304000	412021000	154157000	372656000	286939000	325023000	125608000	174517000	221580000	639123000	180791000	407615000	632670000
A0A0H2UMW3	A0A0H2UMW3_STRPN	SP_0074		7993080	3430390	12412300	8685310	5673300	3929630	11514900	7629160	5651950	3737250	12897600	9151690	6467370	3453700	6947260	7029570
A0A0H2UMW5	A0A0H2UMW5_STRPN	SP_0078			1735190	814430	1055090		1770850	1443480	994132		1240970	1215760	1765510		1491720		13753900
A0A0H2UMW6	A0A0H2UMW6_STRPN	SP_0045		20647500	23422200	17794800	15609100	23469100	24035200	15161200	13192000	23999500	22682900	17417200	19216900	19908000	26227800	11515800	15875500
A0A0H2UMW8	A0A0H2UMW8_STRPN	SP_0083		4144460	5454440	11305700	5268420	4594250	3189540	17212900	4262970	7387480	4195750	7879450	7081070	12784900	4606680	6551330	10207600
A0A0H2UMW9	A0A0H2UMW9_STRPN	SP_0084		9329890	12100100	13661200	12946800	12245100	12924200	15003600	11599000	12036800	12130500	10542900	12884000	8735490	12621600	16395400	18560500
A0A0H2UMX0	A0A0H2UMX0_STRPN	SP_0079		101590000	74286200	99834000	74366100	88931900	69610600	97890600	72745300	132126000	69437100	87121700	78400800	131944000	81111700	138678000	144741000
A0A0H2UMX2	A0A0H2UMX2_STRPN	purE		43553000	34048200	34898000	38663300	48829600	34615100	33247700	23336600	48635100	33781200	30379400	46329200	46007600	41310000	30970000	45638400
A0A0H2UMX3	A0A0H2UMX3_STRPN	SP_0090		136788	607603	949995	1199910		492637	1012210	748278		337562	631971	764106
A0A0H2UMX4	A0A0H2UMX4_STRPN	SP_0091		286918	411880	380851	373226	112875	728898	530851	484767		548945	413656	631541
A0A0H2UMX7	A0A0H2UMX7_STRPN	SP_0096		32693800	22573200	27117700	30796900	19817200	19565900	18319100	17051200	38787400	22010600	20448000	28439700	11663900	18028500	13876600	15769400
A0A0H2UMX9	A0A0H2UMX9_STRPN	SP_0097		213687000	88796000	52119600	48989700	226234000	96082400	78692200	66680200	243463000	79019000	46648500	51438000	437147000	104609000	136759000	163717000
A0A0H2UMY0	SBP92_STRPN	SP_0092		16216400	34681700	84328500	48918700	19962500	40115100	112674000	63679600	17638400	33829400	58093300	55304800	19540700	41203700	88080100	93655400
A0A0H2UMY1	A0A0H2UMY1_STRPN	SP_0003							651658				627609
A0A0H2UMY3	A0A0H2UMY3_STRPN	SP_0064		16126400	33438400	41624600	39184500	30283000	31466600	55419200	37342000	27127100	21831600	29242600	37521900	23845100	23338400	37735400	26492700
A0A0H2UMY4	A0A0H2UMY4_STRPN	SP_0102			13559800	8092610	5432380		13391700	7736110	7614860		10093000	5435000	4772350		7531860	6939130	8091670
A0A0H2UMY5	A0A0H2UMY5_STRPN	SP_0098		363734000	46724000	25487500	34787100	416641000	41896500	40493900	47021800	465438000	36594500	36720700	24482000	262310000	45166100	43007400	45579000
A0A0H2UMY6	A0A0H2UMY6_STRPN	SP_0010		1894940	1771520	1177420	1165290	1762760	1291280	1464180	1003660	2941010	1640760	1610930	1301640	3042310	1843020	1510250	1240240
A0A0H2UMY7	A0A0H2UMY7_STRPN	sdhB		12452200	17516700	13413800	12293100	12149400	17109500	13213300	12612500	15978700	15584700	12169200	13743200	10047000	13279700	13174000	13828300
A0A0H2UMY8	A0A0H2UMY8_STRPN	cbpI		389745000	256767000	506174000	477968000	504407000	176859000	572452000	666875000	753096000	183570000	442010000	598538000	395443000	175744000	314013000	380844000
A0A0H2UMY9	A0A0H2UMY9_STRPN	SP_0107		188619000	233576000	177117000	123706000	181331000	182894000	180514000	106083000	301635000	154995000	114851000	104240000	1815870000	1217660000	778647000	599340000
A0A0H2UMZ0	A0A0H2UMZ0_STRPN	SP_0103		154555000	192415000	186770000	153642000	186106000	178668000	231015000	157399000	177660000	195362000	176799000	189042000	129234000	165480000	170570000	194468000
A0A0H2UMZ1	A0A0H2UMZ1_STRPN	tadA		3925770	4140230	9952160	9174310	4405440	5553430	9994470	4676530	8904680	3567040	9587530	8393740	7749630	4832760	15163600	14698900
A0A0H2UMZ2	A0A0H2UMZ2_STRPN	SP_0111		1614470	4665870	7302630	5777160	2219510	3819650	8813440	6493130	2186400	4243160	7497990	7398850	3919650	5381820	9908700	17855800
A0A0H2UMZ3	A0A0H2UMZ3_STRPN	SP_0112		107343000	45791500	106652000	79137100	126487000	40968200	117353000	93318200	113315000	53586400	105405000	98455300	135754000	50992600	101037000	114556000
A0A0H2UMZ4	A0A0H2UMZ4_STRPN	SP_0075		15504400	17165900	12619600	14950900	16040200	15224000	15171400	24589100	28681400	12861300	12257700	21277400	23925600	18199800	12973400	42300400
A0A0H2UMZ6	A0A0H2UMZ6_STRPN	SP_0026		37581800	73503900	73974700	54599400	46111000	50133000	65620700	43246600	36803800	61810000	57177200	57532300	19586100	23381200	25509100	12232400
A0A0H2UMZ7	A0A0H2UMZ7_STRPN	SP_0119		9766560	2780130	5937560	6648370	12468500	2038180	3294040	1851830	17911000	2066390	5744740	4870040		2328610	9143290	4845410
A0A0H2UMZ8	A0A0H2UMZ8_STRPN	pspA		5624660	557259000	628712000	398179000		564722000	966387000	582534000		386951000	399634000	392161000		446360000	518702000	574919000
A0A0H2UN00	A0A0H2UN00_STRPN	SP_0114			1388820				945075				1089380				860000
A0A0H2UN02	A0A0H2UN02_STRPN	araT		403685000	384526000	493012000	388448000	437529000	350263000	505589000	318067000	465442000	362934000	452632000	465401000	287344000	320662000	341561000	366935000
A0A0H2UN05	A0A0H2UN05_STRPN	rnj		214158000	263570000	209260000	189096000	250318000	252872000	249502000	192208000	269104000	256506000	189594000	220557000	168879000	224972000	195772000	223489000
A0A0H2UN08	A0A0H2UN08_STRPN	SP_0127		29804100	40917100	46470400	42545700	35152000	36825900	49740900	40106000	42634900	38303300	52243200	53376000	30384300	29573800	43486400	48989500
A0A0H2UN09	A0A0H2UN09_STRPN	purF		10230200	15633300	8557780	7852380	11155700	16360100	9359880	9110530	12564400	14147300	6800240	8258480	8023010	12476100	5182230	8172570
A0A0H2UN11	A0A0H2UN11_STRPN	SP_0141		1324740	2511870	1937490	1434810	916916	1654940	1551640	1838400	1294500	1417050	1511930	1730600		1544850
A0A0H2UN14	A0A0H2UN14_STRPN	purK		27921900	12772500	19347500	17464700	22000200	9481320	14643600	13306900	27484000	11338800	15712100	18273800	24744300	13790000	10887600	17981900
A0A0H2UN16	A0A0H2UN16_STRPN	SP_0099		462471000	224903000	245347000	219542000	616773000	199678000	295947000	250715000	624229000	204331000	212550000	266302000	363984000	155636000	195721000	239742000
A0A0H2UN17	A0A0H2UN17_STRPN	SP_0145		1361970	1418930	1717460		1335160	1202660	806368		2064720	1322820	453169			4126740
A0A0H2UN18	A0A0H2UN18_STRPN	SP_0142											52304.9
A0A0H2UN19	A0A0H2UN19_STRPN	SP_0060		1579490	13935600	7789280	5269490	2027740	12363900	8108290	5739090	2086810	15835000	6122330	6888740	2585340	12813800	8165300	11027300
A0A0H2UN20	A0A0H2UN20_STRPN	SP_0152		271477	724738			219483	102128			526956	163496	460890
A0A0H2UN21	A0A0H2UN21_STRPN	SP_0150		39643400	27657900	49178600	41671500	41881500	26165000	45270200	29156600	40769700	27191200	45031800	39398600	29078000	25917500	26304200	31402200
A0A0H2UN22	A0A0H2UN22_STRPN	SP_0104		5515170	1246510	2942980	1495180	7452590	1400360	3205310	2817760	7448390	1008090	1826480	2438020	6605710	2321600	6441200	1286560
A0A0H2UN23	A0A0H2UN23_STRPN	SP_0147		654669	1429130		918989	676992	811797	1329580	1022870	515170	705816	810908	1191070		370500
A0A0H2UN24	A0A0H2UN24_STRPN	SP_0156		57484400	34761500	48104300	45197300	61691200	31429100	50127600	43160000	67554600	35822700	48817600	56896000	41866400	30459100	38741800	47552800
A0A0H2UN25	A0A0H2UN25_STRPN	agaS		11190400	37106600	24109000	18497000	11716200	26847400	25677100	20415200	14376100	31336600	18833800	20396500	9179450	26520700	22720300	24288000
A0A0H2UN26	A0A0H2UN26_STRPN	SP_0157			11690700	10952500	7200780		13042000	15830600	14145600		9020220	8957980	7159210		10873400	14708600	17466500
A0A0H2UN27	A0A0H2UN27_STRPN	SP_0109			2546100	2856010	1378350		2330550	4919840	2447660		1913900	1564030	2218480		2825230	16491600	2545820
A0A0H2UN28	A0A0H2UN28_STRPN	SP_0153		21929900	26215500	30817800	19231300	23445800	22181200	39691400	21447600	23983500	22161300	30313700	27013700	8601080	9135770	13333300	6909980
A0A0H2UN31	A0A0H2UN31_STRPN	SP_0163			58047700	17648000	7623140		57128500	24720200	17351700		48981900	19819400	16948200		36337000	16702000	17947300
A0A0H2UN33	A0A0H2UN33_STRPN	SP_0159			6527440	3677280	2476640		6807120	5620550	3792990		4215860	2987830	4579400		4511440	4405140
A0A0H2UN34	A0A0H2UN34_STRPN	SP_0167		6230930	18599700	4936340	1659550		20709300	6949230	4718630		14258900	6993240	5384270		14033400	9364980
A0A0H2UN36	A0A0H2UN36_STRPN	SP_0168			1690390				6625340
A0A0H2UN38	A0A0H2UN38_STRPN	SP_0164			884414				1593770				729997
A0A0H2UN40	A0A0H2UN40_STRPN	SP_0082			60124400	11127800	5589720		73879800	11403100	7006020		52434700	7542560	4934510		56032900	17233700	12209800
A0A0H2UN41	A0A0H2UN41_STRPN	ribAB			7671060	2290210	1338230		7370410	3328160	1499190		6816150	1556080	1429810	55940800	5844860	2487450	5241400
A0A0H2UN42	A0A0H2UN42_STRPN	SP_0128			17251900	13808200		7231930	21658100		12045200		8095340		11515100
A0A0H2UN44	A0A0H2UN44_STRPN	SP_0181
A0A0H2UN46	A0A0H2UN46_STRPN	SP_0182		67243100	32603800	63645600	49181700	64900300	28946100	58264100	30175700	61889300	30383500	38696000	53413100	48569500	27296800	27556300	33812600
A0A0H2UN47	A0A0H2UN47_STRPN	SP_0137			65404.3		158753		127913	72935.8
A0A0H2UN48	A0A0H2UN48_STRPN	ribE			2132110	2575800	1277180		1744400	3466550	1519800		1917780	3984970	702699		2530400		12243600
A0A0H2UN49	A0A0H2UN49_STRPN	SP_0187		190292000	212762000	208070000	175853000	164645000	184240000	200743000	149269000	260582000	176407000	167609000	183227000	137395000	145730000	111679000	141072000
A0A0H2UN53	A0A0H2UN53_STRPN	SP_0143
A0A0H2UN55	A0A0H2UN55_STRPN	SP_0100		1028190000	279987000	853598000	582825000	1167600000	277227000	945663000	628725000	1160680000	242736000	601613000	611201000	1265770000	321453000	609668000	684368000
A0A0H2UN57	A0A0H2UN57_STRPN	SP_0189		58211200	89584000	90494000	73537100	59869500	79989800	72364000	44865100	83316600	96470400	97475200	94770700	45618500	72902700	59320700	53678700
A0A0H2UN58	A0A0H2UN58_STRPN	SP_0148		1091590000	422786000	500521000	432320000	1600310000	399349000	617754000	430923000	1391110000	378393000	497232000	536751000	1567870000	494759000	708439000	744600000
A0A0H2UN59	A0A0H2UN59_STRPN	ccs4			2509240	2749200	1781400		3433300	3104850	1825250		1988500	3020170	3038050
A0A0H2UN60	A0A0H2UN60_STRPN	sdhA		13728800	14549900	14736200	17092500	13020900	14683600	17164200	15201700	18193400	14706000	13944800	13675400	15775000	22645600	25206900	28127800
A0A0H2UN61	A0A0H2UN61_STRPN	SP_0201		30442300	15503900	24423900	10550900	36056200	14822600	18543600	17172400	38449300	14124400	14418100	25254700	20406100	12394400	12793500	16660300
A0A0H2UN62	A0A0H2UN62_STRPN	SP_0197		57781800	19000900	58587900	59303900	57637500	16474900	51156100	46745300	66888200	21294900	52674300	63268500	35583700	15493500	26334900	46859700
A0A0H2UN63	A0A0H2UN63_STRPN	SP_0154		1330180	1092900	1475730	1522430	1713460	694857	887563	1227520	2244680	611894	1412420	1688930		433505
A0A0H2UN64	A0A0H2UN64_STRPN	SP_0206			3780400	1995930			4529950	2159310	2248480		4001430		4665600		4385340
A0A0H2UN65	A0A0H2UN65_STRPN	nrdG		25884800	23711700	28490300	28269400	14187600	14774700	16189800	13618600	31240100	20964900	24077000	29357200	13608500	13178900	19179900	13572800
A0A0H2UN66	A0A0H2UN66_STRPN	SP_0110			699541	1063140	1069480		732289	1270230	712272		374065	719794	552100		470193		2056840
A0A0H2UN67	A0A0H2UN67_STRPN	nrdD		51167000	78988300	72332700	61822800	66840500	81878900	81813900	59316200	63520600	87645200	69637600	69759900	57960600	79139500	73445500	79073900
A0A0H2UN68	A0A0H2UN68_STRPN	SP_0242		8929210	13289000	17296600	18728100	13583300	12273900	21248100	20649700	12558600	13481900	18772500	23979800	7866760	11985100	13938700	24793500
A0A0H2UN71	A0A0H2UN71_STRPN	SP_0240		234309000	134605000	187448000	188669000	199437000	132247000	193626000	160184000	274704000	130424000	156206000	202001000	180731000	147141000	167072000	211509000
A0A0H2UN72	A0A0H2UN72_STRPN	SP_0207			2802210	2927550			2565060				1997760	2175910	914591		3244370
A0A0H2UN73	A0A0H2UN73_STRPN	SP_0247		20479500	7253860	21651900	17838300	22392500	5819530	18950700	15785300	22083800	7397010	19176100	23279100	14375900	6194420	15353000	17316300
A0A0H2UN75	A0A0H2UN75_STRPN	SP_0165		2234200	28334400	9513560	6481150		35145200	10096000	9537490		28884000	8608960	6790620		20444600	14878000	17409500
A0A0H2UN76	A0A0H2UN76_STRPN	SP_0246		27202400	14229500	23194000	25384500	31366900	12623400	24538200	22876400	37397800	13968000	24811800	29739400	19972700	9127230	9811860	20002900
A0A0H2UN77	A0A0H2UN77_STRPN	gldA		5799320	4231300	10089800	8274440	7344460	5908280	14836400	9586670	6753630	4778190	10564000	9555680	5782060	4631410	11352200	14782200
A0A0H2UN78	A0A0H2UN78_STRPN	SP_0243		5218200	11880500	18445300	16460900	8045160	11142800	21246900	19500300	6132290	10737400	15536900	21547000	6744630	17938800	17952300	37995800
A0A0H2UN80	A0A0H2UN80_STRPN	SP_0171
A0A0H2UN81	A0A0H2UN81_STRPN	SP_0251		5212350	2837740	5196340	3978870	6880240	2776600	6033810	4358270	6060900	2890090	4474720	5089060	4800170	2853730	6312300	6479320
A0A0H2UN82	A0A0H2UN82_STRPN	SP_0248			64356.7	103569		127969	103688				115116	131568
A0A0H2UN84	A0A0H2UN84_STRPN	ribD			8179140	2634060	2241920		7728870	3491640	1763380		7080640	1629670	1490130		4552530
A0A0H2UN85	A0A0H2UN85_STRPN	SP_0262		742964	927469		333082	821100			134024	669258	357201	275459	530232
A0A0H2UN86	A0A0H2UN86_STRPN	SP_0260		906566	777486	860111	707628	1060660	1190720	875309	1427940	1009230	423023	685017	598544	636901	807479	1219710
A0A0H2UN87	A0A0H2UN87_STRPN	SP_0255		4150700	13703400	7584460	5546420	7359220	15422900	9020100	6202420	6467050	11527500	6036660	6294950	8932480	16889500	13169000	19498500
A0A0H2UN88	A0A0H2UN88_STRPN	SP_0144
A0A0H2UN91	A0A0H2UN91_STRPN	SP_0184		14360800	42293900	22981800	25892000	29837300	40084900	42077000	20338600	36423200	41739600	25957200	26974500	36161400	44940000	38395800	38870900
A0A0H2UN92	A0A0H2UN92_STRPN	SP_0149		313875000	197339000	258759000	185838000	394544000	204472000	284260000	187304000	383795000	211531000	208785000	243950000	345293000	233740000	300279000	346357000
A0A0H2UN93	A0A0H2UN93_STRPN	SP_0265		12843500	15084000	10950300	12402200	16976400	15162700	14876700	12338700	15827600	14747500	12697200	15231200	10050200	15476400	12285800	17087100
A0A0H2UN95	A0A0H2UN95_STRPN	pepS		270758000	447606000	403555000	358754000	282162000	405339000	445541000	338442000	298471000	416552000	329242000	365714000	294335000	465971000	342826000	405659000
A0A0H2UN97	A0A0H2UN97_STRPN	SP_0155		2157940	2144720	2666880	2536270	3321060	1804830	3288290	2249800	2993720	1629870	2832800	3201730	2484940	1294860	4209360
A0A0H2UN98	A0A0H2UN98_STRPN	SP_0275			4259100	2765180	3581100		4405080	4495060	4850070		3844580	3374250	2390910		6182240	5367500
A0A0H2UN99	A0A0H2UN99_STRPN	manL		829044000	1100470000	959860000	775577000	1064870000	1080500000	1192780000	796644000	886609000	1192330000	792898000	863433000	1031210000	1459440000	1341160000	1316050000
A0A0H2UNA0	A0A0H2UNA0_STRPN	manM		5881730	205480000	150156000	121302000		163813000	209907000	135720000	995974	148815000	118584000	132882000		68985800	98700700	61222400
A0A0H2UNA1	A0A0H2UNA1_STRPN	SP_0198		34253900	764132	16304400	8887600	51316200	1755190	6731820	7897400	46818600	2510760	12021200	26080600	76913600	5008020	40443500	33073400
A0A0H2UNA2	A0A0H2UNA2_STRPN	SP_0161		2909140	778234	2198130	545977	1763520	1020180		3044190	3474840	466664	1869800	4039910		588748
A0A0H2UNA3	A0A0H2UNA3_STRPN	folC		17886000	13858900	15952200	11618700	15362900	13222100	11963900	11579600	15512100	11871700	15145600	15109000	6949370	12484600	17534500	13014800
A0A0H2UNA4	A0A0H2UNA4_STRPN	rsuA-1		14633900	13165700	11214300	9686110	16920400	15764600	13980600	8646260	19513300	14756700	11351200	13724300	8212190	13193400	8892570	9737830
A0A0H2UNA5	A0A0H2UNA5_STRPN	SP_0288			1304150				1042640
A0A0H2UNA6	A0A0H2UNA6_STRPN	SP_0203		67707900	38169700	280194000	77884500	77268500	54068900	478291000	98835700	119221000	44692500	97887500	135744000	64096000	36276500	149106000	173775000
A0A0H2UNA7	A0A0H2UNA7_STRPN	SP_0166			13218300	3930860	3462850		17485600	5099210	3956710		11159900	4282750	2221580		11624600	9402130	3001470
A0A0H2UNA8	A0A0H2UNA8_STRPN	SP_0298			3759470	2630720	1927810		5188460	5449760	2706540		4336860	2445440	1662800		5002490	4633560	2876230
A0A0H2UNB1	A0A0H2UNB1_STRPN	SP_0285		571622000	734291000	824138000	630855000	518435000	680211000	716445000	423888000	629241000	809967000	801777000	780770000	467082000	743198000	542289000	644745000
A0A0H2UNB4	A0A0H2UNB4_STRPN	bglA-1			30837.4
A0A0H2UNB6	A0A0H2UNB6_STRPN	SP_0293		10501300	12653000	11232900	8698170	9873330	11390900	9795450	5121900	17375600	8956490	9294730	8819020	13246000	11254500	8531230	18682900
A0A0H2UNB7	A0A0H2UNB7_STRPN	tag			2170450	1488210	433139		1876040	829568	916138		1620800	1146080			1756460	1035090
A0A0H2UNB9;A0A0H2XDC9	A0A0H2UNB9_STRPN;A0A0H2XDC9_STRPN	SP_0299;SP_0818			1225940				1296770
A0A0H2UNC0	A0A0H2UNC0_STRPN	SP_0308
A0A0H2UNC1	A0A0H2UNC1_STRPN	SP_0185		23753800	40448800	36505800	38320100	26923400	29456200	52691000	36460700	30807000	29000400	35590800	38157900	14113000	17443200	20880600	26620600
A0A0H2UNC2	A0A0H2UNC2_STRPN	SP_0305			32204.6					310092			32051.9
A0A0H2UNC3	A0A0H2UNC3_STRPN	SP_0249		1895390	1252400	4972570	3276100	2414570	1496600	4859580	2530220	2142690	1872790	3316180	3389260	5541210	3189510	6416980
A0A0H2UNC4	A0A0H2UNC4_STRPN	SP_0313		10454200	4501210	8308190	5308760	7764550	4463090	7265200	5000240	10134300	3953250	5233030	10012300	6213260	9326860	7324260	9123200
A0A0H2UNC6	A0A0H2UNC6_STRPN	SP_0310
A0A0H2UNC7	A0A0H2UNC7_STRPN	SP_0191		220426000	195469000	150692000	127971000	296822000	177724000	164587000	92865600	297068000	181393000	117379000	138998000	373158000	204596000	237979000	235414000
A0A0H2UNC8	A0A0H2UNC8_STRPN	SP_0317
A0A0H2UNC9	A0A0H2UNC9_STRPN	SP_0320			529029	594473				345684
A0A0H2UND0	A0A0H2UND0_STRPN	SP_0256			781927				892777	530187	468452		673688
A0A0H2UND1	A0A0H2UND1_STRPN	SP_0321
A0A0H2UND2	A0A0H2UND2_STRPN	cls		19307700	8032020	12408600	14784300	21093600	10631700	8536700	26406900	22233600	19461000	14406500	28951900	8959740	7972070	14268900	9236990
A0A0H2UND4	A0A0H2UND4_STRPN	SP_0267		8068430	10859000	26284400	17759300	9989380	9957070	28218400	20469900	10416000	9280400	19834200	21430200	7303440	10951800	28069500	38161300
A0A0H2UND5	A0A0H2UND5_STRPN	SP_0322								99594.5
A0A0H2UND7	A0A0H2UND7_STRPN	regR			4001820	6232260	3582780		4035520	9655270	5062120		3713600	5976850	3480920		5759200	16625800	11009100
A0A0H2UND8	A0A0H2UND8_STRPN	SP_0204		3284630	5794770	4562060	3049010		7427250	5963600	3452600	5455830	5825500	3659380	4660680		6746200	4729370	7270410
A0A0H2UND9	A0A0H2UND9_STRPN	SP_0276							332707
A0A0H2UNE1	A0A0H2UNE1_STRPN	pepC		475824000	480999000	522470000	439579000	478129000	431953000	510839000	348058000	675021000	531031000	463884000	573466000	388810000	424098000	399442000	405378000
A0A0H2UNE3	A0A0H2UNE3_STRPN	secY		153277000	214310000	225768000	195368000	183426000	203515000	252486000	200395000	170210000	199163000	209827000	240055000	81213000	104476000	107353000	126408000
A0A0H2UNE4	A0A0H2UNE4_STRPN	SP_0332		4534210	5423740	3451750	3410680	7704980	3199840	4976360	3404150	5918800	3040600	4904540	5459150		1779200
A0A0H2UNE5	A0A0H2UNE5_STRPN	SP_0333		16049600	16455500	24409200	22839100	10118600	8675500	13132500	9758430	25482400	21828400	22610800	20928000	14053100	21707500	18278500	22811200
A0A0H2UNE6	A0A0H2UNE6_STRPN	SP_0286		97518200	84551000	83316200	71052400	113151000	88866400	81291200	57737400	108311000	84572400	76059200	74928800	79538900	96843200	80378200	83227700
A0A0H2UNE7	A0A0H2UNE7_STRPN	SP_0245		5113030	2881570	6426470	4153130	5418270	1811220	4966590	4352580	5972120	2362780	5867190	5703470	2527030	1567690	2780990	2849770
A0A0H2UNE9	A0A0H2UNE9_STRPN	cps4G			5257680	8478320	4107760		5243930	8541060	4625810		3126240	5097630	3448830		5228890	6075720
A0A0H2UNF0	A0A0H2UNF0_STRPN	rplM		3975020000	5286390000	7490780000	6062690000	4230320000	4898150000	8337800000	4240430000	4468490000	6638560000	7533840000	7747070000	3087990000	5317660000	4734140000	4853170000
A0A0H2UNF1	A0A0H2UNF1_STRPN	cps4A		20790400	17110900	13180600	10601500	20999500	20835300	19301500	10812500	24763200	14518800	14191700	12097300	17128600	19519800	22200300	22381400
A0A0H2UNF2	A0A0H2UNF2_STRPN	SP_0250		1688330	738684	1573100	1655910	1789040		1574850	1476910	1666650	475746	1061050	1372610
A0A0H2UNF3	A0A0H2UNF3_STRPN	cps4I		3580570	39390200	32268300	16687800		58566600	53929700	30553800		36760400	23892300	20262100		60396400	72952900	66454300
A0A0H2UNF4	A0A0H2UNF4_STRPN	cps4H			8171640	9893050	5904220		7647680	12250500	8631770		6663270	10911500	9317020		16420200		42597700
A0A0H2UNF7	A0A0H2UNF7_STRPN	SP_0354			14377100	9240080	9952380		12291400	15657300	9112290		8571950	9312480	9703190		6739430	12528200	10276700
A0A0H2UNF8	A0A0H2UNF8_STRPN	cap4J		3175230	56950100	49824100	20019800	1721700	76687900	77933000	37537600	6696190	54410700	33742200	27242300	4189310	80248300	91320900	101663000
A0A0H2UNF9	A0A0H2UNF9_STRPN	SP_0306							3491.24										239839
A0A0H2UNG0	PULA_STRPN	spuA		38548300	20644600	33248200	28188700	71158200	28461700	40789100	42453100	51645300	26200500	26480900	35908600	55050200	47372300	60942800	74832900
A0A0H2UNG1	A0A0H2UNG1_STRPN	SP_0373		47459300	60279000	43454700	35688200	57334200	61141400	53527800	39396900	60395700	63598100	40281200	40361800	48058700	56186200	45586400	52763400
A0A0H2UNG2	A0A0H2UNG2_STRPN	cps4K		1746420	59861200	43533800	19985500	2352010	83860600	71264800	42825800		53649800	28014000	22909800		63868300	89678900	79332000
A0A0H2UNG3	A0A0H2UNG3_STRPN	mapZ		209793000	50567000	100957000	90341000	262197000	56007300	136225000	98533600	210599000	58603500	96646100	105214000	241751000	74706900	144756000	211936000
A0A0H2UNG4	A0A0H2UNG4_STRPN	SP_0311			272642
A0A0H2UNG5	A0A0H2UNG5_STRPN	SP_0277			963017				679518	1941270	1834170		2962310				1500210
A0A0H2UNG6	A0A0H2UNG6_STRPN	gnd		1228190000	1457610000	1755880000	1471550000	1304120000	1393470000	1662770000	1278050000	1594260000	1547390000	1785120000	1855940000	1223680000	1449180000	1336920000	1642210000
A0A0H2UNG7	A0A0H2UNG7_STRPN	SP_0379
A0A0H2UNG8	A0A0H2UNG8_STRPN	SP_0282		428759000	503478000	726648000	624049000	608123000	518156000	892439000	688184000	596717000	510410000	728644000	784762000	499985000	428624000	632279000	584134000
A0A0H2UNH0	A0A0H2UNH0_STRPN	cbpJ			4935110	9360350	5983090		5349180	12718400	9394980		4544020	7372910	7657100		6045150	10374700	13815100
A0A0H2UNH2	A0A0H2UNH2_STRPN	SP_0287		83817600	76454300	55599300	62979200	94177900	90662000	66827500	48622100	94060700	82130500	45842100	61247400	81664300	94928100	90428400	88272100
A0A0H2UNH3	A0A0H2UNH3_STRPN	SP_0323				117292	491458										186481
A0A0H2UNH4	A0A0H2UNH4_STRPN	SP_0385		23545600	62806500	27054200	26237300	29148300	45217600	35442700	24391000	32380800	47028200	32582500	28312100	14548500	29998400	21247600	20097500
A0A0H2UNH6	A0A0H2UNH6_STRPN	mvaK2		15758200	3356080	5215770	6180980	13419800	3315280	5405900	4175870	25380000	3214250	11727900	5549530	25410600	5069160	6001320	30841400
A0A0H2UNH7	A0A0H2UNH7_STRPN	SP_0386		21925300	24055200	18890400	13528300	31446600	24962900	21367800	14588800	18688600	17650600	12633200	12301500	18205000	16631700	14169800	15673200
A0A0H2UNH9	A0A0H2UNH9_STRPN	cbpF		29463900	62841400	27363200	15297300	31928600	61694600	33348600	23045700	38119900	53253100	21756700	16764200	31340700	65359000	29625900	25108600
A0A0H2UNI0	A0A0H2UNI0_STRPN	ftsL		32437500	5097630	9043060	12563200	28775900	4267320	11491800	6121210	35926300	5628100	8821200	18017400	49840800	18586900	37302600	76845500
A0A0H2UNI2	A0A0H2UNI2_STRPN	cbpG			83734800	14582800	30359100		15013500	46260500	45059700		40093900	17846600	33948200		73913500	31859600	30618900
A0A0H2UNI3	A0A0H2UNI3_STRPN	SP_0302
A0A0H2UNI4	A0A0H2UNI4_STRPN	SP_0404		251422000	185290000	435727000	279190000	201548000	227523000	220203000	181806000	206440000	230394000	335036000	338351000	309977000	287559000	289914000	344636000
A0A0H2UNI5	A0A0H2UNI5_STRPN	cps4E		8398970	62045700	86954100	59517300		59912600	132584000	75149200		47114000	74538000	70752800		58347300	126693000	110693000
A0A0H2UNI6	A0A0H2UNI6_STRPN	SP_0405		8920340	14709200	9505900	10725900	10403500	10494300	13502100	6717560	9014390	16424500	15591400	11281300	3893680	6417320	7726580
A0A0H2UNI7	A0A0H2UNI7_STRPN	SP_0410			11831900	1695510	1279100		12465400	1982140	1430400		8326200	1268340	906973		4176690
A0A0H2UNI9	A0A0H2UNI9_STRPN	SP_0412		13608500	5352410	15906100	22737100	15854000	5060290	20673200	15064900	13919800	5760580	20443100	17440100	5635320	7484350	5731440	25566000
A0A0H2UNJ0	A0A0H2UNJ0_STRPN	SP_0355		5881270	78141000	65064900	39291100	2716950	81477400	98284300	57097000		59212800	53720400	46445800	33539200	44882000	52144800	45718200
A0A0H2UNJ1	A0A0H2UNJ1_STRPN	SP_0416		73775400	77577000	101677000	94573100	92655600	67447300	83708700	79021800	100760000	49110500	85059500	86000100	46249000	47636100	53766600	68428900
A0A0H2UNJ2	A0A0H2UNJ2_STRPN	recD2		21109400	24556600	22033600	17616800	23683500	24919800	23521500	16669300	24648400	27409500	20492300	19439100	14623200	22523700	20398900	17583000
A0A0H2UNJ3	A0A0H2UNJ3_STRPN	SP_0312		13068500	10694100	20068300	14773600	16340300	12311900	26040300	18471400	14480700	10781900	16906500	20583900	12295800	12933600	17586200	22831500
A0A0H2UNJ4	A0A0H2UNJ4_STRPN	cps4L		3545170	75853900	46705600	27705600		103739000	97503400	61146700		66513400	39699500	30437400		82949900	92613000	80456300
A0A0H2UNJ5	A0A0H2UNJ5_STRPN	fabK		585911000	423124000	670638000	574188000	683666000	358390000	672951000	530958000	536884000	406554000	655950000	667368000	607517000	430705000	617939000	713659000
A0A0H2UNJ6	A0A0H2UNJ6_STRPN	SP_0409		1167050000	558087000	1266630000	791755000	1149070000	451253000	904898000	537182000	1455030000	553800000	855546000	771269000	1320420000	473743000	987278000	1078930000
A0A0H2UNJ7	A0A0H2UNJ7_STRPN	accB		455217000	480812000	523061000	435054000	642038000	546450000	771735000	595598000	681743000	489947000	511203000	613208000	2442290000	1132930000	1739820000	1395660000
A0A0H2UNJ8	A0A0H2UNJ8_STRPN	SP_0319			140771	706190	431238		222103				228043	637468	675642
A0A0H2UNJ9	A0A0H2UNJ9_STRPN	SP_0415		381995000	302977000	323553000	268339000	556956000	275746000	392462000	249661000	522195000	298310000	378141000	340680000	417537000	282530000	346296000	393598000
A0A0H2UNK1	A0A0H2UNK1_STRPN	accC		323198000	277927000	311814000	283630000	381207000	270001000	368974000	277623000	351039000	269027000	275698000	326080000	273619000	276874000	292108000	352282000
A0A0H2UNK2	A0A0H2UNK2_STRPN	SP_0376		15754500	14590700	24721900	15837000	17964100	11019900	20010100	14585000	22422900	14127200	18012600	22666900	8779110	11918400	14006800	14091300
A0A0H2UNK3	A0A0H2UNK3_STRPN	SP_0324
A0A0H2UNK4	A0A0H2UNK4_STRPN	fabF		403246000	448221000	444181000	420502000	638661000	473091000	638752000	422296000	648500000	428656000	441289000	463455000	731370000	591310000	647943000	794969000
A0A0H2UNK5	A0A0H2UNK5_STRPN	ilvB		115904000	150149000	120016000	119857000	135816000	157756000	141649000	115235000	132384000	165045000	123453000	140406000	114171000	161300000	112016000	144613000
A0A0H2UNK6	A0A0H2UNK6_STRPN	mvaK1		43138800	25108900	39173400	48360200	40479100	24491600	30081800	27830400	41649000	20305300	30588000	38097000	26073000	25710800	32570400	39049500
A0A0H2UNK7	A0A0H2UNK7_STRPN	SP_0434		500324000	242148000	571717000	367541000	839351000	211209000	717264000	412249000	930922000	234069000	450002000	558393000	1070950000	232719000	553092000	626814000
A0A0H2UNL0	A0A0H2UNL0_STRPN	ilvN		76649100	132340000	109096000	87957200	88924100	122197000	123610000	96223800	103367000	135432000	122680000	129252000	90783000	125600000	110201000	118669000
A0A0H2UNL1	A0A0H2UNL1_STRPN	SP_0451		1950190000	1159490000	1868410000	1614020000	1765480000	1179950000	2110560000	1450880000	1992260000	1231010000	1393850000	1469970000	1961410000	1447870000	2053730000	2249090000
A0A0H2UNL2	A0A0H2UNL2_STRPN	SP_0387		344390000	238628000	225134000	170433000	381039000	194539000	243398000	191925000	417831000	213989000	180484000	205564000	535544000	238348000	248169000	294474000
A0A0H2UNL3	A0A0H2UNL3_STRPN	SP_0338		21800900	49136500	33128600	22970800	37243400	52492000	40538300	30009600	23787300	47133800	25781900	24388800	27286900	47354500	44600300	49974600
A0A0H2UNL5	A0A0H2UNL5_STRPN	pfl		901418000	1469380000	772723000	631109000	1173300000	1484260000	943798000	670050000	1105890000	1538100000	737332000	749546000	805371000	1225410000	772456000	784641000
A0A0H2UNL6	A0A0H2UNL6_STRPN	SP_0452		65274400	109664000	112860000	99589500	76005500	91365800	128073000	103705000	90757900	92110600	108960000	123866000	40814100	65529500	72435400	79806100
A0A0H2UNL7	A0A0H2UNL7_STRPN	cps4F			8830970	9240000	5902600		9411290	16084900	7162540		6129730	6345960	5834310		9320120	13435400	16494100
A0A0H2UNL9	A0A0H2UNL9_STRPN	ilvA		61400800	138016000	76035600	57964000	74249300	130714000	82551900	62866900	74899900	142188000	64110900	73961100	41122500	103656000	54905400	52451100
A0A0H2UNM3	A0A0H2UNM3_STRPN	SP_0356			2592210	3263030	401173		3484050	5851960	3750980	1874400	1579930	2742460	1324840		47309100
A0A0H2UNM5	A0A0H2UNM5_STRPN	SP_0413		151329000	177099000	222237000	175096000	180568000	188178000	271446000	207304000	153968000	193205000	215613000	233528000	143007000	218474000	234558000	284977000
A0A0H2UNM7	A0A0H2UNM7_STRPN	SP_0463			764223	1225470	884387		669205	1654690	1370060		589848	1481730	1185150		1110500	4728580	3711370
A0A0H2UNN0	A0A0H2UNN0_STRPN	fabD		290601000	107305000	169264000	132660000	248210000	97512700	179113000	97796000	232700000	100293000	136806000	123145000	308673000	152575000	209982000	244983000
A0A0H2UNN1	A0A0H2UNN1_STRPN	SP_0468
A0A0H2UNN2	A0A0H2UNN2_STRPN	SP_0475			1321300												38885000
A0A0H2UNN3	A0A0H2UNN3_STRPN	cbpC		13995200	75277900	46656700	46923900	15742400	77323500	37883900	40314100	19964300	67196300	34926800	46194300	8386650	69740300	27076500	26224800
A0A0H2UNN4	A0A0H2UNN4_STRPN	SP_0471			123368
A0A0H2UNN6	A0A0H2UNN6_STRPN	SP_0474
A0A0H2UNN7	A0A0H2UNN7_STRPN	SP_0481		6282180	10261900	10478000	8735560	6604380	8460540	9702190	8219040	8146890	9625070	11412600	10216900	4154700	5675410	14393300	7570990
A0A0H2UNN8	A0A0H2UNN8_STRPN	SP_0442		687182000	575836000	1246380000	829709000	884888000	757996000	1538940000	816281000	814059000	571708000	1050990000	1041140000	652511000	565661000	681554000	1124660000
A0A0H2UNN9	A0A0H2UNN9_STRPN	SP_0480		17110000	21178600	20517700	16326800	18373500	19073800	22138200	18631100	19222500	17670400	17794400	21097800	9514130	11186200	14442200	13533800
A0A0H2UNP0	A0A0H2UNP0_STRPN	mvaD		308233000	197528000	276304000	197949000	261119000	123541000	181024000	136346000	400884000	212263000	182287000	242787000	220475000	160918000	164879000	208930000
A0A0H2UNP1	A0A0H2UNP1_STRPN	lacF-1							87440.4
A0A0H2UNP2	A0A0H2UNP2_STRPN	SP_0448
A0A0H2UNP3	A0A0H2UNP3_STRPN	SP_0488		49782600	63084000	56447400	79341000	55177900	44691700	65926700	61867900	59977200	38656500	99349900	78212100	14576700	17037600	20435500	23871300
A0A0H2UNP4	A0A0H2UNP4_STRPN	SP_0489		2164110	3433380	4311530	2128590	2743010	4481200		2329390	3035500	4658820		4421590		1671320
A0A0H2UNP6	A0A0H2UNP6_STRPN	SP_0484		2265010	2477180	2719950	1792180	3029140	2012810	3337040	2714410	2873710	2222410	1988590	2655890	2962340	2844820	2387860
A0A0H2UNP9	A0A0H2UNP9_STRPN	SP_0453		54851100	79681700	68294000	57554300	70286600	73792300	81699800	67491300	67234800	74586500	65592400	64669000	54441900	65314900	68898100	89694600
A0A0H2UNQ0	A0A0H2UNQ0_STRPN	SP_0496		21689800	16088300	17507800	19605300	27507000	16150700	16110000	18791800	26353400	15175400	16355500	20266200	14978300	15994500	14021700	19212700
A0A0H2UNQ1	A0A0H2UNQ1_STRPN	SP_0490			697791				481515				455476				315192
A0A0H2UNQ2	A0A0H2UNQ2_STRPN	SP_0408		75319000	94213200	92775300	72085300	99666200	71662900	126901000	77854000	81213000	84346900	97662600	95229300	38672900	64124300	65197500	58263400
A0A0H2UNQ3	A0A0H2UNQ3_STRPN	SP_0501		61681500	65965300	114511000	94977500	75059600	64210100	100689000	97266300	79512100	69461100	110194000	122384000	77432200	74067500	122273000	105408000
A0A0H2UNQ5	A0A0H2UNQ5_STRPN	glnA		217183000	366719000	294343000	229576000	251851000	355490000	313471000	238253000	268010000	340733000	247868000	254665000	169545000	300714000	255448000	275283000
A0A0H2UNQ8	A0A0H2UNQ8_STRPN	SP_0506			459099								256332
A0A0H2UNQ9	A0A0H2UNQ9_STRPN	SP_0466							32268.2
A0A0H2UNR1	A0A0H2UNR1_STRPN	SP_0507			707959				584669				941791
A0A0H2UNR2	A0A0H2UNR2_STRPN	fabG		393951000	486382000	709055000	596250000	588350000	481148000	788826000	603233000	549128000	471729000	693398000	694152000	828388000	559757000	631236000	722097000
A0A0H2UNR3	A0A0H2UNR3_STRPN	hsdS			7545410	3758850	2979150		8749460	6896070	3151710		6841850	2899700	2350760		11545500	3779960	4275880
A0A0H2UNR9	A0A0H2UNR9_STRPN	SP_0520		12706600	19105800	16479200	15631600	13779900	20639300	24949300	15607100	16727200	17044000	14558800	13718200	38456800	27896100	33331400	55861700
A0A0H2UNS0	A0A0H2UNS0_STRPN	SP_0521		200481000	193017000	275244000	243704000	105625000	77261300	120843000	119120000	265474000	135626000	151180000	226778000	93446400	105593000	149532000	159927000
A0A0H2UNS1	A0A0H2UNS1_STRPN	lacE-1
A0A0H2UNS2	A0A0H2UNS2_STRPN	SP_0443		2197400000	1700240000	1985990000	1948760000	2653250000	1699540000	2724000000	2047820000	3331340000	1659360000	2024250000	2373330000	4302360000	2139850000	2238100000	2661160000
A0A0H2UNS3	A0A0H2UNS3_STRPN	SP_0522		63938600	72832400	65013200	53951400	59530000	57459100	53765000	43891000	75046500	59007700	52962900	58140000	33521100	37361200	40151800	46279500
A0A0H2UNS4	A0A0H2UNS4_STRPN	blpR		11179900	16130700	21297300	18656300	12361600	14762900	16361300	15545400	15653900	13594600	18790400	26386800	7356680	10829000	14997500	20268000
A0A0H2UNS5	A0A0H2UNS5_STRPN	SP_0486		11202100	13562100	17540600	15836200	12776300	13410600	20440800	13142800	14872200	15984200	16718800	18731900	15176600	19751700	17334000	29048400
A0A0H2UNS6	A0A0H2UNS6_STRPN	blpS			766352				434809	619687			721736	588083			1027620
A0A0H2UNS7	A0A0H2UNS7_STRPN	SP_0449			3449130		903304		3246170	1751310	1098320		3074390	1081140	1709720		4595710	1124240
A0A0H2UNS8	A0A0H2UNS8_STRPN	blpH		2575750	4635780	5060920	4044580	2933750	5444740	6773770	6174550	2995980	4117150	4095580	5494860	5160130	7028860	95481900	21866200
A0A0H2UNT1	A0A0H2UNT1_STRPN	SP_0454		14342000	21658200	14201700	12084600	18688800	18651700	16049300	15752700	17322700	20196100	11036900	16055000	15553400	13957100	13368600	13997100
A0A0H2UNT5	A0A0H2UNT5_STRPN	SP_0498			1486480	6285660	3297620		1772480	7814790	4557730		1372830	4596080	3466730		2395830	5840310	7715070
A0A0H2UNT6	A0A0H2UNT6_STRPN	SP_0462			32612.4								52485.1
A0A0H2UNT7	A0A0H2UNT7_STRPN	blpL		2888240	4940000	7041740	8514450	4514740	5302380	4667080	6069640	3117450	4779740	7123840	9153080	2849740	3877950	2162020	4477160
A0A0H2UNU0	A0A0H2UNU0_STRPN	SP_0467			550241
A0A0H2UNU1	A0A0H2UNU1_STRPN	SP_0473			2303610	1889090	3164810		3184130	3157980	2585380		2287720	2192530	1192250		2667210	2899700
A0A0H2UNU2	A0A0H2UNU2_STRPN	hsdM			30061600	11590800	7994420		32943200	13841900	9939500		26492600	6618270	8959990		27155700	11165100	12807600
A0A0H2UNU3	A0A0H2UNU3_STRPN	SP_0479		1425430	2570690	2172870	3093690	1646430	1617840	1969940	2500030	1521490	1018830	2190940	1757910
A0A0H2UNU6	A0A0H2UNU6_STRPN	SP_0523		11631300	17066900	15267800	13643500	12527100	13170100	15836100	12025200	15131300	10843400	12402800	14341600	3977580	7860710	7144680	4409790
A0A0H2UNU9	A0A0H2UNU9_STRPN	SP_0500		4080040	1286950			1794100	893823		290952	2326950	697359
A0A0H2UNV3	A0A0H2UNV3_STRPN	SP_0505			1232480	1473940	1199360		1808760	2472430	678329		1580110	1509820	1281570		1522110
A0A0H2UNV7	A0A0H2UNV7_STRPN	hsdR			10495100	3081060	2733730		10716600	4252640	3213340		10258000	2552420	3178730		9257150	3885340	5558730
A0A0H2UNV9	A0A0H2UNV9_STRPN	SP_0555		22174700	19536600	23394800	22386100	24309600	22489300	34447200	24055800	31746300	21320500	32020300	29491400	26170200	24512900	28727900	36832400
A0A0H2UNW0	A0A0H2UNW0_STRPN	SP_0558			2230070				1306820				2631720				3134940
A0A0H2UNW1	A0A0H2UNW1_STRPN	SP_0518
A0A0H2UNW2	A0A0H2UNW2_STRPN	SP_0554		205515000	180969000	280331000	260456000	217767000	166417000	311160000	206362000	261774000	195101000	267323000	373586000	187296000	167806000	170377000	191235000
A0A0H2UNW3	A0A0H2UNW3_STRPN	SP_0562		2403560	16877300	6155800	4582660	3353830	16059700	8634020	5564380	3431830	15188300	4919530	5487610	3891130	16386800	6530870	11238200
A0A0H2UNW4	A0A0H2UNW4_STRPN	SP_0563		81543700	70881900	91588300	80054200	128252000	85369600	167106000	121690000	151064000	91503500	95176500	97195300	211238000	184126000	196016000	189980000
A0A0H2UNW5	A0A0H2UNW5_STRPN	SP_0561		16321600	34052600	11023500	65630800	28068300	33674700	16092600	149072000	19769700	26298600		12756200	61075400	75266300	203692000
A0A0H2UNW6	A0A0H2UNW6_STRPN	blpT		33362300	12513000	176048000	80256700	19564900	17332200	110231000	101200000	57281700	9250170	100859000	138964000	16647000	14159800	72731700	88275800
A0A0H2UNW7	A0A0H2UNW7_STRPN	SP_0567		2001620	6882650	3049720	2868530	2722450	4578330	4026250	3095410	2430630	6205400	3005430	3147460	2987540	5429390	3860460	4957420
A0A0H2UNW8	A0A0H2UNW8_STRPN	SP_0566		16930300	31131800	27636900	29085700	11505300	28070500	31025300	11593600	17270600	23968500	23570600	22105000	5969660	21216900	20296900	14000100
A0A0H2UNW9	A0A0H2UNW9_STRPN	SP_0570
A0A0H2UNX0	A0A0H2UNX0_STRPN	blpB			78266.8		26043.7		58516.1	54981			117378		252501		110155
A0A0H2UNX1	A0A0H2UNX1_STRPN	SP_0575			607520				697876				524331
A0A0H2UNX2	A0A0H2UNX2_STRPN	licT			361438				433885			616637					1404700
A0A0H2UNX4	A0A0H2UNX4_STRPN	SP_0582
A0A0H2UNX6	A0A0H2UNX6_STRPN	SP_0580			5089610	2233260	1562510		3845230	3880990	3538770		3040380	1829490	1390900		3134150
A0A0H2UNX7	A0A0H2UNX7_STRPN	SP_0584		10935800	4734760	9326190	11148400	11414400	5643640	12565400	8158100	10499800	6498570	11500200	17313300	10662500	9155770	12949100	11672300
A0A0H2UNX9	A0A0H2UNX9_STRPN	SP_0590		9710010	14805900	7216550	4832570	8728070	9159710	7885540	5538940	10990300	11599900	6552470	6053810	6000090	8704260	7720840	7288960
A0A0H2UNY0	A0A0H2UNY0_STRPN	mrnC		4976990	5770650	9573560	8621210	6066120	5728210	10850600	7035080	8700970	4255730	8605860	8373500	3898670	6169730	5244280	6117210
A0A0H2UNY1	A0A0H2UNY1_STRPN	cysE		10987800	15339500	10923900	9500560	12264900	13564200	12083500	10237600	12660400	15018300	10620800	11059900	8281820	10389300	12242700	10370200
A0A0H2UNY4	A0A0H2UNY4_STRPN	vex1			705193	773740	369067	515461	745071	1019430	1241280		486428	246906	840595		1913330	578949
A0A0H2UNY6	A0A0H2UNY6_STRPN	SP_0549		37487900	50980800	57148200	47917900	41372000	53207300	55720200	42477400	38614100	57234500	52529900	54089700	28702600	53535500	51390800	47193300
A0A0H2UNY7	A0A0H2UNY7_STRPN	vncR		11135700	22141400	16714000	11963300	9347440	16089300	13745100	10059700	13183800	15132100	11897600	14092200	5556690	15438100	10746600	11905300
A0A0H2UNY8	A0A0H2UNY8_STRPN	vncS		44746200	49257100	40947600	36592900	51297100	43158700	49651000	36378700	43168200	46499700	28674800	31974900	21247800	32201000	37988400	41880300
A0A0H2UNZ1	A0A0H2UNZ1_STRPN	SP_0608		31931600	62835900	76195200	32322700	31856400	61584400	49559200	31349300	22864600	61603100	41934900	44943900	8231510	21849100	16686200	13740400
A0A0H2UNZ2	A0A0H2UNZ2_STRPN	SP_0610		140576000	340685000	188333000	169584000	174499000	334894000	209153000	152913000	152898000	332909000	190243000	203002000	120059000	284469000	109905000	151524000
A0A0H2UNZ3	A0A0H2UNZ3_STRPN	SP_0609		51557300	82806200	82471300	72415400	59246400	77842300	99362100	75461900	57788200	78514100	66745300	87530200	132130000	113778000	149797000	254471000
A0A0H2UNZ4	A0A0H2UNZ4_STRPN	SP_0564		223923000	304952000	430284000	374737000	245397000	325966000	540576000	310422000	234648000	381818000	474094000	468130000	255844000	411288000	471085000	439606000
A0A0H2UNZ5	A0A0H2UNZ5_STRPN	rnj		165179000	129891000	138329000	107545000	184535000	128381000	144125000	108434000	174175000	127633000	128919000	123346000	172359000	132605000	144105000	171290000
A0A0H2UNZ6	A0A0H2UNZ6_STRPN	SP_0571			4669300	4724030	4136490		4206570	4669570	4029810		3118980	2303420	2623070		9330490	7443470	5579810
A0A0H2UNZ7	A0A0H2UNZ7_STRPN	SP_0619		83650800	53808600	85728800	67109600	77898900	63734400	78308300	57762000	100754000	55949600	72202800	83698000	70513500	68421900	56907700	80961300
A0A0H2UNZ8	A0A0H2UNZ8_STRPN	estA		32113700	18488300	45713000	28784200	36397800	20113500	23832700	24564200	49915500	16528700	27440200	32938400	18453700	11365400	8282170	26468000
A0A0H2UNZ9	A0A0H2UNZ9_STRPN	fibA		7456110	4250650	6230440	3866000	10211500	4713400	6810920	5022590	13749600	3393450	4449750	2950240	17999700	4701290	9062580	6115600
A0A0H2UP00	A0A0H2UP00_STRPN	SP_0577			2172060	1412020	1420830		2043920	1339070	1443070		2116440		1384940		1717570
A0A0H2UP01	A0A0H2UP01_STRPN	SP_0624		24119800	14980300	20267000	23142000	27192800	14307600	28484700	23040300	29156000	17846700	33973000	26277700	34962900	27083600	40443100	46428600
A0A0H2UP02	A0A0H2UP02_STRPN	SP_0620			16083200	6662490	2954640		19058600	5989790	4645490		19958800	4051900	5640460		25017500	11660700	14605100
A0A0H2UP04	A0A0H2UP04_STRPN	SP_0586		2927060	2283810	3328260	2676970	2539140	1497620	2904420	3657830	4154690	2120020	3188960	3215990	2071360	1324170	4708060
A0A0H2UP05	A0A0H2UP05_STRPN	SP_0627		129413000	199948000	158020000	136577000	162102000	189974000	172446000	131433000	159477000	190725000	141632000	132534000	109513000	166487000	134868000	146512000
A0A0H2UP06	A0A0H2UP06_STRPN	brnQ		13272700	22480200	22702300	16957800	17171400	15115700	23358200	21495700	15695700	15524100	20491300	23265200	4557900	7235150	8278820	5437090
A0A0H2UP10	A0A0H2UP10_STRPN	SP_0638			547873	313760	241327	188783	200114			512583					202919
A0A0H2UP11	A0A0H2UP11_STRPN	lrp		21203800	10776200	8713790	11102100	17488800	8316040	11999400	6265940	28450500	8885120	9589410	10863400	7082240	9938100	7789880	10999400
A0A0H2UP16	A0A0H2UP16_STRPN	vex2		7843200	14111800	14198200	10522100	9859680	14206900	16260800	10551000	10338700	13144300	12876400	10783200	7258960	13261400	17681700	18385400
A0A0H2UP17	A0A0H2UP17_STRPN	SP_0646		142850000	177837000	378785000	277586000	106376000	231017000	424212000	272574000	170972000	135691000	246642000	231702000	95189300	330544000	543026000	554891000
A0A0H2UP18	A0A0H2UP18_STRPN	nusA		165128000	237837000	257840000	228790000	185546000	217230000	279779000	246371000	212624000	229960000	255715000	250154000	151052000	199384000	190569000	228226000
A0A0H2UP19	A0A0H2UP19_STRPN	bgaA			6826880	10482200	5858500	1850380	8912440	11307900	7305200		9422620	8695800	9259210		11342900	18978700	19525000
A0A0H2UP20	A0A0H2UP20_STRPN	SP_0647		5538660	25462300	34631700	28122200	6418540	24568800	50414900	30475800	7733770	18557600	31569400	31487800	5881070	17734400	30245200	37624200
A0A0H2UP21	A0A0H2UP21_STRPN	SP_0653		17815400	13147400	23882300	21699800	14549000	11762400	15340000	12225900	22162100	12685600	20420800	26799900	4697660	5909850	3969890	5124710
A0A0H2UP22	A0A0H2UP22_STRPN	SP_0606		3855680	2652420	3422230	2794430	4624450	3533450	4071220	2707350	5214370	3697020	3232000	4406280		2158170	1886310
A0A0H2UP25	A0A0H2UP25_STRPN	SP_0655		5052580	3087250	3306200	3433100	5700180	2394530	3712770	2700620	5512820	3273800	2961960	3683410	2637100	2634980	2780600	3026740
A0A0H2UP26	A0A0H2UP26_STRPN	SP_0659		3543710	4078290	2311900	1208720	2769520	3992030	2442560	1898890	2818670	4405270	1543440	2273020		6507310	2457700	6226890
A0A0H2UP27	A0A0H2UP27_STRPN	SP_0565			1745170				1143540				1240010	1629900
A0A0H2UP28	A0A0H2UP28_STRPN	recJ		17441200	22667800	21773300	16989500	17796600	21008200	21906200	15203100	21264900	21007700	21698600	22752400	16166700	18754200	20877500	21600600
A0A0H2UP29	A0A0H2UP29_STRPN	SP_0661		9337870	17250400	26330800	15039600	10438400	16567700	22120600	12907300	9966910	16917700	17068000	15913600	7503220	17133000	18976600	20062000
A0A0H2UP30	A0A0H2UP30_STRPN	SP_0662		2037190	4156720	3233850	2388780	2337990	3905830	3849780	3059510	1969650	4249970	2978620	2534230	2986600	4168840	4930370	4802230
A0A0H2UP31	A0A0H2UP31_STRPN	SP_0667		546901000	63162200	185256000	137177000	575315000	66213000	410606000	265822000	769268000	63979500	160712000	144279000	1060190000	96405700	393732000	753490000
A0A0H2UP33	A0A0H2UP33_STRPN	fibB		21548800	9585440	18766200	16452800	24763800	8858160	19874700	15347400	25441700	8356730	19158500	15327300	13742100	6594650	10449400	11827300
A0A0H2UP34	A0A0H2UP34_STRPN	gki		542929000	313968000	562488000	434124000	556831000	263866000	451155000	299006000	683462000	346747000	461043000	554507000	487877000	288603000	413040000	429902000
A0A0H2UP35	A0A0H2UP35_STRPN	bglA-2			567499				589975				519122				499643
A0A0H2UP36	A0A0H2UP36_STRPN	SP_0670		3234770000	1863310000	4149520000	3463920000	3168840000	2132120000	5862860000	3435950000	3073080000	1857910000	3538150000	4172020000	2127990000	1724200000	2384630000	3305100000
A0A0H2UP37	A0A0H2UP37_STRPN	SP_0675		14324400	15019300	18063300	13451600	16734300	14038900	20304300	13738500	16268400	13564700	16054500	15688600	14829800	16054700	22163800	22000500
A0A0H2UP38	A0A0H2UP38_STRPN	SP_0622		353357000	293201000	299822000	245823000	474569000	301611000	325073000	239816000	559184000	311334000	285489000	291036000	621770000	347754000	316232000	469960000
A0A0H2UP39	A0A0H2UP39_STRPN	SP_0676		43178500	64089000	47001800	32300400	51648300	57086600	46806500	38447300	57417300	62499300	45063000	47569000	35765700	47094300	29582200	46660100
A0A0H2UP40	A0A0H2UP40_STRPN	SP_0677		39763800	34075500	61883300	39483100	44270100	40477900	77058800	53112600	52454700	40114600	42005400	49076500	48485100	57739100	64456200	62655000
A0A0H2UP42	A0A0H2UP42_STRPN	rsuA-2		1734540	1120800	1482630	1104100	1879870	965231	894167	1738330	3187760	736591	1320740	1885970
A0A0H2UP43	A0A0H2UP43_STRPN	SP_0682
A0A0H2UP44	A0A0H2UP44_STRPN	bipA		296373000	379545000	383339000	318012000	328464000	360361000	482623000	356453000	346465000	389173000	376441000	383817000	297418000	339293000	368772000	403781000
A0A0H2UP45	A0A0H2UP45_STRPN	SP_0628		5562320	5641080	5195770	2189340		5877560	4609290	1884480	8965160	7106620	1446250	4472770		7055640	4998400	4334430
A0A0H2UP48	A0A0H2UP48_STRPN	SP_0687		89021500	46673400	92883500	90218300	103655000	38260700	92441000	72910600	100646000	53884300	98711000	109118000	63970800	31924500	50626000	61565800
A0A0H2UP49	A0A0H2UP49_STRPN	SP_0636		8292220	8785600	10476000	7102920	11047100	8951190	11726500	9085330	10076700	8653950	10257700	9965530	6746400	8198800	11922200	15094900
A0A0H2UP50	A0A0H2UP50_STRPN	SP_0686		33271000	18304700	30406400	28171700	41980900	14451000	31757600	27456800	37171900	17822600	26739600	29371100	27743600	11688300	21299100	24497600
A0A0H2UP51	A0A0H2UP51_STRPN	vex3		4302670	10079500	7832840	5387500	6066090	9576240	10292900	6361050	5856990	7970220	6389040	6600760	4711620	7662360	13444500	11448600
A0A0H2UP54	A0A0H2UP54_STRPN	SP_0695
A0A0H2UP55	A0A0H2UP55_STRPN	SP_0641			78627200	15806200	16506900		82198000	16882500	18957300		73433900	14646900	23123100		101305000	40766300	72290800
A0A0H2UP56	A0A0H2UP56_STRPN	SP_0607		6580160	18384600	7205790	5498370	8006890	20221100	13469200	4529070	4674330	13822400	8968220	3805030	6204860	15760300
A0A0H2UP61	A0A0H2UP61_STRPN	SP_0650
A0A0H2UP62	A0A0H2UP62_STRPN	SP_0707			1181400	1646360	1305830		1505380	3555660	1965600		952065	2857750	1287250		1355890	2434650	2288400
A0A0H2UP63	A0A0H2UP63_STRPN	SP_0709			11118500	5053750	16986100		6083620	6690380	23246500		9207560	7323980	18197100		33675100		8933860
A0A0H2UP65	A0A0H2UP65_STRPN	SP_0617		3466080	1630640	2309090	2269160	2936120	1547740	2514620	1428930	4676850	1389350	2867870	3820450	5179690	2022070	1454750	3243590
A0A0H2UP66	A0A0H2UP66_STRPN	lctO-2		334196000	371277000	636591000	480106000	418913000	434367000	847330000	483762000	363292000	394249000	555595000	537135000	319671000	396044000	645634000	778924000
A0A0H2UP67	A0A0H2UP67_STRPN	SP_0716		18007900	2651450	3996090	2397690	22502000	2544120	2854800	11492300	19118100	1868710	2069970	1570420	27896200	4875090		11149000
A0A0H2UP68	A0A0H2UP68_STRPN	SP_0657		5198870	4982660	4320050	3316070	5649070	4618200	4447670		4100620	3136880	2892630	3969320
A0A0H2UP69	A0A0H2UP69_STRPN	pepV		2922480000	1780470000	2807560000	2678210000	3510540000	1776410000	3711290000	3121870000	3215010000	1492860000	1882570000	2370850000	6948610000	2513030000	3699490000	4730920000
A0A0H2UP71	A0A0H2UP71_STRPN	tenA		1317350	906445	1071010	1157500	1710880	1046320	2120140	944534	1638840	1158660	1301570	1508530	1480110	815483
A0A0H2UP72	A0A0H2UP72_STRPN	thiW		230070	494244				327230	497387		545535	295814		439764
A0A0H2UP73	A0A0H2UP73_STRPN	SP_0665		31625800	30209600	43385400	32521300	32385200	25552800	30776700	22568700	37776700	29253300	34101800	34998200	21273200	23487700	20965000	27682000
A0A0H2UP74	A0A0H2UP74_STRPN	SP_0629		114022000	168994000	139197000	108074000	154411000	148179000	151835000	127378000	163218000	152435000	116903000	136561000	162460000	145022000	157590000	163686000
A0A0H2UP75	A0A0H2UP75_STRPN	thiD		8781200	17209000	17259100	18097300	9959380	21174900	25540300	15499500	9458760	23000600	16615400	16861900	9404950	21026900	22030200	26799800
A0A0H2UP76	A0A0H2UP76_STRPN	SP_0729		25147700	36199700	34964600	34638100	139360000	46666400	74148200	51138400	26636900	31027800	30048800	32325200	23613400	34244200	39051400	35299300
A0A0H2UP77	A0A0H2UP77_STRPN	SP_0731			8178670	15753400	8418260		8070770	24717100	14321400		7178250	11062200	10209600		8950220	36318200	20723500
A0A0H2UP78	A0A0H2UP78_STRPN	hflX		33227100	31196400	42607900	36304200	38612100	29919400	40267700	30382200	43603900	32871000	38278000	40515300	34641800	28610400	35185100	40671200
A0A0H2UP79	A0A0H2UP79_STRPN	SP_0637		1067510	1588550	1213210	1281470	1425600	1264050	1159970	2313180	915613	1283980	1082220	1423080	2111680	1056940
A0A0H2UP81	A0A0H2UP81_STRPN	SP_0737		632612				324490	516762			785764		848466
A0A0H2UP83	A0A0H2UP83_STRPN	SP_0678		142985000	226163000	234309000	184190000	167649000	195215000	226382000	204445000	185252000	201550000	230274000	203256000	107100000	169464000	202118000	173506000
A0A0H2UP84	A0A0H2UP84_STRPN	SP_0645		7145380	22688300	39409100	34219000	10018200	18658600	31068500	32748100	12110300	18287300	22528200	25949600	8220410	17023700	35809300	27819300
A0A0H2UP85	A0A0H2UP85_STRPN	SP_0739		23031400	14796200	13722600	17821700	23262200	11183700	15145900	14917700	30729600	14693000	15524200	22125100	19162200	9395700	11780100	24586600
A0A0H2UP86	A0A0H2UP86_STRPN	SP_0743		9251390	12372500	18910800	19096600	11971200	11326800	13701200	13285900	14351000	12952100	19762100	16735100	8351280	12272400	16751600	17144600
A0A0H2UP87	A0A0H2UP87_STRPN	SP_0744		45551700	49153800	70457400	58295100	31890200	33922500	38050100	30649300	64502400	45641400	72233200	74610200	20182800	29508300	33796700	27333800
A0A0H2UP89	A0A0H2UP89_STRPN	SP_0652		28331600	9720270	9921160	9022430	33240700	10688400	6834640	28759500	54271900	31973200	28479500	30470000	21797600	6809720	18743500	23537600
A0A0H2UP91	A0A0H2UP91_STRPN	livM		1900470	2569760	1394560	2688790	1985000	1340100	1453910	3169640	3004830	1324920	2267280	3374770	1804710	2632380	8411690
A0A0H2UP92	A0A0H2UP92_STRPN	livG		165110000	151028000	148414000	134058000	170623000	128727000	145556000	127404000	199685000	146069000	154909000	157577000	95618300	97123400	122969000	134895000
A0A0H2UP93	A0A0H2UP93_STRPN	ccdA-1
A0A0H2UP94	A0A0H2UP94_STRPN	ftsX		191738000	113059000	105666000	115704000	216738000	90727300	139871000	109385000	188227000	92419800	104553000	122591000	109866000	86197300	109070000	88953500
A0A0H2UP95	A0A0H2UP95_STRPN	livF		121886000	91181300	68579700	68962200	136473000	83699000	81728200	71767200	142999000	79760400	65416600	75028700	115570000	85427600	86752700	102634000
A0A0H2UP98	A0A0H2UP98_STRPN	holA		38601200	40821800	40620800	38410500	46180000	33562900	52277800	41732800	49979300	36520700	56075900	49076400	38748800	28816300	40992200	38030800
A0A0H2UP99	A0A0H2UP99_STRPN	SP_0666		16608500	5993700	7051770	6396030	19550700	3609090	5982290	3599990	18272100	8899860	4331710	6695480	14251800	4136450		17340000
A0A0H2UPA0	A0A0H2UPA0_STRPN	SP_0760		6089540	7365030	6478120	6834850	9353670	5775610	8965030	9199620	9311740	4940430	4529700	6937380	8595200	3536590	5019680	8194940
A0A0H2UPA1	A0A0H2UPA1_STRPN	SP_0767		45373600	50115700	58419300	43971100	48548000	40220600	50303300	40854200	68077900	44816700	52818400	41911100	40021600	36519400	27438700	45993600
A0A0H2UPA3	A0A0H2UPA3_STRPN	SP_0673		46121800	17462500	20008800	25934000	35847000	17024900	23662400	19282000	62008600	19865100	22465000	22495600	29472100	19985400	35208200	28253400
A0A0H2UPA5	A0A0H2UPA5_STRPN	SP_0769			1127350				408025				743507
A0A0H2UPA7	A0A0H2UPA7_STRPN	SP_0782		272153000	232461000	324263000	274550000	257283000	240760000	524560000	291108000	264368000	265549000	246235000	237624000	329576000	452870000	524910000	490997000
A0A0H2UPB2	A0A0H2UPB2_STRPN	SP_0781		13088200	5402440	13979300	8463600	16312400	5619350	19079000	11149300	12869400	6392540	10773800	13289800	10052900	12567300	11226600	18330300
A0A0H2UPB4	A0A0H2UPB4_STRPN	SP_0787		81142900	19258500	38944300	31515000	103426000	17690000	39134400	24257900	100454000	18938400	26935000	42411000	64404600	17777400	55104400	89466600
A0A0H2UPB6	A0A0H2UPB6_STRPN	SP_0783		1593090	15151700	4805640	6893800	2239670	15398200	7596510	6410160	3738140	16368900	4989860	6627580		15377000	12652700	12054200
A0A0H2UPB7	A0A0H2UPB7_STRPN	SP_0793		28056600	18788000	24613700	14656300	26170600	14722200	17963600	15188900	31192800	15843600	14493500	20629700	20564100	14485200	11499400	18788000
A0A0H2UPB8	A0A0H2UPB8_STRPN	SP_0786		151368000	48919600	101326000	85650500	174649000	52651800	142599000	146389000	179714000	54638000	114504000	126918000	197738000	65174900	126259000	143445000
A0A0H2UPC0	A0A0H2UPC0_STRPN	SP_0789			9437780	3836230	3035480		7317220	3170390	1533340		8697920	3950800	2419970		11762800	5726680	4164250
A0A0H2UPC1	A0A0H2UPC1_STRPN	SP_0727		36085400	19609600	30494200	20435600	82825400	12847400	16011600	13629500	44083500	14819000	20657500	35321700	14900800	9497820	9949610	18417600
A0A0H2UPC5	A0A0H2UPC5_STRPN	SP_0794			2404850	1400690			2915650	2222950	2608080		1948660	3030080	930805	2223580	4251360		20676200
A0A0H2UPC7	A0A0H2UPC7_STRPN	pepN		459968000	431586000	544062000	453929000	460833000	345248000	517579000	333196000	546022000	439096000	538597000	534385000	315692000	306984000	287178000	318051000
A0A0H2UPC8	A0A0H2UPC8_STRPN	SP_0805		30929800	19137700	43675500	34692700	48752000	18733200	59605800	62465900	50671400	17983200	20653800	29740700	36573800	7920320	33568100	30632400
A0A0H2UPD0	A0A0H2UPD0_STRPN	SP_0801		179754000	100776000	135218000	111187000	170148000	83968100	123583000	81212800	202238000	112191000	111305000	147843000	127792000	89470000	102613000	136115000
A0A0H2UPD1	A0A0H2UPD1_STRPN	SP_0740			725508				794621	1304430			673910
A0A0H2UPD2	A0A0H2UPD2_STRPN	SP_0804		529714000	22334900	12802900	7461040		22654300	16818500	10954900		21726000	9876660	12753900		28857800	28526200	17680000
A0A0H2UPD4	A0A0H2UPD4_STRPN	SP_0816		758898000	141561000	224756000	160399000	708815000	132563000	300051000	169618000	707255000	137060000	169254000	180065000	1214920000	235090000	360499000	455720000
A0A0H2UPD6	A0A0H2UPD6_STRPN	livJ		885461000	705902000	554301000	468387000	1137370000	733831000	699472000	513707000	1065160000	753179000	497215000	563503000	1257650000	814784000	635210000	668596000
A0A0H2UPD8	A0A0H2UPD8_STRPN	SP_0823		77649300	69212200	49592000	49158200	84158300	74247800	84553500	57542000	81057900	67663300	66117200	37985100	63289000	55661500	51268600	75097100
A0A0H2UPE0	A0A0H2UPE0_STRPN	SP_0817			8400920		4155960		13398300	3314990	6014170		4551040	3089980	6175290		3711590
A0A0H2UPE1	A0A0H2UPE1_STRPN	SP_0822		51839500	104772000	91129400	51599200	47336300	84712800	119757000	59276100	123579000	85670900	73122500	63989200	774473000	137609000	160141000	188872000
A0A0H2UPE2	A0A0H2UPE2_STRPN	SP_0754		153734000	73265700	99650200	88769900	321741000	72055800	110695000	78030100	349168000	66839500	107458000	105739000	224069000	69085400	90362600	123395000
A0A0H2UPE3	A0A0H2UPE3_STRPN	SP_0831		487807000	443850000	795579000	586179000	524157000	356315000	691537000	467754000	676369000	426925000	599887000	710441000	429114000	392210000	491191000	586822000
A0A0H2UPE4	A0A0H2UPE4_STRPN	SP_0824		142919000	148804000	158269000	149932000	167055000	130936000	187509000	134863000	166020000	148719000	167592000	163977000	131436000	131690000	126114000	137310000
A0A0H2UPE6	A0A0H2UPE6_STRPN	SP_0728		14267100	4608270	19052900	13507900	86445000	3802910	45553200	29594800	17273600	3590110	12738500	19325200	9563220	2389620	8728110	14356400
A0A0H2UPE7	A0A0H2UPE7_STRPN	cshB		107562000	134834000	120894000	99323700	133305000	127361000	126709000	88230900	123541000	139189000	109411000	108444000	85821100	110143000	115435000	97455300
A0A0H2UPE8	A0A0H2UPE8_STRPN	SP_0837			6156350	1284980	1795020		4705700	2824830	569895		7595890	943942	996644		4807030
A0A0H2UPF0	A0A0H2UPF0_STRPN	SP_0833			13685000	19412400	9973810		23564200	28904100	14988300		39323600	18985000	21056300		209780000	89127100	91733600
A0A0H2UPF1	A0A0H2UPF1_STRPN	manA		168519000	118345000	168185000	148347000	120930000	109381000	174165000	118798000	126683000	84171900	120917000	113733000	195754000	115841000	171671000	189371000
A0A0H2UPF2	A0A0H2UPF2_STRPN	SP_0770		114136000	103664000	103583000	99285800	111007000	91131700	91989000	71175400	128364000	100370000	102441000	98898900	88099100	99776700	96632800	94118200
A0A0H2UPF3	A0A0H2UPF3_STRPN	SP_0845		419749000	728282000	653837000	487921000	533557000	777572000	793474000	499034000	467565000	820414000	520854000	541341000	845050000	1085100000	1023290000	1110400000
A0A0H2UPF4	A0A0H2UPF4_STRPN	cdd		40121900	23047800	37637100	27501000	27851100	13140300	27778600	23349400	83549500	21092900	33520900	44050300	44684700	16283700	32126900	44915700
A0A0H2UPF6	A0A0H2UPF6_STRPN	SP_0741		21846700	20769700	17870800	13435200	23346400	19218500	17712600	13289400	26426900	19919000	16449200	18841100	11790000	13399900	12433600	14762200
A0A0H2UPF7	KHPA_STRPN	khpA		148474000	39499300	27008300	27299400	53817600	34304200	35033000	36323600	171265000	33973800	26474600	36587300	85513500	35472600	27059900	27134300
A0A0H2UPF8	A0A0H2UPF8_STRPN	SP_0846		127229000	143695000	131456000	108249000	144193000	143786000	159421000	122499000	150026000	143643000	126145000	133247000	117926000	147622000	124328000	126180000
A0A0H2UPG1	A0A0H2UPG1_STRPN	livH		34271000	43553500	36735900	32806100	34465900	37242400	35272900	27372600	31769400	43208500	40302000	37609200	17043400	25515000	26645200	20510200
A0A0H2UPG2	A0A0H2UPG2_STRPN	SP_0861		462950000	292828000	627708000	537725000	641367000	348686000	917239000	605093000	672286000	398152000	547283000	706391000	740419000	544084000	740348000	790370000
A0A0H2UPG3	A0A0H2UPG3_STRPN	gor		166931000	195612000	237821000	192827000	201579000	189663000	301214000	200768000	201498000	213136000	245439000	228487000	164272000	166839000	221546000	209410000
A0A0H2UPG4	A0A0H2UPG4_STRPN	ilvE		277932000	389666000	285564000	263705000	245567000	348961000	285420000	192478000	282363000	382313000	249581000	243828000	227944000	319587000	284992000	316030000
A0A0H2UPG5	A0A0H2UPG5_STRPN	rpsA		2610550000	2842000000	3010970000	2604840000	2934560000	3112770000	3711000000	2304620000	2662450000	3534160000	2829410000	2773610000	3318860000	4075100000	3840860000	4230280000
A0A0H2UPG6	A0A0H2UPG6_STRPN	ftsE		367405000	212591000	316499000	273069000	397177000	210916000	334558000	276692000	355094000	223726000	290298000	366601000	211738000	189912000	226188000	272774000
A0A0H2UPG7	A0A0H2UPG7_STRPN	SP_0867		331119000	419409000	568252000	496665000	423695000	433524000	683899000	560745000	444902000	413462000	504263000	593583000	442366000	416180000	490376000	599346000
A0A0H2UPG8	A0A0H2UPG8_STRPN	SP_0864		78866700	23137800	31948000	34895200	35824500	15112100	18912800	12507800	111498000	20008200	20497600	37652100	12235400	15589200	14636100	11265500
A0A0H2UPG9	A0A0H2UPG9_STRPN	SP_0790			1148520				1353980	1752010			620018	684647
A0A0H2UPH0	A0A0H2UPH0_STRPN	SP_0868		122365000	140855000	191496000	147287000	143768000	147042000	232028000	147647000	141906000	149501000	151556000	165850000	145174000	167889000	205187000	266783000
A0A0H2UPH1	A0A0H2UPH1_STRPN	dacA		50977300	41590600	41673700	40123000	56738100	41762600	52718200	41656700	64930800	39463600	39696400	52168300	48032400	47993400	43596500	56957800
A0A0H2UPH3	A0A0H2UPH3_STRPN	SP_0869		38105200	23825300	39806100	26885500	36271000	21665500	32890300	25868100	45688600	21270400	28719900	32590700	24261100	22722600	27629900	33383000
A0A0H2UPH4	A0A0H2UPH4_STRPN	SP_0873		23372500	15505400	20250100	21090400	26699600	11332000	13263000	16575800	11001200	10593600	15096100	18430100		5443930	5697380
A0A0H2UPH5	A0A0H2UPH5_STRPN	SP_0795			2099020		1346640	573563	2701740	2617430	1137350		2167010	1324920	1485260		1593050		3580800
A0A0H2UPH6	A0A0H2UPH6_STRPN	SP_0771		552306000	592202000	614353000	507570000	667725000	565507000	664012000	501015000	698740000	618570000	610140000	649202000	477956000	503397000	522613000	548623000
A0A0H2UPH7	A0A0H2UPH7_STRPN	SP_0877		16468800	32615100	36218500	26609800	21735500	41132500	48844600	32667700	17203600	36548000	30050100	28324500	21082400	43265600	79424800	72152700
A0A0H2UPH8	A0A0H2UPH8_STRPN	SP_0879		21371700	29965300	26282600	23379400	26069200	24526800	31307800	24207500	27741600	23330400	20215800	24837900	28619400	21191800	27535900	22993800
A0A0H2UPI0	A0A0H2UPI0_STRPN	dinG		9020300	9194180	8894530	7777150	10920700	7995020	9620920	7917510	10978400	9431740	8683400	10195900	7171700	7022330	8008560	8336850
A0A0H2UPI1	A0A0H2UPI1_STRPN	SP_0884		96201200	68907400	70368300	65299000	64063200	40408900	44804800	44200900	99991800	65423600	69036000	71140500	30817600	39037000	32322800	33244700
A0A0H2UPI2	A0A0H2UPI2_STRPN	SP_0777		2309170	3731800	4970160	3769130	2372420	3687450	3831440	3056250	3301200	2434550	2508280	6037420		3991960	2927330	1792710
A0A0H2UPI3	A0A0H2UPI3_STRPN	SP_0885		123260000	88880200	138144000	116976000	116315000	65430800	100025000	76510300	175550000	90745400	138340000	168335000	73351000	45923400	42666900	52622200
A0A0H2UPI4	A0A0H2UPI4_STRPN	SP_0880		45673000	29106600	61026900	44322100	46133600	29977700	42300500	38520800	49959200	34494400	46442000	50050000	30916200	28005700	37837000	37137200
A0A0H2UPI5	A0A0H2UPI5_STRPN	SP_0785		508360000	180004000	313900000	341120000	676956000	173876000	362137000	257451000	670836000	180570000	304667000	320364000	694884000	217244000	395787000	421932000
A0A0H2UPI6	A0A0H2UPI6_STRPN	SP_0889			1441820	1044940	307228		954378	896966	739012		1161220	3755180			1238280	14521800
A0A0H2UPI8	A0A0H2UPI8_STRPN	SP_0890
A0A0H2UPI9	A0A0H2UPI9_STRPN	SP_0791		15123300	17045200	19069500	12665400	15326200	16409600	21683800	16221700	20373400	17492300	21684100	22406900	11348200	15081900	15217400	15065900
A0A0H2UPJ0	A0A0H2UPJ0_STRPN	dnaE		6795460	9169560	8415930	6680820	7770020	8873820	9232320	6985300	7690970	8547000	7556980	8617150	5555500	8674760	8113080	11314800
A0A0H2UPJ1	A0A0H2UPJ1_STRPN	SP_0886			9311900	10460200	6256570		11083300	17106800	9761840		9052120	8327810	7081560		10577500	19133300	20161700
A0A0H2UPJ3	A0A0H2UPJ3_STRPN	pyk		1676220000	1658600000	1789490000	1546050000	1868500000	1746300000	2199640000	1425840000	1886920000	1853620000	1686340000	1753500000	2210360000	1996320000	1929670000	2227570000
A0A0H2UPJ4	A0A0H2UPJ4_STRPN	SP_0796			4012040	2547630	2487580		4357400	2486800	4573210		2631090	1508860	2114210		9621960		4273910
A0A0H2UPJ5	A0A0H2UPJ5_STRPN	SP_0904		4443840	3491060	4736800	4164860	3221750	3072050	4352330	2670940	3945020	4058910	4183240	2242130	17227400	8464910	12435600	11904100
A0A0H2UPJ7	A0A0H2UPJ7_STRPN	SP_0826			1070280	1498040	1048560		877002	2261020	1200010		833945	910648	631927		773471
A0A0H2UPJ8	A0A0H2UPJ8_STRPN	SP_0803		10606400	17315700	9935700	12345700	14221500	11103000	11408400	11082200	15963900	11465800	12180900	10944700	4418910	4873790	5800800
A0A0H2UPJ9	A0A0H2UPJ9_STRPN	SP_0910		158646000	73593500	52275300	70967300	227985000	56064500	68914300	133254000	255363000	52104500	34550900	115639000	47556400	43436800	41469300	40153800
A0A0H2UPK0	A0A0H2UPK0_STRPN	SP_0905
A0A0H2UPK1	A0A0H2UPK1_STRPN	SP_0899			7127580	4611460	1803250		3593730	4112320	2553910		5671320	4811280	3232290		9883990	13457800	15746800
A0A0H2UPK2	A0A0H2UPK2_STRPN	SP_0834			90870700	67558600	74169500		114563000	111958000	109923000		201052000	83798200	122006000		702776000	206578000	218280000
A0A0H2UPK4	A0A0H2UPK4_STRPN	cad		5874640	13726900	10430000	7974200	7515750	16199600	10279100	7524000	6879630	14695600	7444050	7961510	7227310	12726400	13974800	13894900
A0A0H2UPK5	A0A0H2UPK5_STRPN	SP_0906		68469000	41032400	87007700	57196300	162423000	40584400	97350800	97203100	97341700	33001900	32990900	42200700	177073000	33221200	28115800	51934800
A0A0H2UPK7	A0A0H2UPK7_STRPN	SP_0841		45057400	24733700	23944000	23528100	44549800	20231500	24690400	16642400	47347300	25738900	26601100	27966000	42644800	23620100	28409900	33308600
A0A0H2UPK8	A0A0H2UPK8_STRPN	SP_0923		192503000	53450500	58176200	53130800	177770000	46203900	48593500	40857500	200861000	32503200	29463200	38042200	82349900	38852900	44263200	45205400
A0A0H2UPL0	A0A0H2UPL0_STRPN	SP_0912		112881000	124629000	116720000	119755000	164361000	114519000	121638000	118484000	163312000	115897000	108149000	138263000	83524500	79936900	71302600	85332200
A0A0H2UPL2	A0A0H2UPL2_STRPN	lspA		14116100	20478900	13165400	14219000	14714200	19546800	37054400	11967200	18689700	21660800	30958400	22195100	8962450	16655500	18897600	8761650
A0A0H2UPL3	A0A0H2UPL3_STRPN	SP_0847		42044700	66671800	41232900	39117600	52277000	49092500	41119300	40843400	51780100	53518600	39486300	49524800	16895800	23775800	17796800	23672900
A0A0H2UPL4	A0A0H2UPL4_STRPN	SP_0830		52009600	23258200	39968900	29175900	55045800	10682800	40844300	30238400	70473800	18703500	31584100	32302100	19986000	10107000	13790300	10087100
A0A0H2UPL5	A0A0H2UPL5_STRPN	SP_0924
A0A0H2UPL6	A0A0H2UPL6_STRPN	SP_0919		68414200	128398000	119757000	92349800	51287800	108003000	83474000	71654900	92825600	120502000	94935100	101549000	42213800	93461600	66006100	66651700
A0A0H2UPL7	A0A0H2UPL7_STRPN	SP_0858			11431800	7680750	5656990		11150100	10796800	7473820		9295120	6966910	4509040		9661420	7488600	8404450
A0A0H2UPL8	A0A0H2UPL8_STRPN	holB		5931230	8298890	10109600	7972810	6055410	7750520	11698600	8751580	6505550	7990560	8462060	9746430	5997790	7184950	8446690	3046790
A0A0H2UPL9	A0A0H2UPL9_STRPN	deoD		301959000	228060000	358888000	310327000	312847000	211047000	366786000	216002000	340562000	249700000	342576000	343171000	284557000	249000000	348419000	398543000
A0A0H2UPM0	A0A0H2UPM0_STRPN	rluD		73733400	81562400	69965500	55801900	89381700	81554400	94725200	70739300	99228400	90196600	71919900	79969200	61164200	74622100	74071100	77263500
A0A0H2UPM1	A0A0H2UPM1_STRPN	SP_0925		411248	800991	1445080	1895670	629730	659854			314133
A0A0H2UPM2	A0A0H2UPM2_STRPN	dnaX		35845900	26716000	31402300	29934900	44269300	24710400	36660800	24529100	45232800	27101100	34717500	36867200	26750200	23809100	30807900	30423900
A0A0H2UPM3	A0A0H2UPM3_STRPN	SP_0946		66390400	80260200	77811400	74408100	73247800	75307900	85747400	72819500	84498900	82674500	75822200	84556200	46518000	71176000	64581700	76728900
A0A0H2UPM4	A0A0H2UPM4_STRPN	pyn		43417200	36309800	48397800	36679100	45824900	28580200	42794900	27550500	43111300	38458100	42873500	43534300	34030300	34489500	38909800	43473200
A0A0H2UPM5	A0A0H2UPM5_STRPN	cbpE		41307200	17061600	20728700	17954900	43435900	17565100	35264100	22649600	48456600	14645500	19403400	17055900	99631600	27165100	57649300	71246100
A0A0H2UPM6	A0A0H2UPM6_STRPN	rsmI		13039900	21383500	13175800	10715000	14533000	21394700	14670800	10962200	14748300	21087200	12150500	11705800	9939400	19341700	15888500	15705100
A0A0H2UPM8	A0A0H2UPM8_STRPN	SP_0848		62685900	75234800	55561700	52649400	66083500	60512200	51227500	54095900	90238600	56379200	56818300	60715600	25925600	34761300	42592100	24005600
A0A0H2UPM9	A0A0H2UPM9_STRPN	SP_0948		34923600	64938700	53445600	42732100	39942200	56582100	57650600	44423600	51859900	61656200	56332300	54135800	32881300	51285200	51418700	65870300
A0A0H2UPN0	A0A0H2UPN0_STRPN	SP_0939			2373190	2052060	1645120		1780050	4980710			1838300	1416240	1006110		2613890		37746500
A0A0H2UPN1	A0A0H2UPN1_STRPN	SP_0870		44080800	28073400	30719500	28695000	37656700	25274300	28528700	23842500	55515400	24889200	35325000	37228300	25867800	21214300	37187700	40690000
A0A0H2UPN2	A0A0H2UPN2_STRPN	gloA		805458000	431589000	905505000	950559000	1191930000	486144000	1710900000	1323360000	615117000	237902000	379820000	497453000	2085820000	745337000	1502380000	1524490000
A0A0H2UPN3	A0A0H2UPN3_STRPN	SP_0859			14855400	11427700	9320540		16733800	15196500	12980800		11795100	10416200	10112200		14359600	13548200	14204200
A0A0H2UPN4	A0A0H2UPN4_STRPN	SP_0950			2454150	1078670	931949		3823240	1995740	1178150		3195270	650589			4878500
A0A0H2UPN6	A0A0H2UPN6_STRPN	lacR-1		7577590	8342510	7923800	10438800	9340590	7287290	12572800	7566520	10696200	7685260	9631550	10129400	8938540	8646230	14854800	10940200
A0A0H2UPN7	A0A0H2UPN7_STRPN	SP_0866			536498				440990		1060320		709575
A0A0H2UPN9	A0A0H2UPN9_STRPN	tehB		76855600	62903900	59662200	47317700	65459300	52850500	53438100	36216300	81524800	59524000	46115600	77213300	78423600	72724100	47789600	40389700
A0A0H2UPP0	A0A0H2UPP0_STRPN	pavA		21538900	21140900	20429200	17891100	24199900	19736300	25394600	19941100	28501300	21210500	19843600	23494000	19542800	19525100	20860900	18771500
A0A0H2UPP1	A0A0H2UPP1_STRPN	SP_0882		18907300	16131500	12673400	13160900	24032400	18212500	19196500	11090300	22093200	18338900	15497100	16840300	16342500	15562300	9600510	10372200
A0A0H2UPP2	A0A0H2UPP2_STRPN	SP_0871		142983000	155829000	192205000	137930000	161007000	160576000	219610000	148689000	173885000	173967000	144881000	172158000	168795000	193495000	249862000	272689000
A0A0H2UPP4	A0A0H2UPP4_STRPN	SP_0985		113149000	76732800	118245000	108810000	116932000	70320300	132820000	96077700	129676000	87785100	133855000	121667000	75175500	84227000	83655200	101923000
A0A0H2UPP5	A0A0H2UPP5_STRPN	SP_0887			3355620	3614080	2131710		3684930	5182840	3446320		2994980	3136450	2050650		2654140	4894160	6495270
A0A0H2UPP7	A0A0H2UPP7_STRPN	mtf		310993	33489100	22355500	6061010		18152200	18119200	11472000		22236800	13779600	12859200		25904600	18689200	15230000
A0A0H2UPP8	A0A0H2UPP8_STRPN	pepF		183430000	141145000	173668000	141442000	217810000	148699000	205762000	148687000	232276000	150838000	174404000	184405000	166292000	156587000	149418000	157751000
A0A0H2UPP9	A0A0H2UPP9_STRPN	SP_0876		33290600	18499800	19647900	15887700	29798500	15897400	25165900	17361800	28630500	16246600	14427200	23039500	32272600	24271200	22575700	24082400
A0A0H2UPQ0	A0A0H2UPQ0_STRPN	SP_0892			1628110	2262140	1920890		1922370	3091940	1790380		1301660	1620540	1817970		2651970		8471250
A0A0H2UPQ1	A0A0H2UPQ1_STRPN	SP_0986		4433270	3763460	3052980	4212830	4289170	2833160		2733020	5097480	1618720	4792000	3453680
A0A0H2UPQ2	A0A0H2UPQ2_STRPN	SP_0987		37280200	16910600	22964800	19549700	48705800	15289400	27604900	17336400	46277500	18475700	21154600	25147700	51374500	16921000	38794400	36797100
A0A0H2UPQ5	A0A0H2UPQ5_STRPN	SP_0992		35310600	63052900	57416900	45914400	38109600	57216300	70954800	45492000	47122500	56992500	60821600	55705700	45745200	73165200	67100600	99445400
A0A0H2UPQ6	A0A0H2UPQ6_STRPN	SP_0901		67226900	39478400	137275000	118690000	80527000	41409100	141150000	106049000	69572000	41874000	120806000	133093000	70102700	57302100	85273700	116820000
A0A0H2UPQ7	A0A0H2UPQ7_STRPN	SP_0888							1520920				689973				2718530
A0A0H2UPQ8	A0A0H2UPQ8_STRPN	ccdA-2		9079660	16703800	24353000	12275100	9660470	9580770	16754400	13387500	7606320	10746900	11453500	13093800	1932730	5849310	6206860	9396470
A0A0H2UPQ9	A0A0H2UPQ9_STRPN	SP_0993		121098000	87357500	131386000	106445000	170904000	92918400	175286000	182327000	140226000	64699700	95876300	99248300	228883000	110700000	219555000	237311000
A0A0H2UPR0	A0A0H2UPR0_STRPN	SP_1003		240816000	54048300	37036800	50665800	130927000	36041100	17190700	23909200	117556000	29191100	12143400	25164700	617091000	103435000	64484000	76460300
A0A0H2UPR1	A0A0H2UPR1_STRPN	SP_0907			71358400		36184000		67550000		48337400		53483700	81418200	51612900		108240000
A0A0H2UPR2	A0A0H2UPR2_STRPN	argR		116747000	67234600	91756200	72823300	71224600	62218900	68391300	48215700	378392000	60036300	73673600	68953200	124606000	59555600	74673000	74368200
A0A0H2UPR3	A0A0H2UPR3_STRPN	SP_1004		252423000	62695700	109861000	99624200	236756000	49773700	80219600	63569400	289340000	47211700	55922100	87202400	728713000	127787000	190220000	230301000
A0A0H2UPR5	A0A0H2UPR5_STRPN	SP_1000		24035900	30242000	25301900	20710100	32121800	28823500	30301200	19307400	28009700	29705200	20459100	23610400	44304900	34447100	45536900	48448300
A0A0H2UPR6	A0A0H2UPR6_STRPN	SP_0913		86443800	78245400	88494700	91698800	115814000	75000000	100945000	106763000	102131000	74076900	85964200	90068500	48143100	46010500	55080900	67240800
A0A0H2UPR7	A0A0H2UPR7_STRPN	SP_1012		1529520	6890120	7234850	5737720	1708490	4639530	11646000	7737590	1665530	4855920	6748740	8389960		3490110
A0A0H2UPR8	A0A0H2UPR8_STRPN	SP_0902		2801460	1494610	2744620	2396530	4137820	2159810	5248660	4717290	4433040	1612150	2044310	3520410	4732910	2382050	2294600	6928820
A0A0H2UPR9	A0A0H2UPR9_STRPN	SP_1022		24031200	18461700	34656400	27997700	41752600	24260000	51887500	43241600	28714600	15432800	28546700	25163800	48366900	16229600	22598900	41742100
A0A0H2UPS0	A0A0H2UPS0_STRPN	nspC		13704300	11973400	10852600	13099600	7625120	8549940	10161500	6591560	15318000	12904300	15163300	14506000	4812160	9159630	5513240	9433910
A0A0H2UPS2	A0A0H2UPS2_STRPN	SP_1023		13062900	14269700	13320300	11305800	10336600	17159900	14321800	11066200		12709600	13421900	10697500		12394600	17065000	58547700
A0A0H2UPS3	A0A0H2UPS3_STRPN	SP_0908		74219100	88703200	88108600	68972700	86956000	94167000	89614700	63388400	86092600	94721600	78432300	82830400	69649000	91857500	92258300	94220200
A0A0H2UPS4	A0A0H2UPS4_STRPN	SP_1030			3302470	10849500	3428480		2540710	4657730	2184060		2790880		6447720		3132640
A0A0H2UPS5	A0A0H2UPS5_STRPN	asd		591522000	614791000	727502000	696382000	614825000	507978000	721128000	498841000	615488000	667020000	769261000	757776000	502186000	599598000	412895000	532259000
A0A0H2UPS9	A0A0H2UPS9_STRPN	SP_1035			4218950	5496340	2625110		5477070	8361940	5020670		3892650	4307010	4421020		3246930	11115000	7696770
A0A0H2UPT0	A0A0H2UPT0_STRPN	SP_1025		126541000	157935000	138992000	120963000	151538000	155888000	164809000	130355000	172726000	163879000	148152000	147490000	160461000	172455000	168049000	167777000
A0A0H2UPT1	A0A0H2UPT1_STRPN	proC		36721700	23579900	41523100	23886100	46470500	21448100	35581100	28055100	45445300	21867900	30959200	34968200	22495900	15146700	16532000	23942000
A0A0H2UPT3	A0A0H2UPT3_STRPN	SP_0922		31111300	48043900	44069300	36375300	35984800	43206400	36491400	24201300	33876500	49537700	35544900	33913000	29924800	46427900	39787900	35193200
A0A0H2UPT4	A0A0H2UPT4_STRPN	SP_1040			2611540	3638240	1878260		2750600	3966310	3834920		2058150	2959170	2931300		3286550
A0A0H2UPT5	A0A0H2UPT5_STRPN	SP_1032		3507670	43704300	37950100	20004900	593936	44992600	53458300	31121800		30875400	28206300	23538500		61723800	77123100	73501700
A0A0H2UPT6	A0A0H2UPT6_STRPN	SP_0927		75530900	86733400	90431400	82164800	102198000	87923100	112136000	77630300	100297000	86151900	96469200	97792100	90956600	80039900	107949000	117402000
A0A0H2UPT7	A0A0H2UPT7_STRPN	SP_1041			621034				1133890		1414650		778145	1728080					3796520
A0A0H2UPT9	A0A0H2UPT9_STRPN	SP_1047		8580360					451396					25045400
A0A0H2UPU3	A0A0H2UPU3_STRPN	SP_1042			647896								477403
A0A0H2UPU6	A0A0H2UPU6_STRPN	SP_1057		3738870	77467300	24596200	11829200		62723600	35614700	17688100		59918700	26348000	13012700		55601600	38378200	30598300
A0A0H2UPU7	A0A0H2UPU7_STRPN	SP_0942			288934				53966.1				354751
A0A0H2UPU9	A0A0H2UPU9_STRPN	SP_1061		2610190	27018600	9857580	5425110		31099500	11876400	6760790		22042400	7785600	7553380		22822100	14487700	11192300
A0A0H2UPV0	A0A0H2UPV0_STRPN	SP_0957			5030900	2377510	1470790		4512380		1243420		6066600	2343860	1252090		1665780
A0A0H2UPV1	A0A0H2UPV1_STRPN	SP_1062		4355980	92187300	23067600	12262200	2767140	87132500	27805900	19123100		62022200	17956800	13553600		53718000	20688300	19372900
A0A0H2UPV2	A0A0H2UPV2_STRPN	SP_0953		3440980	28591500	11174600	11251600	4048600	25979700	13232800	13164800	4303970	25756000	8257280	12212800	4072810	22489300	10764200	9134890
A0A0H2UPV3	A0A0H2UPV3_STRPN	SP_1058			2148160	1202240			2042800	943656			1321840	454142			2370560	4800560	3319970
A0A0H2UPV4	A0A0H2UPV4_STRPN	SP_1067		39233800	10505100	6944140	4956650		8531620	6054160	2974950		6140960	4795610	3471230		4470290	8121470
A0A0H2UPV5	A0A0H2UPV5_STRPN	SP_0974		63286300	97836200	61110500	52415700	73863900	65348200	59809400	70890900	62792200	66104000	52886400	62397200	20501900	37093800	25927100	25898600
A0A0H2UPV6	A0A0H2UPV6_STRPN	SP_1069		154674000	133623000	140990000	130086000	190610000	138834000	152788000	121556000	154640000	139421000	116694000	118848000	185891000	157398000	195609000	187363000
A0A0H2UPV7	A0A0H2UPV7_STRPN	SP_0958			6655720	2910620	1523480		5598900	3211620	2200800		7587210	1619860	2023870		5392230	3402340	1906270
A0A0H2UPV8	A0A0H2UPV8_STRPN	cpoA		30620000	18078400	20545000	20460600	34286900	18397200	21310200	23264000	37135100	20403900	18009900	29728000	24996600	23996600	16790900	23768100
A0A0H2UPV9	A0A0H2UPV9_STRPN	SP_1063		2555530	26603700	3736480		2596750	22737600	6081170	2903600		16767400	4693020	1564860		18504600	2155510
A0A0H2UPW0	A0A0H2UPW0_STRPN	trmR		18953400	24211200	22609900	19890600	22510900	23221100	26023200	20090500	21766300	23524100	23987200	20928700	16316000	20203200	22166000	29420800
A0A0H2UPW1	A0A0H2UPW1_STRPN	rnr		47059400	67256000	50000500	45925700	69511500	60081300	63489400	47870600	65160300	65759500	48806700	54339700	40713700	41497700	40999800	44971600
A0A0H2UPW2	A0A0H2UPW2_STRPN	SP_1082		10632900	5485380	11388000	7282690	9546890	4245500	7801160	4224080	14815200	5757280	6906840	5566670		4168350		10044900
A0A0H2UPW3	A0A0H2UPW3_STRPN	SP_1070		7888500	11159100	7335420	7514520	8521130	8438650	6521100	7164700	8278530	8882160	5718080	8945360	3131690	3505480	4388330	2617650
A0A0H2UPW4	A0A0H2UPW4_STRPN	SP_1074		293232000	274959000	247082000	271342000	246579000	212854000	302961000	270550000	296598000	300283000	214948000	228886000	390505000	488149000	483661000	443119000
A0A0H2UPW5	A0A0H2UPW5_STRPN	SP_0989		118009000	75535100	89079900	79690900	68682100	50940200	53193200	46870200	126270000	58697100	61489100	78606100	47132600	48996500	43328700	51232700
A0A0H2UPW6	A0A0H2UPW6_STRPN	SP_1089		183439000	171408000	189159000	170539000	153980000	118941000	122734000	112070000	228135000	145995000	175011000	216426000	67695500	115713000	73413900	92152500
A0A0H2UPW7	A0A0H2UPW7_STRPN	SP_0984		19629900	9510460	14732400	15583500	15157200	7616540	13672600	8155630	24394400	11218900	20986700	16148100	25492200	11432700	24033500	23293200
A0A0H2UPW8	A0A0H2UPW8_STRPN	SP_1080		45178300	34832100	61298300	51774600	52196100	38176900	97460100	64552600	54150400	34879400	52169100	51039600	77780000	52327900	65411700	81458100
A0A0H2UPW9	A0A0H2UPW9_STRPN	SP_1076		43302200	37522800	47285700	36938800	52260000	38737300	53884500	39974700	56118100	42740900	44654700	53516400	39228800	29656200	40372300	40072500
A0A0H2UPX0	A0A0H2UPX0_STRPN	SP_0994		4705960	2620310	5967340	7703520	8057960	2218440	10410300	7817870	8804270	2633860	6418980	9058860		2646200		4901040
A0A0H2UPX1	A0A0H2UPX1_STRPN	pcrA		59618700	45639700	51834000	45817800	72777100	45017400	56014400	49289200	66783800	47314000	43434100	49434300	56709100	47557600	56798700	58062200
A0A0H2UPX2	A0A0H2UPX2_STRPN	SP_1083		20098800	42841200	32856600	29725300	22862900	39215100	39462900	28506100	24699500	41411800	31695200	29628200	17332700	34612900	29459400	29631200
A0A0H2UPX3	A0A0H2UPX3_STRPN	SP_1096		42159500	21277400	39903800	44559900	35339200	21227800	33347800	27280400	37777200	19863800	31134800	47138200	27916500	26634200	29326800	24228100
A0A0H2UPX4	A0A0H2UPX4_STRPN	SP_0990		45780400	66953500	53832100	34414300	57278800	85179500	60174500	34827200	43324200	60194900	37361600	34660900	26102300	67652000	49009300	58991400
A0A0H2UPX6	A0A0H2UPX6_STRPN	SP_1094		26617600	15464400	28708700	34813900	36088500	16494300	46845000	24754800	37218100	17804000	33322100	26285000	25981000	16016500	26164900	26366900
A0A0H2UPX7	A0A0H2UPX7_STRPN	SP_1001		17188300	11726300	13200700	10308100	19442100	9803250	17089300	9789220	16065400	8786760	12550100	16194300	7485120	7407790	6825560	10100600
A0A0H2UPX8	A0A0H2UPX8_STRPN	SP_1104		1149520	2552690	1380970	1876150	1601600	2419910	3985200	2512220	1342300	2382430	2246020	2874370		1913810
A0A0H2UPY0	A0A0H2UPY0_STRPN	lmb		161544000	688007000	171982000	262222000	165178000	600576000	162613000	214586000	132703000	539493000	139003000	279220000	97495900	440861000	116255000	209312000
A0A0H2UPY1	A0A0H2UPY1_STRPN	SP_1097		27180400	22889100	22069100	23258100	28690500	23142600	29816300	18859800	26615700	21140000	25719000	21480400	26714300	31961700	28992500	34805300
A0A0H2UPY2	A0A0H2UPY2_STRPN	SP_1111		9358840	15865600	13387800	12435000	12758400	13291500	17542300	13744200	13957200	11781100	14906900	18095300	6946020	10292700	10410300	17878500
A0A0H2UPY4	A0A0H2UPY4_STRPN	SP_1007		123166000	187162000	70207000	81322100	121996000	121392000	57868900	67105300	138444000	119408000	41010200	66288400	239675000	384300000	204336000	301713000
A0A0H2UPY5	A0A0H2UPY5_STRPN	SP_1110		181272000	62498600	131802000	114509000	242431000	53910300	157196000	116279000	228700000	66416600	159571000	162847000	176811000	55915900	98083900	110066000
A0A0H2UPY6	A0A0H2UPY6_STRPN	SP_1118		55588100	60958900	51771200	43824600	62632200	53056600	55738500	40182500	66594400	60537000	51663200	46144000	45879400	51317600	53127800	56094000
A0A0H2UPY7	A0A0H2UPY7_STRPN	mscL		9548400	13000700	16212800	10611400	12371100	11467600	19850400	9313390	12699000	7864800	9749240	8533300	6090930	6411580	16764300	13027800
A0A0H2UPY8	A0A0H2UPY8_STRPN	SP_1019		52020300	10749300	22279200	8860380	37352700	9185380	30039500	9172100	65785600	11193000	35326000	20626700	65680300	17606500
A0A0H2UPY9	A0A0H2UPY9_STRPN	SP_1106		80087900	76006400	64965000	75236200	82089800	75781100	88861900	67320700	100883000	65242400	52702300	80731500	121710000	130985000	106382000	147448000
A0A0H2UPZ0	A0A0H2UPZ0_STRPN	SP_1116			69658.2				67225.4				55838.2	37357.6			58026.3
A0A0H2UPZ1	A0A0H2UPZ1_STRPN	hemK		10070900	7337430	8737720	7639500	7294640	6388640	8244740	6561510	11041900	7379610	7012340	7019570	9542550	7600540	11255600	14629000
A0A0H2UPZ2	A0A0H2UPZ2_STRPN	SP_1127		65474300	26784100	41677100	22843200	63731900	26535200	25346200	53351700	79644200	26706000	25823700	28894000	72639200	33290900	48588200	55884300
A0A0H2UPZ3	A0A0H2UPZ3_STRPN	hup		4454590000	5625300000	8947270000	7488420000	4591730000	4806570000	9309680000	7070450000	4624210000	5693980000	6824270000	8419090000	6626390000	6515890000	9813830000	9004210000
A0A0H2UPZ4	A0A0H2UPZ4_STRPN	SP_1027		348657000	295235000	339782000	282605000	437824000	315192000	397187000	261097000	445799000	312547000	283309000	308864000	474230000	399607000	482586000	535384000
A0A0H2UPZ5	A0A0H2UPZ5_STRPN	SP_1126		4024250	3440070	3848180	2858620	5236670	3401590	2563440	3375930	5080540	2731250	3264780	3584280	2009320	1352800
A0A0H2UPZ7	A0A0H2UPZ7_STRPN	SP_1033
A0A0H2UQ00	A0A0H2UQ00_STRPN	gapN		5783310	71843000	71363900	35951600	1226390	89878000	94925500	48891100		61635000	53462500	38305600	15317100	77326800	83412800	81166000
A0A0H2UQ01	A0A0H2UQ01_STRPN	SP_1034			758824				763493		6361450			16082300
A0A0H2UQ04	A0A0H2UQ04_STRPN	SP_1038
A0A0H2UQ05	A0A0H2UQ05_STRPN	SP_1129								2356340			2260820	2949330
A0A0H2UQ06	A0A0H2UQ06_STRPN	SP_1142
A0A0H2UQ07	A0A0H2UQ07_STRPN	SP_1039
A0A0H2UQ08	A0A0H2UQ08_STRPN	SP_1143			5663790	6684350	3148950		6110380	8264700	4671960		5084750	5899260	6547390		6566370	11160300
A0A0H2UQ09	A0A0H2UQ09_STRPN	SP_1043																7914910
A0A0H2UQ12	A0A0H2UQ12_STRPN	SP_1044		6638680	5599420	10586300	7761250	4700350	4213670	7257290	5025230	8314580	4130810	9416270	11829700	2706580	14058100	5002450	9219540
A0A0H2UQ16	A0A0H2UQ16_STRPN	SP_1157		3763150	8470480	8158820	6478790	4940110	8156160	7424890	5353250	4257430	8102220	5193190	7564690	5583590	6896820	5824260	7007010
A0A0H2UQ18	A0A0H2UQ18_STRPN	SP_1059		12760400								7128950					2095320
A0A0H2UQ20	A0A0H2UQ20_STRPN	SP_1144		8363270	7751830	11697300	8443810	10172500	7669150	14771200	9623830	11592300	8222300	10897800	12115100	12807500	16370200	23704300	21823800
A0A0H2UQ21	A0A0H2UQ21_STRPN	SP_1163		17631500	26489100	36107900	26665900	21914900	29122200	38275300	27242900	20224700	29550800	28408800	27841900	18679400	25693100	35077600	40078500
A0A0H2UQ22	A0A0H2UQ22_STRPN	SP_1060			7075650	2368560			10639000	2237670			10102700	1304050			7669570	9441820
A0A0H2UQ23	A0A0H2UQ23_STRPN	SP_1064				11248000				6008200	3743210			7753520
A0A0H2UQ24	A0A0H2UQ24_STRPN	SP_1164		17665700	22399500	30590400	20875000	22282900	23604200	33676000	22558600	24323300	22407300	21322200	28333200	16035700	17776600	33738600	33203200
A0A0H2UQ28	A0A0H2UQ28_STRPN	SP_1173		4188590	13446100	15775500		23792200	6115070	14833000	1675340	1031910	9648400	7183000	5388900	18016700	5508310
A0A0H2UQ29	A0A0H2UQ29_STRPN	SP_1071		32850500	41974700	31132400	25916400	35974800	40106800	35155100	28809600	40439800	41724400	29182600	29243000	27732200	35079600	31883500	36632100
A0A0H2UQ30	A0A0H2UQ30_STRPN	SP_1160		47828900	43894300	55930300	48664800	38471600	37843900	43824300	41124200	58745200	39905400	39533200	46654500	34930300	33071200	38597400	40750500
A0A0H2UQ31	A0A0H2UQ31_STRPN	dnaG		17972500	19318500	22687800	20388900	21841300	20093500	22996900	18106500	22679500	21805300	25081100	22943000	17942200	21075000	21056500	23680700
A0A0H2UQ32	A0A0H2UQ32_STRPN	nrdH		42698700	9599890	35850100	31373000	80758400	13713000	17946200	34138800	37925400	4731230	6863810	22044400	64457700	23188200	58110500	26696200
A0A0H2UQ34	A0A0H2UQ34_STRPN	ptsH		16094600000	11970100000	17539600000	14589900000	22542300000	10938600000	35379300000	24524600000	14480500000	11066900000	18646900000	15302700000	41622500000	18316100000	45822700000	44491500000
A0A0H2UQ37	A0A0H2UQ37_STRPN	SP_1078			986330		493189		1244500		272631		608472
A0A0H2UQ38	A0A0H2UQ38_STRPN	lacR-2		34898700	27638600	39291000	27464500	34425500	32307300	52535600	29201900	39603800	28509700	35860400	38683500	38582000	33067700	55555200	63589300
A0A0H2UQ39	A0A0H2UQ39_STRPN	SP_1174		108902000	66798500	82677400	38732700	54046300	24510000	33983300	38217200	63117700	34055200	13510700	41896100	182750000	86591400	87480600	79395600
A0A0H2UQ40	A0A0H2UQ40_STRPN	map		250587000	429030000	349083000	251458000	307757000	436299000	438139000	255631000	321819000	375532000	294903000	314690000	396512000	560918000	360734000	452405000
A0A0H2UQ41	A0A0H2UQ41_STRPN	SP_1086							78088.4
A0A0H2UQ44	A0A0H2UQ44_STRPN	nrdE		211813000	268312000	236408000	196749000	252809000	233757000	258268000	201969000	276554000	250861000	229488000	242846000	151957000	205846000	181240000	199813000
A0A0H2UQ45	A0A0H2UQ45_STRPN	SP_1092		7411750	48489100	6098230	14520200	6993580	53346900	17010600	16655700	12223600	48780500	11147200	12115100	7911640	27491200	7782220	8594380
A0A0H2UQ46	A0A0H2UQ46_STRPN	SP_1201		65856600	38910500	58303600	44624700	162247000	53034500	93974900	92165900	109304000	41990000	51824900	59655000	266523000	67486100	81933200	128236000
A0A0H2UQ47	A0A0H2UQ47_STRPN	SP_1093		686190000	396935000	667449000	499524000	373187000	262993000	518663000	285863000	540027000	448935000	536947000	619490000	333906000	291337000	291732000	377904000
A0A0H2UQ49	A0A0H2UQ49_STRPN	lacE-2		19704900	76727400	100466000	60741800	23546900	67932600	117742000	83667900	23190400	66052800	63206600	64959600	19178700	70049900	95645000	81536500
A0A0H2UQ50	A0A0H2UQ50_STRPN	SP_1099		4987290	5856060	4559580	3473000	6584190	2456140	6299880	3726650	10211100	4546090	3057560	5796520	2949280	2805540	2047070	5718820
A0A0H2UQ52	A0A0H2UQ52_STRPN	pta		365339000	483294000	473941000	375331000	389698000	461676000	500605000	284030000	392922000	537663000	472310000	416659000	384699000	593810000	486501000	559301000
A0A0H2UQ53	A0A0H2UQ53_STRPN	ispA		15594300	25227600	27715200	17381200	15738000	17880800	14433500	19893600	25320100	21605000	17460700	19726600	4855710	9942680	9612520	20044200
A0A0H2UQ57	A0A0H2UQ57_STRPN	SP_1109		184934000	106832000	120647000	147698000	307635000	113382000	263078000	206166000	230804000	96472300	115351000	126796000	207710000	85522600	109583000	132502000
A0A0H2UQ58	A0A0H2UQ58_STRPN	SP_1215		13963900	16599100	10688700	19065800	18346400	12764600	14588700	18147900	20210600	13975000	14110000	13207400	6684570	10807600
A0A0H2UQ59	A0A0H2UQ59_STRPN	recN		16763500	24526900	19798200	17230100	19701800	22848000	23013600	17191800	22286600	24120100	19331900	21168700	19615000	27154000	23570000	27057500
A0A0H2UQ60	A0A0H2UQ60_STRPN	SP_1223			292065				293587	1058630			113045
A0A0H2UQ61	A0A0H2UQ61_STRPN	SP_1114		105042000	93512600	70153200	59808200	112221000	99760800	90136100	72844100	135020000	95899000	68517500	75814600	134552000	120873000	63407200	69926300
A0A0H2UQ62	A0A0H2UQ62_STRPN	SP_1115			9269490	2416970	1481180		10342600	3604530	2296300		8859520	2921420	2230220		8775860
A0A0H2UQ63	A0A0H2UQ63_STRPN	SP_1222			16492800	17273000	14114100		18297000	18421900	9061460		14788300	14786800	11155100		19884600	21790100	22992000
A0A0H2UQ64	A0A0H2UQ64_STRPN	SP_1210
A0A0H2UQ65	A0A0H2UQ65_STRPN	mutY		8848650	7569660	8053070	7848350	10397600	8235010	8854580	8403710	11886000	9421610	9696320	8881810	8172740	7349580	14756400	13141900
A0A0H2UQ67	A0A0H2UQ67_STRPN	glgD		145345000	97106300	123864000	88049000	159707000	93792800	138954000	91690000	165330000	103368000	96421400	109663000	111644000	104077000	111417000	126315000
A0A0H2UQ68	WALR_STRPN	walR		152558000	113206000	175755000	153851000	176332000	93633800	137858000	127355000	224130000	117295000	160061000	167195000	135149000	87735600	125118000	150452000
A0A0H2UQ70	A0A0H2UQ70_STRPN	SP_1234		61406800	11249000	18503900	15199400	43594300	10900600	23448900	17264700	68474200	11313400	15724100	16010200	17973200	10920200	22141800	13414000
A0A0H2UQ72	A0A0H2UQ72_STRPN	SP_1130			5656950	4265660	1877500		6558250	6481210	3157020		5740860	4625260	2956430		5952220	8979140	7850760
A0A0H2UQ73	A0A0H2UQ73_STRPN	SP_1233		1215340	1098130		3660750	2174260	2053600	2862850	3305170		1163080	1464880	1672560
A0A0H2UQ74	A0A0H2UQ74_STRPN	SP_1224			2052950	2987640			2404720	2419820			2323260				6634110	8374730	5966510
A0A0H2UQ77	A0A0H2UQ77_STRPN	SP_1141			4127750		817287		4270310	5577800	3689920		2832000	3922000			7101460
A0A0H2UQ78	A0A0H2UQ78_STRPN	SP_1230		12678100	14148800	12695200	11920600	15821000	11665600	15583200	10927200	15194100	12517600	10019600	10392300	15444000	14707000	20496800	18282900
A0A0H2UQ79	A0A0H2UQ79_STRPN	SP_1140
A0A0H2UQ80	A0A0H2UQ80_STRPN	SP_1146			1582960		664443		2017960		549311		1418180	1725170			2203240	1604760
A0A0H2UQ81	A0A0H2UQ81_STRPN	SP_1235		15492800	9002110	15584800	13394000	15123900	8475560	18896900	10632700	24936600	8822410	14655000	21079100	16303500	6351650	10129100	11360100
A0A0H2UQ82	A0A0H2UQ82_STRPN	SP_1145			7536470	7392760	5003350		7033150	11543400	6102110		6257140	6563940	4864630		6202840	11004000	13138000
A0A0H2UQ83	A0A0H2UQ83_STRPN	SP_1155		164977000	162496000	187083000	170496000	193149000	154571000	214079000	138006000	195335000	164754000	189914000	173093000	161275000	147360000	147070000	152889000
A0A0H2UQ84	A0A0H2UQ84_STRPN	SP_1153		3993020	3078300	4105240	2949620	4976440	3097120	4891180	3833840	5389040	3299930	3670800	3654740	4352340	3747590	4011700	5850360
A0A0H2UQ85	A0A0H2UQ85_STRPN	SP_1162		23728400	23834300	31485900	23060100	27859200	25264400	46224500	33217900	29717500	22504700	27279900	30438800	21216800	21501100	34263300	34595300
A0A0H2UQ86	A0A0H2UQ86_STRPN	SP_1161		74842800	65515900	102185000	81052900	76315600	66792900	119972000	90036200	87684400	65625100	85834600	98567700	68374300	76393700	120397000	118977000
A0A0H2UQ87	A0A0H2UQ87_STRPN	SP_1170			456319		279226		573792				456872		410638
A0A0H2UQ88	A0A0H2UQ88_STRPN	SP_1171		30405500	17767400	22269200	16179100	22543300	15082000	23460500	16461400	28725000	13318200	18996200	16893200	22066500	14020500	17500300	16104300
A0A0H2UQ89	A0A0H2UQ89_STRPN	SP_1175		266522000	47280000	69464800	54711400	119756000	31175300	37320900	21460500	94526600	28716800	29117800	34091900	460257000	73404800	75468000	133540000
A0A0H2UQ90	A0A0H2UQ90_STRPN	ptsI		2353040000	2323510000	2880960000	2391290000	2382340000	2122270000	2469270000	1759410000	2851780000	2485410000	2317280000	2545170000	2889840000	2540980000	2316650000	2854520000
A0A0H2UQ91	A0A0H2UQ91_STRPN	SP_1241		207805000	212260000	158492000	151190000	222117000	211780000	195706000	140845000	235618000	199679000	149358000	146455000	191745000	198839000	185447000	206173000
A0A0H2UQ92	A0A0H2UQ92_STRPN	SP_1240		3734640	8105610	12018300	10431400	3947960	6489590	9139740	10074800	2933790	6156250	10066900	10906800	749486	2251180	4774260	4188870
A0A0H2UQ93	A0A0H2UQ93_STRPN	smc		61450100	50740900	50262400	48389200	76422400	47945100	48954800	45123900	79384500	52308200	43216200	46913400	62501800	52726800	51831800	63196300
A0A0H2UQ94	A0A0H2UQ94_STRPN	SP_1246		118158000	47551900	108947000	101028000	186979000	42883900	158870000	95815400	135783000	33846100	62603300	63965700	110483000	34042000	109009000	92127500
A0A0H2UQ95	A0A0H2UQ95_STRPN	nrdF		455311000	671230000	641554000	568487000	578500000	592053000	859914000	689631000	746261000	639277000	758067000	793002000	571066000	548206000	567925000	627580000
A0A0H2UQ97	A0A0H2UQ97_STRPN	SP_1242		216744000	241673000	209046000	191408000	258908000	304006000	285635000	153794000	273176000	283778000	218967000	285311000	218126000	309425000	192639000	236528000
A0A0H2UQA0	A0A0H2UQA0_STRPN	lacT		2898830	7939080	14606300	10005800	2796080	7670260	14922800	10629700	3255510	7992720	8955600	8372130	2690100	7049120	14915700	12620400
A0A0H2UQA1	A0A0H2UQA1_STRPN	lacF-2			2584110	29856000	6734500		2575120	29264400	14694700	4381930	2206920	22095700	37625900				9594680
A0A0H2UQA2	A0A0H2UQA2_STRPN	SP_1250			417673			492610	232781	983645			307982	80878.2			279182
A0A0H2UQA3	A0A0H2UQA3_STRPN	cutC		51371200	31038100	18817500	13004800	44217900	28243400	21796200	14840000	65911500	25452700	15453200	15999300	63643800	31887600	22612800	25929700
A0A0H2UQA4	A0A0H2UQA4_STRPN	SP_1261		10009600	18028000	11864300	8484730	17025100	14968600	17697600	10179100	14690800	11732100	10775000	13151200	7216080	11627200	6496180
A0A0H2UQA6	A0A0H2UQA6_STRPN	SP_1266		735319	911938	3335970	1244490	762352	1147600	1562120	1408890	832435	891032	1126520	809103		1729970
A0A0H2UQB0	A0A0H2UQB0_STRPN	SP_1272		16549700	13945800	13857700	11379600	17543800	12977200	12915600	11376100	17788200	10509900	12220100	15909500	6509380	6028450	9734100	12581600
A0A0H2UQB2	A0A0H2UQB2_STRPN	SP_1204		18866400	8885180	7148610	7377460	22390700	10253600	18453500	7932850	23737800	8668210	7488150	11680200	14647600	6882350	19572500	19628400
A0A0H2UQB3	A0A0H2UQB3_STRPN	tarJ		87945200	71520400	80572400	62677800	103514000	84748800	84691500	62858300	101861000	74996800	69206800	79717600	55252000	58505700	54827800	69388300
A0A0H2UQB4	A0A0H2UQB4_STRPN	argR		50477200	65051900	55874600	40632500	73693100	60811400	53671800	44894700	73673300	61566500	51930000	46389900	54057600	57389100	56537100	83080300
A0A0H2UQB5	A0A0H2UQB5_STRPN	licC		256277000	199245000	250820000	246612000	322986000	142614000	273365000	270780000	372426000	150770000	183699000	273404000	394927000	169583000	279758000	311741000
A0A0H2UQB7	A0A0H2UQB7_STRPN	SP_1280		447511000	295276000	426112000	333144000	495989000	335034000	476656000	491509000	540420000	283730000	299717000	368699000	650004000	352928000	417143000	474990000
A0A0H2UQB9	A0A0H2UQB9_STRPN	SP_1213		63002700	111029000	76701100	56497000	76351600	113707000	87728400	60603700	72726500	111857000	60277200	69348800	54722300	127218000	97629200	84450900
A0A0H2UQC0	A0A0H2UQC0_STRPN	licD1		35737700	70829900	47260700	40581900	48054900	64288800	52792600	41188800	39608400	51535700	36230800	42828500	27798700	46802500	32402700	34391600
A0A0H2UQC1	A0A0H2UQC1_STRPN	SP_1289		10076600	13713600	12971600	12038800	8020910	9722870	14271000	8225830	17269100	11089700	9407050	11851500	3966980	6024810	4070890
A0A0H2UQC2	A0A0H2UQC2_STRPN	ffh		164593000	213738000	194076000	159163000	193863000	236437000	232463000	175694000	168560000	244066000	180663000	187388000	161519000	257723000	199807000	235378000
A0A0H2UQC3	A0A0H2UQC3_STRPN	SP_1218		90913700	14678800	122893000	119390000	77445600	8142020	54593600	72147500	128623000	15972000	88144400	90270800	96519100	23930800	91073300	87879700
A0A0H2UQC4	A0A0H2UQC4_STRPN	SP_1221			5044250	4573090	2464310	4400110	6849720	6428910	3886650		5071850	3923890	3640880		9356780	10929000
A0A0H2UQC5	A0A0H2UQC5_STRPN	SP_1282		9716320	4829890	7799540	8648640	12682000	4674510	8712170	8573730	11128800	5145450	7969940	8079260	7225210	6442750	10290800	9020200
A0A0H2UQC6	A0A0H2UQC6_STRPN	fld		313527000	275163000	349281000	333942000	395101000	274961000	392170000	430709000	426565000	244546000	245837000	277632000	1108250000	577797000	867898000	864863000
A0A0H2UQC7	A0A0H2UQC7_STRPN	SP_1296		202235000	145433000	300667000	258035000	251807000	145256000	358778000	275245000	259056000	132906000	226887000	278159000	381280000	220586000	347664000	347242000
A0A0H2UQC8	A0A0H2UQC8_STRPN	vicX		14939400	16187700	15954300	15257500	19993300	15568300	17349000	12060900	24707400	16102500	13984200	18432100	13649200	14903200	18409200	16853800
A0A0H2UQC9	A0A0H2UQC9_STRPN	SP_1290		27816100	25873900	28574600	20279800	32761000	25379400	32589700	17709300	28182900	26404800	23781100	27655400	29364200	27551900	31357000	31901400
A0A0H2UQD0	A0A0H2UQD0_STRPN	SP_1226		190305000	149411000	215104000	117749000	225962000	113967000	144008000	104170000	209882000	161584000	136620000	133838000	142517000	121118000	134792000	91541800
A0A0H2UQD2	A0A0H2UQD2_STRPN	SP_1231		18007400	21847600	19200500	11470300	21967000	24289100	19799700	10713500	18125800	21664000	12118900	13750000	20797500	28294100	25393700	22279400
A0A0H2UQD4	A0A0H2UQD4_STRPN	SP_1298		64227600	67780500	62111900	61973800	57179900	59306600	57416000	52012500	81789800	50869400	59118400	62542100	59292100	57939100	59992500	77370400
A0A0H2UQD6	A0A0H2UQD6_STRPN	SP_1232		65579600	99496800	87496600	70465100	57008600	67124200	68286000	61160900	52300200	54778100	90506300	103952000	3030240	12681500	11518700	6208690
A0A0H2UQD7	A0A0H2UQD7_STRPN	SP_1310			881193				1047420	859663			1134590	317348	771526		1877130
A0A0H2UQE1	A0A0H2UQE1_STRPN	ntpK															4396.72
A0A0H2UQE9	A0A0H2UQE9_STRPN	SP_1339											859338				1783480
A0A0H2UQF2	A0A0H2UQF2_STRPN	SP_1236			2793050	2263100			2821580	2711340	624463		3326610	1923410	883058		2935430
A0A0H2UQF3	A0A0H2UQF3_STRPN	SP_1344			322317	528003	561898		372222	914362	694687		190646	368754	312812		346474	735730
A0A0H2UQF4	A0A0H2UQF4_STRPN	SP_1343			173347	131366	182526		171950	344357	574599		119986				203080
A0A0H2UQF5	A0A0H2UQF5_STRPN	SP_1342			1579160	2392160	1588800		1668420	2556700	1832070		1155230	1393060	1676600		1400860	2771500	1927040
A0A0H2UQF6	A0A0H2UQF6_STRPN	ftsY		354289000	320167000	425540000	298622000	389596000	358863000	450568000	313802000	399380000	351989000	335005000	368961000	572089000	419849000	414426000	498466000
A0A0H2UQG0	A0A0H2UQG0_STRPN	SP_1356		37024500	45095700	38381400	34299700	44678400	48302600	55598300	40906300	40954000	40654800	42442100	43651700	48093900	49527600	60896000	79240400
A0A0H2UQG1	A0A0H2UQG1_STRPN	SP_1251			7825800	3879420	3150390		6146790	3752670	2793890		7296240	1914200	2939160		5859880
A0A0H2UQG2	A0A0H2UQG2_STRPN	SP_1237			3456710	2737680	2429150		2637550	2358870	2979890		2914330	1768610	1821000		2771600		2991820
A0A0H2UQG5	A0A0H2UQG5_STRPN	SP_1258		42350600	65152700	52024900	39250100	51536700	57301100	51257700	43156900	49427500	58590500	46654900	51744600	31478200	46497700	25994800	36288100
A0A0H2UQG6	A0A0H2UQG6_STRPN	SP_1364		29818000	23427400	56211100	36468100	38824100	22589100	66100700	48448900	32152200	24195000	41604800	49535300	22822200	17646200	31242100	27341700
A0A0H2UQG7	A0A0H2UQG7_STRPN	SP_1245		159320000	136236000	128049000	131410000	170471000	108146000	168665000	111476000	175579000	93548000	93258800	111972000	258869000	213849000	221630000	313957000
A0A0H2UQG8	A0A0H2UQG8_STRPN	SP_1363		576129000	346867000	457893000	393075000	741076000	332408000	570718000	395724000	705761000	305685000	435133000	443520000	474931000	257435000	432144000	503323000
A0A0H2UQG9	A0A0H2UQG9_STRPN	pheA		32264700	25095200	22615500	27918200	36817300	22690400	31982400	22030600	36398000	25607600	28107700	33023800	26703800	27066600	20375300	23323800
A0A0H2UQH0	A0A0H2UQH0_STRPN	hom		170583000	200787000	203471000	150740000	247850000	192591000	218478000	135120000	218047000	201230000	175185000	191959000	169524000	202407000	192929000	205048000
A0A0H2UQH1	A0A0H2UQH1_STRPN	topA		23216100	31035800	25807700	19691000	25013800	29087200	27631100	19346600	30204800	30192300	22101300	23959300	14046200	22878500	22748200	19697600
A0A0H2UQH2	A0A0H2UQH2_STRPN	SP_1368		47662500	34866900	31352800	35486400	52882100	35979700	34471400	30811000	56630900	32165700	31328300	31187400	37444800	33920300	29897400	33158000
A0A0H2UQH3	A0A0H2UQH3_STRPN	SP_1380		2148660	6808630	3646520	1949500	2109730	4724490	2682150	2109950	2608650	4685180	2428040	3171820	1016400	2316440	1754560
A0A0H2UQH4	A0A0H2UQH4_STRPN	SP_1252		167792000	296682000	325279000	302073000	195367000	237226000	275532000	154120000	212292000	346775000	298312000	301502000	247656000	331901000	362376000	384322000
A0A0H2UQH5	A0A0H2UQH5_STRPN	licB		817043	2423460	967896	540645	2007800	698945		886480	3155200	999824	1005820	1226780		265074
A0A0H2UQH6	A0A0H2UQH6_STRPN	licD3		33886500	18409500	22929600	25399100	36630300	17137400	21639000	18758500	39966700	11065400	19463200	25880900	32191700	15890200	20282300	22275900
A0A0H2UQH7	A0A0H2UQH7_STRPN	potD		11459800	12990500	18984600	12488900	14112200	11955800	18255700	11503500	12622000	12659800	16634800	16839200	12540300	17065300	18920900	22511400
A0A0H2UQH8	A0A0H2UQH8_STRPN	SP_1259		9497160	7687980	12567500	9037480	7394000	5673370	6629750	4174350	12495200	7726990	12269200	10690200	5750280	5073370	6021950	22125400
A0A0H2UQI0	A0A0H2UQI0_STRPN	licD2		51055300	40928000	56995000	47750100	60881200	37639800	52915700	48775000	71427300	35487900	55108700	59285100	50449600	35667000	35931600	42440100
A0A0H2UQI1	A0A0H2UQI1_STRPN	SP_1378		26978800	22413100	19559800	15044500	31932600	24965400	21791500	12313600	30831200	20653800	13048300	16065300	21509600	16581500	17289300	19933200
A0A0H2UQI2	A0A0H2UQI2_STRPN	SP_1393		6313770	10725000	10725200	8428490	7273990	8661130	10726600	8176650	7363800	9600160	12769500	10309900	5542900	8371850	10509200	11444000
A0A0H2UQI3	A0A0H2UQI3_STRPN	lemA		454863000	624216000	642866000	574435000	572944000	651080000	793499000	491297000	422010000	694858000	524034000	558119000	565341000	809551000	836895000	841529000
A0A0H2UQI4	A0A0H2UQI4_STRPN	SP_1264			1202870	2096520	1635130		1511540	3290680	2144940		678886	2033290	1578120				46761600
A0A0H2UQI6	A0A0H2UQI6_STRPN	SP_1384		1326240	8146910	6666210	3312480		5645410	5125560	3901900		7945800	5365470	4135110		4838670	1805650
A0A0H2UQI8	A0A0H2UQI8_STRPN	SP_1291		178824000	181279000	183032000	135592000	202248000	171452000	192463000	131433000	194945000	177535000	162307000	153096000	183294000	192155000	162891000	171363000
A0A0H2UQI9	A0A0H2UQI9_STRPN	aldB		21044600	32543600	27910600	19420600	25008800	25122600	21564700	20258900	45274600	27372800	24778000	24757600	20365400	23278000	21316300	21505200
A0A0H2UQJ0	A0A0H2UQJ0_STRPN	pck		1108440000	631715000	736209000	599291000	1578810000	574878000	1058360000	772934000	1422590000	586522000	575164000	632490000	2331780000	737559000	1078950000	1606910000
A0A0H2UQJ1	A0A0H2UQJ1_STRPN	SP_1408		17446500	22395500	19703600	14370700	18070700	21212100	17479700	10809000	18828600	20789200	13705400	17076300	14728000	16513800	12112100	7781960
A0A0H2UQJ2	A0A0H2UQJ2_STRPN	SP_1391
A0A0H2UQJ3	A0A0H2UQJ3_STRPN	SP_1300			125522	110457	91366.9		167618	322707	142935		58189.2		96420.8		176470
A0A0H2UQJ4	A0A0H2UQJ4_STRPN	nth		8880180	12103400	9868600	8892140	6320620	10494000	13545800	8538850	11587600	12414600	12450900	9444220	6407550	11638200	7686880	10102800
A0A0H2UQJ5	A0A0H2UQJ5_STRPN	SP_1399		9104820	15763700	18490900	10429200	9569890	14630500	11739000	13638600	12455700	9570300	7711470	12973900	3890090	11230200	9792290	11054600
A0A0H2UQJ6	A0A0H2UQJ6_STRPN	SP_1419		5575720	1967080	3180360	6075900	4176660	2339630	4218710	2853170	5122320	1081930	1342240	1467980	6668360	17509800	17753100	32795700
A0A0H2UQJ7	A0A0H2UQJ7_STRPN	gdhA		1226760000	2072850000	1263550000	1040790000	1466450000	2051680000	1557340000	1030560000	1368250000	2287650000	1327500000	1255040000	1236350000	1958830000	1243680000	1294420000
A0A0H2UQJ8	A0A0H2UQJ8_STRPN	SP_1398		10235000	25009200	22461600	21352400	13032200	19797000	25163000	21665300	14812300	19307000	20853700	20049600	6577240	10842100	8161990	18009200
A0A0H2UQJ9	A0A0H2UQJ9_STRPN	SP_1407		224778000	108847000	198383000	189558000	270406000	105230000	312997000	199594000	177416000	73960600	117618000	129852000	361020000	166155000	214818000	334803000
A0A0H2UQK2	A0A0H2UQK2_STRPN	SP_1406
A0A0H2UQK3	A0A0H2UQK3_STRPN	uraA		4503250	5246110	9523360	7537910	4977440	5202710	14745300	15950000	5184650	4263170	7627410	6864070	2699520	4007280	31338800	22820500
A0A0H2UQK5	A0A0H2UQK5_STRPN	SP_1431			548761	857361			851538	2517420			709230	1289260			1128810		8060820
A0A0H2UQK6	A0A0H2UQK6_STRPN	SP_1411		211406000	373594000	331580000	326039000	243290000	359464000	474498000	299111000	332821000	325729000	278611000	336240000	214082000	326531000	354190000	373460000
A0A0H2UQK8	A0A0H2UQK8_STRPN	SP_1292			1511860	1217610	849141		1602440	3301460	4008260		1306520	1384400	768177		1900720
A0A0H2UQL0	A0A0H2UQL0_STRPN	SP_1423			3187370	3934300	1975310		3677710	2047420	1443940	10111800	4268120	2056880	3321010		3843140	3022810	2912260
A0A0H2UQL1	A0A0H2UQL1_STRPN	SP_1436
A0A0H2UQL2	A0A0H2UQL2_STRPN	SP_1329
A0A0H2UQL3	A0A0H2UQL3_STRPN	SP_1429		78571700	114716000	114501000	87977200	102396000	117854000	113502000	76939800	104377000	126865000	118134000	114890000	104706000	118922000	91040500	96391100
A0A0H2UQL5	A0A0H2UQL5_STRPN	SP_1428							544999				32847600	2048250
A0A0H2UQL8	A0A0H2UQL8_STRPN	cppA		40882700	35203600	51459500	42226800	66986900	38117100	70576400	54292700	46614100	35304100	45631700	49884500	94190000	53321400	73897800	106136000
A0A0H2UQM0	A0A0H2UQM0_STRPN	SP_1435									218465
A0A0H2UQM1	A0A0H2UQM1_STRPN	SP_1434			127499	1415850				524751
A0A0H2UQM2	A0A0H2UQM2_STRPN	SP_1340
A0A0H2UQM8	A0A0H2UQM8_STRPN	SP_1460		264332000	124654000	227595000	219934000	289228000	109864000	251578000	191550000	322307000	133249000	206750000	269977000	284649000	122033000	191738000	233736000
A0A0H2UQM9	A0A0H2UQM9_STRPN	SP_1448		12523700	3963720	9202070	7862480	15784000	3205560	6569220	5383020	15651900	3533940	4302660	7664960	14731400	4091990	2960330	6460630
A0A0H2UQN1	A0A0H2UQN1_STRPN	SP_1447						341165
A0A0H2UQN2	A0A0H2UQN2_STRPN	SP_1325			175188	651186			279931				130175
A0A0H2UQN3	A0A0H2UQN3_STRPN	SP_1465		66463100	86268600	85890900	92513700	74124500	74886100	104158000	81400600	80948800	74033700	109513000	97964500	43134400	60166200	122907000	98758200
A0A0H2UQN4	A0A0H2UQN4_STRPN	SP_1452		36373000	35065800	62489100	38052500	48903600	28851100	55363400	49273200	81900700	41756000	69087200	62147800	81308400	44712800	54889200	86782100
A0A0H2UQN5	A0A0H2UQN5_STRPN	SP_1453		64429900	55996800	76510300	65569000	77533900	51609900	73135400	73250000	83614100	54577800	57113500	74404800	94614700	56280900	90554700	90054500
A0A0H2UQN6	A0A0H2UQN6_STRPN	SP_1357		21204700	14835300	16228700	23457200	25272000	13525000	25545300	17503400	25446500	14257000	20403700	21204900	16344700	14034000	15685800	16544000
A0A0H2UQN8	A0A0H2UQN8_STRPN	SP_1472		562867000	361877000	295093000	268380000	658864000	334010000	295081000	303607000	887203000	356969000	273025000	388106000	557730000	311512000	212137000	281343000
A0A0H2UQN9	A0A0H2UQN9_STRPN	trxB		774455000	536558000	679941000	606251000	515949000	356086000	518708000	422241000	913845000	533227000	613971000	653129000	491682000	405093000	398104000	502520000
A0A0H2UQP1	A0A0H2UQP1_STRPN	SP_1365		37346500	24791900	23829600	27430500	43723800	20647400	29227800	32267800	51572100	20431300	25663000	35257300	25814000	13181600	21271800	21817200
A0A0H2UQP4	A0A0H2UQP4_STRPN	ogt		5096150	1363670	7061860	2983940	14412500	5939500	7046160	9641450	7060380	1044370	3908440	5073630	11036900	2588520	8258310	14291500
A0A0H2UQP5	A0A0H2UQP5_STRPN	SP_1464		203399000	35127900	52289700	26736500	200545000	44468900	41784200	32354000	95475100	29748000	33409500	29539900	151652000	32165700	35508900	62077700
A0A0H2UQP6	A0A0H2UQP6_STRPN	aroK		22165600	7739850	18417300	12268100	40828100	9025970	25753000	26342000	29046400	6206460	11289800	14556600	55741400	12733600	33737200	28455500
A0A0H2UQP8	A0A0H2UQP8_STRPN	SP_1341			2813650	6075130	3924200		3414070	9000320	4205710		2110960	4498280	3114550		3991030	7133170	9573270
A0A0H2UQP9	A0A0H2UQP9_STRPN	SP_1471		1254050000	566693000	766521000	734469000	1344440000	583465000	703378000	464110000	1162020000	648486000	666201000	769664000	1195450000	781101000	794531000	934400000
A0A0H2UQQ0	A0A0H2UQQ0_STRPN	SP_1470		79026300	89146700	106098000	125356000	82031100	78416500	85619100	87927000	97758800	88117800	109020000	120624000	60911600	67979500	56371600	69242800
A0A0H2UQQ1	A0A0H2UQQ1_STRPN	SP_1381		60934000	84059300	65012400	48216200	54715600	71314400	51037700	41730600	67719200	74161900	45170100	49902000	50674500	66263800	43757600	56164600
A0A0H2UQQ3	A0A0H2UQQ3_STRPN	pgdA		58705500	22726900	24808600	21631300	59748200	21391900	34433000	25740000	59776400	18400000	22114100	20059900	45602700	20855400	31772300	28425000
A0A0H2UQQ5	A0A0H2UQQ5_STRPN	SP_1478		77558100	22395300	22865800	12838600	69969200	24103000	30521000	19148000	45222700	20560900	17042600	15373600	103576000	31877100	42582100	37754200
A0A0H2UQQ6	A0A0H2UQQ6_STRPN	potC		1122160	2120920	2613530	1441370	1436450	1905460	3056060	1328010	885629	2129930	1951330	1955560
A0A0H2UQQ7	A0A0H2UQQ7_STRPN	bta		818643000	213328000	372154000	279550000	561103000	224725000	424111000	217329000	939871000	205430000	254599000	325129000	675484000	281843000	568846000	521243000
A0A0H2UQQ9	A0A0H2UQQ9_STRPN	SP_1483		54391800	76825800	67518900	57232300	60765300	72831200	75756700	54787700	68371400	71307100	61023700	73957100	32885100	47367000	41568200	35516000
A0A0H2UQR1	A0A0H2UQR1_STRPN	SP_1394		217190000	154234000	201354000	194348000	265098000	157330000	230169000	202904000	278049000	164164000	220656000	228723000	286028000	198478000	251336000	282042000
A0A0H2UQR2	A0A0H2UQR2_STRPN	SP_1504		109761000	63743200	92969900	58277700	134310000	64256200	88716100	74145600	148636000	57080600	65887700	72359000	213579000	88369900	99021800	156872000
A0A0H2UQR4	A0A0H2UQR4_STRPN	SP_1358		8140930	5660420	7376790	9435500	7825110	5556870	8316620	8206780	10902300	5680210	6104030	9220840	6471300	4666910	9818140	6903220
A0A0H2UQR5	A0A0H2UQR5_STRPN	SP_1491		253779000	518206000	546138000	345634000	495679000	548625000	698518000	482267000	483694000	477836000	397385000	476313000	241912000	423866000	591869000	533282000
A0A0H2UQR6	A0A0H2UQR6_STRPN	SP_1402		13260200	14802300	14357800	10943900	14634500	13352400	15271000	15107100	16179900	14961000	13118700	13939100	12083600	15713600	16563100	14561000
A0A0H2UQR7	A0A0H2UQR7_STRPN	SP_1519		4449300	3174500	7103400	5814760	8834510	4046160	12678800	5430450	5190510	2001500	5367980	7287640	6823730	7754900	8167210	5562860
A0A0H2UQR8	A0A0H2UQR8_STRPN	pgm		959296000	1063580000	1100670000	965644000	1208670000	895927000	1254140000	1007350000	1274680000	952881000	981121000	1105470000	1111870000	898771000	987853000	1005530000
A0A0H2UQS0	A0A0H2UQS0_STRPN	SP_1366		19745700	11136200	9897200	8708980	22779100	10494300	10642500	7582190	24127600	9155250	7381810	11151600	21214200	11303000	12132900	9790820
A0A0H2UQS1	A0A0H2UQS1_STRPN	SP_1409		11577000	14164200	12824400	8709530	13922700	14504100	13481400	12490500	18185100	15904200	14028700	14896800	16743200	15779700	12472400	18344900
A0A0H2UQS2	A0A0H2UQS2_STRPN	SP_1525		40352200	42228000	61434300	59230100	49722100	38294900	54855900	47024300	42918900	43985600	56048300	68392600	43556500	41108800	46589200	54559700
A0A0H2UQS3	A0A0H2UQS3_STRPN	SP_1502		33102600	89662900	82731000	39048300	60350800	71653900	73364400	47194300	33183300	61137200	59338400	77817800	30084200	45090800	49551200	66051400
A0A0H2UQS5	A0A0H2UQS5_STRPN	tyrA		22722800	28177100	27733700	28850900	24393900	23543100	29530700	22707800	33530000	25048800	23992000	30140500	19883900	25067100	20454500	22821100
A0A0H2UQS6	A0A0H2UQS6_STRPN	SP_1421		236733000	210920000	246879000	180375000	249754000	219240000	227629000	168036000	257049000	238930000	242665000	236657000	236823000	257858000	232830000	253646000
A0A0H2UQS7	A0A0H2UQS7_STRPN	SP_1536		16274600	15648500	25936700	16388300	17842700	16671600	23399400	16067000	20871200	15550100	17764300	18245100	14526800	15523700	28714800	29716000
A0A0H2UQS8	A0A0H2UQS8_STRPN	mltG		133037000	92582200	98156200	69467300	192943000	113059000	137475000	71547700	153012000	101818000	93118300	80979600	230490000	150888000	225535000	198637000
A0A0H2UQS9	A0A0H2UQS9_STRPN	SP_1516			1965440				1841560				1002550		207676		2683570
A0A0H2UQT1	A0A0H2UQT1_STRPN	amy		279988000	199983000	176027000	140938000	303300000	126537000	194999000	132536000	362618000	163615000	129370000	136466000	291707000	143177000	128887000	175575000
A0A0H2UQT2	A0A0H2UQT2_STRPN	SP_1546		703466000	523266000	971472000	719147000	898135000	475428000	1219380000	852346000	817172000	476014000	648327000	763841000	1066500000	522116000	1118270000	1162590000
A0A0H2UQT3	A0A0H2UQT3_STRPN	SP_1524		26928500	24008200	33246900	35832000	30389100	18721100	31982800	26727900	30090100	24145400	28029100	39955900	24291200	22807300	15319700	25003000
A0A0H2UQT4	A0A0H2UQT4_STRPN	SP_1523		9748790	11231900	10043500	7018150	12035700	10292100	11066800	9060700	12181600	10153100	9360460	10459300	7219060	10076800	10999900	12012500
A0A0H2UQT6	A0A0H2UQT6_STRPN	potH		4611880	6515300	5148190	5375960	5339190	5238950	4642900	4854930	4920610	5353790	4963350	5336030	2582730	4671690	5446760	4203650
A0A0H2UQT7	A0A0H2UQT7_STRPN	SP_1552		8223900	11454600	9854840	8063540	11185400	11156900	10224100	8631740	11012100	9709240	6888080	9178080	6959560	8577570	14768900	9255590
A0A0H2UQT9	A0A0H2UQT9_STRPN	SP_1533		3991300	3589650	8710050	6748480	5008040	3953980	6470310	4625460	7526090	3659100	4253040	5070960	6511690	4610490	11207400	9899680
A0A0H2UQU0	A0A0H2UQU0_STRPN	SP_1531		2156400000	298612000	333161000	536621000	2788340000	320763000	453821000	655300000	3388770000	285262000	406262000	380162000	6573760000	605380000	1381990000	1414750000
A0A0H2UQU1	A0A0H2UQU1_STRPN	SP_1395		109476000	137417000	116431000	83848300	141350000	108133000	112317000	97099300	165766000	93001100	94309600	104059000	168008000	132700000	125957000	138594000
A0A0H2UQU3	A0A0H2UQU3_STRPN	aspC		185857000	71135300	47404800	33520800	187204000	52936500	49960800	36740600	270574000	60428800	37400100	42402100	92053100	47434500	41249600	44728000
A0A0H2UQU4	A0A0H2UQU4_STRPN	dacA		35209500	22553000	35933300	31706000	43544600	22116100	38644200	31200600	40323700	19947000	34280900	38232400	19449100	19563700	26634600	22618700
A0A0H2UQU5	A0A0H2UQU5_STRPN	SP_1545		4841580	5291100	3755140	1609920	6986630	6108580	3110960	2889090	11496700	6695510	3183880	2535280		5845090
A0A0H2UQU6	A0A0H2UQU6_STRPN	SP_1403		16531800	7488860	20747900	19535300	15065900	5479270	12843800	12593800	21982500	5583540	12165300	18040000	10752200	5089900		22568400
A0A0H2UQU7	A0A0H2UQU7_STRPN	SP_1450		30639600	7492900	32037200	29856900	34921800	6077640	26751000	20888200	42454800	6517060	14475600	34831400	31445500	8624600	19301500	23725100
A0A0H2UQU8	A0A0H2UQU8_STRPN	SP_1551		104798000	183606000	153444000	124193000	126328000	180583000	173891000	145907000	118347000	164002000	118033000	134781000	100172000	171297000	159884000	161745000
A0A0H2UQU9	A0A0H2UQU9_STRPN	SP_1575		46643700	52468700	54792500	34740500	53051700	45751700	54250800	38997600	45898300	45515600	45754600	46211400	49085800	60268700	50582700	74764200
A0A0H2UQV0	A0A0H2UQV0_STRPN	SP_1550			12679100	12427700	7543160		8876600	13878800	9542820		10581800	10157500	7941430	2440460	10054100	15667700	17254700
A0A0H2UQV1	A0A0H2UQV1_STRPN	SP_1410		104094000	47434400	57951100	51101200	98918400	52097600	85100700	64484200	136640000	36617600	54745700	58256400	173181000	52437300	116572000	134757000
A0A0H2UQV3	A0A0H2UQV3_STRPN	SP_1558		1162200000	1122600000	1346840000	1402430000	1436980000	1198990000	1869660000	1965290000	1500540000	1068050000	1329140000	1996090000	2355820000	1512600000	1337330000	1956490000
A0A0H2UQV5	A0A0H2UQV5_STRPN	SP_1560		35921800	13995000	17667500	10888300	43132200	16568400	21446100	15998500	38974900	13723600	24452200	15621400	42378600	18426800	35374700	41268000
A0A0H2UQV6	A0A0H2UQV6_STRPN	SP_1422			4312400	3811280			4353610	2527990	1035760		4774970				5610010		5121440
A0A0H2UQV7	A0A0H2UQV7_STRPN	SP_1461		255625000	128499000	212108000	164167000	255451000	139232000	221740000	157642000	251274000	136818000	193992000	185998000	161087000	96753700	178869000	193373000
A0A0H2UQV8	A0A0H2UQV8_STRPN	murT		91020500	91539400	71389600	64596500	108055000	81789400	84883400	66038700	125913000	86593800	72581700	84754900	55267100	63526500	58075500	83856800
A0A0H2UQW0	A0A0H2UQW0_STRPN	SP_1572		3642030000	4843890000	4201550000	3613780000	3850130000	5220560000	5323650000	2889190000	3141640000	4232790000	3203480000	3244900000	3221170000	7615380000	5352770000	6158250000
A0A0H2UQW2	A0A0H2UQW2_STRPN	SP_1466		156741									237470			946917		1029560
A0A0H2UQW4	A0A0H2UQW4_STRPN	SP_1433			1056430		4224470		1410920	1822830	3028920		1214550				2975150	15786700
A0A0H2UQW6	A0A0H2UQW6_STRPN	msmK		216780000	349516000	471021000	345137000	264854000	349847000	546341000	438753000	299544000	332022000	349595000	377613000	215142000	310229000	450170000	445988000
A0A0H2UQW7	A0A0H2UQW7_STRPN	SP_1588		434221000	515611000	671629000	594647000	505778000	404243000	795304000	553017000	613875000	457852000	602423000	649787000	310606000	380630000	503458000	580651000
A0A0H2UQW8	A0A0H2UQW8_STRPN	phnA		703918000	368175000	479111000	463534000	499172000	487330000	582604000	292353000	596057000	489586000	460421000	584834000	858494000	1085590000	770855000	876083000
A0A0H2UQW9	A0A0H2UQW9_STRPN	SP_1476		7772870	2941610	7875210	6662910	6305300	1950460	5321170	5257230	9911030	2907360	8120420	10135800	7848540	1076590
A0A0H2UQX1	A0A0H2UQX1_STRPN	SP_1587			999335	964239	511160		780155	1162690	1116450		409555	453528	662102
A0A0H2UQX2	A0A0H2UQX2_STRPN	SP_1446		27440400	25850300	30336800	25978600	31036100	23832100	33324900	23170600	36005100	25644500	28355000	33325700	21194900	22416500	20014100	23602700
A0A0H2UQX6	A0A0H2UQX6_STRPN	SP_1608		42957600	25106200	40373000	32452900	35664500	18714500	30167600	24039200	51258500	28902000	30932400	38100600	26805900	20554700	19358900	16638700
A0A0H2UQX7	A0A0H2UQX7_STRPN	SP_1601			2743180	1419820	1471680		2627160	3220240	2099300		1891540	1908780	1053000		2416220	1491550	1059840
A0A0H2UQX8	A0A0H2UQX8_STRPN	SP_1488
A0A0H2UQX9	A0A0H2UQX9_STRPN	SP_1451		37638100	24778000	37659600	25367400	38404300	21983300	26488900	28427800	37827200	18266400	20462100	25630600	23593900	20561800	25262300	21078700
A0A0H2UQY0	A0A0H2UQY0_STRPN	SP_1600		11205900	20640800	15163200	16383100	11837400	15719500	15645400	16029100	13306100	17889800	16442300	13414000	3001590	7570390	5070900	7153320
A0A0H2UQY1	A0A0H2UQY1_STRPN	SP_1617
A0A0H2UQY3	A0A0H2UQY3_STRPN	SP_1457		663125000	745218000	658427000	535988000	735725000	751978000	630235000	541425000	832108000	878151000	606339000	627824000	548033000	796463000	674214000	715572000
A0A0H2UQY4	A0A0H2UQY4_STRPN	galE-1		653120000	834855000	929851000	807993000	529924000	680297000	765963000	534598000	817016000	720951000	774323000	753928000	372184000	647239000	527785000	628242000
A0A0H2UQY5	A0A0H2UQY5_STRPN	SP_1606		5668680	8750280	4739010	5181110	5952540	8708040	7760020	4204780	5574790	7293430	4169070	4016450	3166910	5669640	4251110	4731450
A0A0H2UQY6	A0A0H2UQY6_STRPN	SP_1624		80538200	100054000	86034900	73288400	96303300	95206100	95995100	77511600	99975300	106127000	88837500	91182800	53034800	72674400	59288700	65944200
A0A0H2UQY7	A0A0H2UQY7_STRPN	aatB		25610500	64370500	45053500	26789300	49649400	65795600	63997600	36823800	75310900	54334800	42810400	32282400	60095100	78663500	85754900	85699100
A0A0H2UQY9	A0A0H2UQY9_STRPN	SP_1462		75976000	62122100	86571900	63005600	66769600	59804500	76132200	46343800	81574600	56637900	63197600	70858400	47229000	71543700	58877800	73274800
A0A0H2UQZ2	A0A0H2UQZ2_STRPN	SP_1505		58666100	56220900	25493000	18255700	75074400	41064000	25101000	22667700	78614400	46100900	23235600	21128500	21751600	24473500	14926500	16301700
A0A0H2UQZ3	A0A0H2UQZ3_STRPN	SP_1630
A0A0H2UQZ4	NAOX_STRPN	nox		1777750000	2152530000	2016360000	1681690000	1490590000	1868500000	2092510000	1797290000	1922930000	2090730000	2042840000	2071650000	1329100000	1867230000	1516040000	1723360000
A0A0H2UQZ5	A0A0H2UQZ5_STRPN	SP_1620
A0A0H2UQZ7	A0A0H2UQZ7_STRPN	SP_1520		745616	805526				1740870			1804040	1000310	1771000			4861170
A0A0H2UQZ8	A0A0H2UQZ8_STRPN	SP_1636		36376300	25992900	32314000	21253800	34019000	24233000	38800900	23673200	34719700	25075600	30397100	34651600	16959100	17730600	22214700	21383200
A0A0H2UQZ9	A0A0H2UQZ9_STRPN	SP_1477		488154	85984.5	89517.2	756335	482734	45675.1		293559	475612		530824	750452
A0A0H2UR03	A0A0H2UR03_STRPN	SP_1641			1642890				798606	814146			1104880				285041
A0A0H2UR04	A0A0H2UR04_STRPN	SP_1482		19888500	13852900	10517100	7060950	9322040	10052100	8917240	6348100	9100300	11393800	6842640	6230640	13287400	14457900	19906200	6787950
A0A0H2UR05	A0A0H2UR05_STRPN	SP_1640		1346740	2041430	1754820	2140600	1814950	1285560	1212460	2255370	2022050	1529350	2020810	2291440		325102
A0A0H2UR06	A0A0H2UR06_STRPN	SP_1634		18512300	14839700	18705800	19984900	21149700	12959200	19237800	18325000	22484400	12963800	24555000	20208300	9184020	10357800	13353200	15658200
A0A0H2UR08	A0A0H2UR08_STRPN	pepO		571331000	555868000	508859000	391010000	692021000	488586000	509152000	409638000	780942000	487780000	366795000	408507000	746521000	566705000	379305000	444059000
A0A0H2UR09	A0A0H2UR09_STRPN	SP_1646		11927700	8545180	36677000	66774600	19571200	20974000	133255000	83797900	28791200	19579200	130468000	133006000	25458000	16757500	53539300	44701200
A0A0H2UR10	A0A0H2UR10_STRPN	SP_1537		18407400	9185370	11187300	7242800	22752100	10236000	14665600	7279330	35440400	12026200	13714500	11733200	57914300	27594100	22179300	18476400
A0A0H2UR14	A0A0H2UR14_STRPN	SP_1654		3151140	3121460	4455720	5039120	3763760	2364480	4160430	4474710	3472510	2615060	3710820	4672190	2548450	2886690	3512090	4751220
A0A0H2UR15	A0A0H2UR15_STRPN	SP_1548		67736300	49036200	58188100	54482900	86402200	51474800	72896100	59186400	78642500	46547700	58511600	57246500	74950000	41936300	68785800	70160600
A0A0H2UR16	A0A0H2UR16_STRPN	relA		30475000	34373000	36206900	31837200	34922800	34325900	41359100	31009400	36844800	31045100	32432400	39709200	22473400	27734500	28342200	32481300
A0A0H2UR17	A0A0H2UR17_STRPN	SP_1501		56969700	81478300	97414100	75631000	86206000	81344200	85434400	85100600	86605000	69520500	87201600	66321500	57645000	88800200	60432100	106839000
A0A0H2UR18	A0A0H2UR18_STRPN	ylmH		15237600	1763080	2994600	989023	9240700	1184250	2537350	5193480	4976020	1671830	1999600
A0A0H2UR19	A0A0H2UR19_STRPN	divIVA		1283330000	749816000	911574000	790542000	1887020000	748333000	1147180000	758701000	1890670000	730230000	682734000	805411000	3326430000	1064560000	1495860000	1517450000
A0A0H2UR20	A0A0H2UR20_STRPN	SP_1553		118714000	138224000	126613000	116745000	131288000	125004000	135731000	101103000	147771000	129754000	122858000	139810000	103046000	116644000	114777000	99517500
A0A0H2UR21	A0A0H2UR21_STRPN	SP_1653		21203100	16703400	19065800	19218000	26393600	16674300	18730600	18290500	26211300	15609200	23064200	24674100	16086200	16638100	19161400	16137100
A0A0H2UR22	A0A0H2UR22_STRPN	SP_1506		255220000	93397200	204079000	150297000	230230000	65717100	147455000	113869000	311192000	86461600	126646000	180795000	162847000	70295200	110352000	116062000
A0A0H2UR23	A0A0H2UR23_STRPN	SP_1668										1867410
A0A0H2UR24	A0A0H2UR24_STRPN	ftsA		378674000	402141000	400337000	324038000	453050000	400818000	394333000	329702000	534094000	447862000	322692000	332367000	388062000	395375000	374253000	405162000
A0A0H2UR26	A0A0H2UR26_STRPN	SP_1522		59909600	32056900	35732300	38223700	63715500	32098100	33197600	30072700	69442000	35766300	29729700	45060400	49380900	36659700	37254400	30764300
A0A0H2UR28	A0A0H2UR28_STRPN	SP_1676		19381900	109455000	114365000	79010400	23037700	92543400	114041000	81086300	22403200	101869000	79477300	88438400	11917400	67490100	86386100	76867600
A0A0H2UR29	A0A0H2UR29_STRPN	SP_1578			4129620	6508610	4669090		4354020	11320300	6942020		3217160	5699520	4524370		3594280	7131350	10692400
A0A0H2UR30	A0A0H2UR30_STRPN	SP_1675		3274880	3290750	4923970	4686590	3393760	4271540	6366360	4990580	4027230	3606600	4653900	3176600	3895250	5633910	9410140	11777600
A0A0H2UR31	A0A0H2UR31_STRPN	SP_1529		12286900	16335600	18891300	12511900	15227900	12214600	14951500	20946000	12592600	12766100	17647200	18853100	11085100	7169000	13267800	6067350
A0A0H2UR32	A0A0H2UR32_STRPN	ftsZ		1170310000	881299000	737870000	640792000	1303830000	796573000	894173000	641295000	1344840000	848006000	752626000	862346000	1474970000	1128560000	974457000	1158980000
A0A0H2UR33	A0A0H2UR33_STRPN	SP_1681		1345990	5302520	6919390	4908740	1461140	5346460	8204960	6244650	1044830	4392970	5898930	5313190		2191770	4003570	4648860
A0A0H2UR34	A0A0H2UR34_STRPN	SP_1583		84234300	149893000	102176000	89254000	87236800	125774000	110118000	80194700	141232000	132407000	87358500	97859100	212593000	151473000	73335400	133393000
A0A0H2UR35	A0A0H2UR35_STRPN	SP_1680		11443900	16761900	19072600	15267600	5889500	13597700	9331820	8724800	17867900	16203000	12115100	11781100	4610710	8155610	8462330	7146820
A0A0H2UR36	A0A0H2UR36_STRPN	SP_1538		207046000	185890000	228117000	182861000	234897000	184580000	271456000	177869000	233701000	194183000	229079000	206748000	316423000	255210000	277958000	332689000
A0A0H2UR39	A0A0H2UR39_STRPN	gatD		142009000	163162000	187864000	126210000	118523000	113777000	165934000	95896700	176998000	157239000	166727000	154703000	122815000	123632000	118762000	143797000
A0A0H2UR40	A0A0H2UR40_STRPN	SP_1674		21782100	17197500	29373500	20839600	24781600	18960700	33001600	19407200	30362300	17786300	23978500	27581600	19422000	16819900	30503800	27752100
A0A0H2UR41	A0A0H2UR41_STRPN	def-2		46826200	26900800	51050400	44714300	39938200	17979800	39721900	27186600	64168900	24153600	41458700	38074800	33211000	19463900	27370000	38126600
A0A0H2UR45	A0A0H2UR45_STRPN	SP_1695			15542800	7185440	4739910		12992200	5927630	4274410		13781000	2521880	3286360		11865700	7200360	9408800
A0A0H2UR48	A0A0H2UR48_STRPN	SP_1684			119487	134282			171726	538893	213955				284558
A0A0H2UR49	A0A0H2UR49_STRPN	SP_1604		3400800	72103800	42939300	27897300	89043700	52412300	37991600	31031500	93433700	77662000	26573100	25230100	49961700	108068000	115879000	87612400
A0A0H2UR51	A0A0H2UR51_STRPN	SP_1704		7289130	2077960	3290920			3414770	3531320	11458700		3998980	3063670	4050970	3886150	2260220
A0A0H2UR52	A0A0H2UR52_STRPN	SP_1567		1992920000	1823080000	2386520000	1837500000	2181560000	1794010000	3850030000	2394970000	2161050000	1718180000	1876570000	1849540000	3272850000	2544930000	3788650000	4367420000
A0A0H2UR54	A0A0H2UR54_STRPN	SP_1610		79263700	49301400	100806000	87203400	86335300	48638800	128166000	75214300	91582500	53587900	86580700	104126000	87359600	49830300	61108500	71256000
A0A0H2UR55	A0A0H2UR55_STRPN	SP_1715		571821000	330489000	409687000	313103000	702167000	332845000	433634000	288219000	537115000	331475000	374231000	441122000	779478000	427133000	462924000	649260000
A0A0H2UR56	A0A0H2UR56_STRPN	SP_1710		69027600	60954600	53702800	43203000	54434800	51417300	46777400	33617500	65414600	56444100	36607600	42721200	53083600	53010800	42170900	43971800
A0A0H2UR58	A0A0H2UR58_STRPN	SP_1701		255323000	119167000	193706000	239516000	286995000	117214000	203404000	126717000	255338000	132619000	209393000	223173000	277441000	131861000	210268000	286975000
A0A0H2UR59	A0A0H2UR59_STRPN	SP_1618				305232					241766		39278.1
A0A0H2UR60	A0A0H2UR60_STRPN	SP_1716		195734000	72116500	126674000	124855000	238363000	59265600	148257000	130336000	254221000	58142200	117898000	159430000	145993000	43365900	63928800	87133000
A0A0H2UR62	A0A0H2UR62_STRPN	scrK		67919200	69426900	102991000	76374400	77810600	73211200	108399000	72555000	81887500	76442700	92327100	102672000	57210500	67704500	59328700	84544500
A0A0H2UR63	A0A0H2UR63_STRPN	SP_1625		1070740	1009390		1082220	778362	556917			1095270	815167	2022240
A0A0H2UR65	A0A0H2UR65_STRPN	SP_1722		55811100	45954000	98513200	78645300	79518800	51975100	134821000	100885000	74004700	50531100	80966200	88127400	64842200	54376700	104230000	126795000
A0A0H2UR66	A0A0H2UR66_STRPN	SP_1726		10432900	7909350	8163080	5682020	11756100	8662810	6931720	5704840	12752900	8671150	5004600	5656160	12207600	8770410	11069100	12918300
A0A0H2UR67	A0A0H2UR67_STRPN	pepQ		519233000	397688000	465551000	404727000	536349000	320322000	442843000	345014000	546547000	319318000	340289000	383135000	512438000	401433000	342355000	360276000
A0A0H2UR68	A0A0H2UR68_STRPN	SP_1632		2472160	6437470	2883830	2493200	2689350	4952890	3309480	3578390	2638910	4740980	2648690	3429820	2314930	3419230	3026940	2714090
A0A0H2UR69	A0A0H2UR69_STRPN	mvaS		95739400	102633000	96878900	74399700	110747000	102237000	116301000	88371400	125751000	112285000	107083000	99826600	100917000	106574000	113509000	122353000
A0A0H2UR70	A0A0H2UR70_STRPN	SP_1714		424606000	229886000	513513000	429549000	404446000	195338000	445846000	436784000	453407000	204640000	463915000	508318000	420470000	216116000	513585000	461789000
A0A0H2UR71	A0A0H2UR71_STRPN	SP_1733		454667000	226424000	215318000	229220000	508463000	174369000	330956000	186898000	364053000	138502000	141975000	138286000	678895000	263721000	345733000	452459000
A0A0H2UR72	A0A0H2UR72_STRPN	SP_1598		417305000	219929000	546561000	498604000	341753000	174810000	326600000	293795000	525854000	210831000	504727000	541285000	256896000	173199000	252461000	403626000
A0A0H2UR73	A0A0H2UR73_STRPN	SP_1637		55909000	50916300	86458900	61424900	47233000	35662200	76007400	48030700	69332200	45603500	68450100	80420000	30298100	32459400	42773700	44711200
A0A0H2UR74	A0A0H2UR74_STRPN	rsmB		23378800	21946700	22605300	16108300	27762200	20029000	23175200	19037800	31012300	20285900	15713800	23845700	13677000	15608000	16245100	11501700
A0A0H2UR75	A0A0H2UR75_STRPN	SP_1743		79251600	43016600	48135100	51151800	67994900	38315600	46113000	41346200	102372000	49701800	58439500	75332400	39705800	28140400	23137300	36285900
A0A0H2UR76	A0A0H2UR76_STRPN	fer		26578500	10903500	24562400	21103100	19870200	9225960	15087900	10431000	31366100	13120300	17587900	16766200	31938300	11414400	15190400	24841600
A0A0H2UR77	A0A0H2UR77_STRPN	SP_1720		6840840	6625520	3786000	3227330	10301600	6885520	3906790	4245850	7152620	6081200	3461040	4273480		6200560	4107960
A0A0H2UR78	A0A0H2UR78_STRPN	SP_1750		36934200	33866800	29623000	19278900	49882800	34031300	30101500	19788000	41581300	30557800	21607300	22964500	23630800	29565300	25471600	29385000
A0A0H2UR80	A0A0H2UR80_STRPN	SP_1745		40517900	48194300	34483200	33249000	44221100	38188100	43393900	39231600	47857200	41103800	31875000	27200900	41559500	39924000	35125800	34593900
A0A0H2UR82	A0A0H2UR82_STRPN	scrR		6535300	6930890	10083800	6730650	6898150	6957500	13609500	8265030	7172770	7510110	9242690	8322730	4764180	7987170	14737800	13846100
A0A0H2UR83	A0A0H2UR83_STRPN	SP_1756								604235
A0A0H2UR84	A0A0H2UR84_STRPN	psaB		66056500	118114000	51745300	43407200	66228700	90235200	53688700	42393400	61013800	99995700	47340200	50530500	29841600	59405900	31960500	24589800
A0A0H2UR85	A0A0H2UR85_STRPN	SP_1619			4293390
A0A0H2UR86	A0A0H2UR86_STRPN	SP_1751		14409900	2155640	6701890	7352270	12253300	2268560	4164870	3944260	18255400	2124440	2072660	14859100	13999000	2501660	13858500	9872210
A0A0H2UR87	A0A0H2UR87_STRPN	SP_1731		24123800	17169500	22643700	19281800	21067500	12411600	20133100	16115200	25955300	15055200	22688600	24278800	16582900	12090200	18172800	15126200
A0A0H2UR88	A0A0H2UR88_STRPN	SP_1762			4614700	2162320	1749940		5225860	2989250	1750140		5707410	1127870	2104120		5366640	5764250	4221900
A0A0H2UR89	A0A0H2UR89_STRPN	SP_1627				1542160	2092830						306549
A0A0H2UR90	GTFB_STRPN	gtfB			33160700	10443100	10582400		37038100	12219300	11271900		43892800	10494100	13736400		55847500	12234200	16471500
A0A0H2UR92	A0A0H2UR92_STRPN	SP_1741			2446130	1262920	1517730		2588860	3083140	1340570		1985390	3307510			3964930
A0A0H2UR93	GTF3_STRPN	gtf3			38283800	16269500	9229060		34085600	15339400	9432170		39405900	11654500	13165100		33101000	12490700	24169400
A0A0H2UR94	A0A0H2UR94_STRPN	SP_1633		39885100	45871600	62825300	50032100	26768800	36505300	36862200	32758400	49248400	39615400	50532900	66455200	17394000	33520600	16452100	21112000
A0A0H2UR95	A0A0H2UR95_STRPN	ylmG			2310680	5056410	1078680		1463720	5167170	2621500		1221010		3031820
A0A0H2UR96	GLYG_STRPN	glyG			744201	4607700	2972230		1258310	4539120	1688330		3539200	2845000	1905650		6342500	2325330	2822540
A0A0H2UR97	A0A0H2UR97_STRPN	SP_1749		55178800	78319400	62666200	41600300	60490600	72476600	61483900	49924800	74764900	77690000	55773800	59210200	35890700	53816500	48048200	48236500
A0A0H2UR98	A0A0H2UR98_STRPN	SP_1775		190346000	133596000	107998000	125860000	354135000	193289000	172588000	185262000	319928000	99739900	105692000	140321000	319937000	160426000	155838000	196201000
A0A0H2UR99	A0A0H2UR99_STRPN	SP_1638		27502100	30494100	36737000	25144600	33663200	26178700	29140200	23987000	43367900	31484800	31675400	33857000	18831900	23091100	20252200	18541100
A0A0H2URA0	A0A0H2URA0_STRPN	SP_1669			18815300	5644920	3558170		15400200	5820850	4074460		15126200	3536430	3952030		14506200	4622850	6375820
A0A0H2URA2	A0A0H2URA2_STRPN	SP_1781		21725100	16714300	18597000	12187200	23182500	17682800	17342200	9967950	18567100	16794200	11162100	15172500	26670000	19109400	20958200	19923000
A0A0H2URA3	GLYB_STRPN	glyB			973645	1457380	858966		1075510	1848920	2388940		495620	2320510	2199400		488217
A0A0H2URA5	A0A0H2URA5_STRPN	SP_1787			1754380	1256570	1004520		1653030	2079090	792250		1798760	625902	1187610		922905
A0A0H2URA6	A0A0H2URA6_STRPN	SP_1761			4455820		2072370		3301060		2329600		2396840				930821
A0A0H2URA7	A0A0H2URA7_STRPN	SP_1677		64380.9	86871.4	150661		41841.7	64328.9	124064	91631.2	52953.5	80930.4		42994.9
A0A0H2URA8	A0A0H2URA8_STRPN	SP_1652		4504050	1909590	4816740	3919890	4668640	1528550	4726330	3430260	5405120	1807160	2057820	5055140	4084720	2284950	1987920	8862800
A0A0H2URA9	A0A0H2URA9_STRPN	trx		707112000	853290000	1135790000	867125000	1333980000	974107000	1542980000	1104700000	734473000	805754000	792857000	836502000	784736000	1357640000	1780040000	1542870000
A0A0H2URB1	GLYD_STRPN	glyD			3133650	5849460	2302590		2739660	3278140	4360040		3280950	3525230	3590700		3953000	2720590
A0A0H2URB2	A0A0H2URB2_STRPN	SP_1682			1575250	5637240	2061610		2222990		541136		1542300	3098130	2113050		1546590	1308020
A0A0H2URB3	A0A0H2URB3_STRPN	SP_1783		6481120	1911790	7020540	5524320	7404600	1869370	3078840	5578980	14328700	2354740	2005080	6813320	6083350	3645620		1657780
A0A0H2URB6	A0A0H2URB6_STRPN	SP_1774		28653800	21875000	33931900	34892800	26934200	18635400	26411800	18853200	30742800	22780400	34990400	41473200	19570800	17616300	17645400	19881500
A0A0H2URB7	A0A0H2URB7_STRPN	SP_1690			3066500	9379470	5177450		2851920	13978400	7562620		2633840	8258060	6307320		3144620	15412600	17358100
A0A0H2URB8	A0A0H2URB8_STRPN	ylmE		104253000	14323500	30232700	25609400	85883200	11290300	25076300	24512600	130754000	13358400	23186800	34751200	32015000	10220000	33811900	23529900
A0A0H2URC1	A0A0H2URC1_STRPN	SP_1696			11151000	3728910	3906640		814927	1170400	1645100		10907200	1751550	3948170
A0A0H2URC2	A0A0H2URC2_STRPN	SP_1780		120587000	134885000	136949000	124197000	133528000	124634000	132467000	96315400	143464000	137224000	142834000	160589000	96943500	119607000	99306000	109386000
A0A0H2URC3	A0A0H2URC3_STRPN	murF		155646000	73868200	97450800	102390000	156040000	60330800	93944900	69097200	189171000	78849000	93937700	95102500	134473000	82122500	105350000	111032000
A0A0H2URC4	A0A0H2URC4_STRPN	SP_1809			888420				1165300	1523900	497259		1008630	1870640	1337860			2815130
A0A0H2URC5	A0A0H2URC5_STRPN	SP_1793			30015100	18662000	11251700		37162000	22648500	19204500		21189300	16272300	15132500		21665600	25716500	16090100
A0A0H2URC6	A0A0H2URC6_STRPN	SP_1705
A0A0H2URC7	A0A0H2URC7_STRPN	SP_1786			20575700	10129300	4263970		16198300	10111900	5234850		23293200	5204150	4929610		38065200	22092600
A0A0H2URD1	A0A0H2URD1_STRPN	SP_1683		23110200	67966600	94825600	64186400	31255900	75745600	127237000	81528400	26101200	70663600	71739100	66638400	26325500	90346500	132065000	138316000
A0A0H2URD2	A0A0H2URD2_STRPN	dnaI		72185200	49899600	108497000	72252700	76699900	45425100	95104900	56184800	78632700	55224400	93543900	89316300	59028400	50638000	72156500	72801300
A0A0H2URD4	A0A0H2URD4_STRPN	SP_1824		311849	260925			436974	229627	90970.7		337798	221426	480990	410496	305482	391781
A0A0H2URD5	A0A0H2URD5_STRPN	SP_1804		3843190	1043200000	566428000	425829000	901418	1189570000	1021460000	638161000		952098000	498756000	498372000	789100	1536650000	945363000	937635000
A0A0H2URD6	FUSA_STRPN	fusA			679589	1899480	1346590		546343	3023680	1575540		555917	1683140	1367260		1081040	3463710	4065720
A0A0H2URD7	A0A0H2URD7_STRPN	SP_1691			156316				139947	254151	191496		144000		127237
A0A0H2URD8	A0A0H2URD8_STRPN	SP_1717		430735000	197811000	297200000	293888000	516101000	180328000	309107000	277184000	496077000	199915000	320422000	370942000	507484000	211632000	304711000	350492000
A0A0H2URE1	A0A0H2URE1_STRPN	SP_1810			9519680	7744280	2973020		8240980	11500700	4130130		5437690	4307410	3375660		10705900	23068700	7400400
A0A0H2URE2	A0A0H2URE2_STRPN	SP_1802			36940600	16999000	14446000		37454900	27586000	18278700		32044300	14948100	15753100		32897800	16778300	11178500
A0A0H2URE3	A0A0H2URE3_STRPN	SP_1700		250391000	240994000	251916000	231275000	282555000	234280000	308843000	240313000	269771000	232254000	279181000	263625000	212819000	215537000	251877000	274191000
A0A0H2URE6	A0A0H2URE6_STRPN	SP_1841		162849000	154612000	184261000	187293000	210269000	138419000	214954000	202250000	216581000	132454000	185861000	229318000	162057000	90748200	143732000	170314000
A0A0H2URE9	A0A0H2URE9_STRPN	SP_1706							62195.8		101194
A0A0H2URF0	A0A0H2URF0_STRPN	SP_1851		3491280	5116460	8019870	5600470	2109510	2942970	5927740	4734020	4609770	3390450	6287470	7956510	2005020	2038810	5856190	10527900
A0A0H2URF1	A0A0H2URF1_STRPN	SP_1825		3078210	1989270	3367460	2003420	3431580	2034830	3665350	2678150	3323860	2616900	2133410	2472740	2321450	2209350	3523960	1620880
A0A0H2URF2	A0A0H2URF2_STRPN	priA		15151100	14843800	21319100	16510100	19621300	14133200	20024700	17179500	20344300	16248900	16627900	20641700	13845400	14163300	17102200	19226300
A0A0H2URF3	A0A0H2URF3_STRPN	SP_1712		20538500	25198200	20873500	21969800	26035200	21156300	24966800	17834000	28938600	22060700	19992600	31381300	20099600	21317900	30574900	22856300
A0A0H2URF5	A0A0H2URF5_STRPN	SP_1858		3608710	7093280	8015920	6916420	2615610	3623780	7294800	4697760	5819930	4593000	4774390	7298020	2714440	2790080
A0A0H2URF8	A0A0H2URF8_STRPN	SP_1746		98335100	48998000	83006200	81233700	95650000	38277300	73583400	93281900	134857000	39736600	75083400	90509500	90745400	42580700	58128300	85408800
A0A0H2URG0	A0A0H2URG0_STRPN	SP_1863		179790000	188233000	164464000	191675000	175960000	143523000	133792000	120519000	234558000	267590000	201417000	162363000	181508000	162076000	175607000	168777000
A0A0H2URG2	A0A0H2URG2_STRPN	scrB		24387800	33353200	26893900	23426800	26004000	23127900	30222800	24072000	30087100	28856600	25747500	23050600	22673000	27615000	22458600	23365400
A0A0H2URG3	A0A0H2URG3_STRPN	SP_1752		26577300	15125900	30967000	19192400	33910100	13410400	20738500	20162800	33498300	16364000	12532600	16107200	24539400	17774400	21809600	28627300
A0A0H2URG4	A0A0H2URG4_STRPN	galE-2		2239270	1009450	1862360	2050700	2541160	875166	2135200	1864790	2881450	1445990	1701370	2415560	1167920	1036490	582679	3203700
A0A0H2URG7	GTFA_STRPN	gtfA			19431700	9057140	9290630		16581400	9480890	8000000		19815700	8273720	7055010		16864100	8722580	9595780
A0A0H2URG8	A0A0H2URG8_STRPN	SP_1730			540804				545134		747463			1023870
A0A0H2URG9	A0A0H2URG9_STRPN	rluB		128055000	160298000	171585000	144963000	142937000	154822000	193019000	148954000	146646000	170620000	192603000	193976000	95538400	138531000	133281000	151541000
A0A0H2URH0	A0A0H2URH0_STRPN	galR		2355580	3212480	3371420	3291500	2248640	2619060	2668080	2378940	3132290	2757920	3550730	3266910	1631140	2402600	2943480	5754730
A0A0H2URH2	GLYF_STRPN	glyF			3493770	4211630	8293910		3082300	3798740	2089740		3998750	4658720	3210830		5080470		4672140
A0A0H2URH3	A0A0H2URH3_STRPN	SP_1740			1092240				3273940				937297			11028500	6556670	13749500
A0A0H2URH4	A0A0H2URH4_STRPN	treR			888084	788570	476197		689384	1655440	741703		785942	320993	532774		769316
A0A0H2URH6	A0A0H2URH6_STRPN	SP_1840		17475300	14616200	19601300	19056300	20779100	13451100	22705200	17592100	19575100	12373400	19788100	19889600	13403100	10165300	15725300	17364300
A0A0H2URH7	GLYAT_STRPN	glyA			5763110	4700120	5291670		5015480	4243560	3525040		6127880	4553160	5191940		3987620	2125290
A0A0H2URH8	A0A0H2URH8_STRPN	rafF			1465330	1941270	2661680		2204070	1561800	2570330		1116510	1103200	571641
A0A0H2URH9	A0A0H2URH9_STRPN	SP_1748		187431000	190864000	248820000	191068000	175920000	164379000	244058000	157012000	187682000	213398000	248822000	252182000	158522000	202881000	232459000	277592000
A0A0H2URI0	A0A0H2URI0_STRPN	SP_1864		42426600	10696400	44988500	21210500	56725200	7852460	26951700	46794000	42196900	5957440	21738300	28637500	68644100	12277400	41897800	71101000
A0A0H2URI1	A0A0H2URI1_STRPN	SP_1778			9129230	15667700	17451000		10765800	22243100	26237100		8748290	16224400	13644400		11219500	19651400	19964700
A0A0H2URI2	A0A0H2URI2_STRPN	pbuX		6579490	21018900	9978710	7653150	14854200	7156270	10919800	10223300	24919800	10566100	7091400	10284900		8678100
A0A0H2URI5	A0A0H2URI5_STRPN	SP_1754		8611270	7700420	11027800	7603850	10966700	6162070	10886600	10544200	10729200	6747580	4658720	7126570	7388680	7109070	7315080
A0A0H2URI6	A0A0H2URI6_STRPN	SP_1784		5267770	2372720	3438620	1850250	5714720	2330040	6309370	3195810	6458980	2309780	3740200	6423380		1873490		147764000
A0A0H2URI7	A0A0H2URI7_STRPN	SP_1878		84025100	66000200	80044600	66197500	44380400	34413400	53835200	37365100	106776000	57568200	51310600	62596900	25975100	25610600	38715900	42008600
A0A0H2URI8	A0A0H2URI8_STRPN	SP_1857							604927			504361	739684	1326540
A0A0H2URI9	A0A0H2URI9_STRPN	SP_1914		7732120	16640900	13968300	6863580	9187690	13538000	14322900	13052600		12873300	11663500	8847000		14552800	13631800	9168610
A0A0H2URJ0	A0A0H2URJ0_STRPN	SP_1760			3081330	1011650	979006		2782300	965238	620958		2920840	788741	420069		1961750	635348
A0A0H2URJ3	A0A0H2URJ3_STRPN	SP_1862			3667080	6323080	5681620	15881500	4418650	7236840			3196070	5773070	4863400		3097310	8943160	8543730
A0A0H2URJ4	A0A0H2URJ4_STRPN	SP_1919		94793600	71413700	64750400	67576600	125963000	52753400	85049000	68446600	119005000	58116500	66624600	68005000	53925700	40040900	42586000	36237900
A0A0H2URJ5	A0A0H2URJ5_STRPN	SP_1794			2828290	2384550	2229610		2973680	4102880	2957170		1549420	2165750	2486720		2037140		6835750
A0A0H2URJ6	GLYE_STRPN	glyE			5841590	2650690	1147640		6857100	1882120	2281170		5554930	1969200	2824940		5926090
A0A0H2URJ7	A0A0H2URJ7_STRPN	rafE			6471580	23123400	13488400		6964530	32940200	17678500		5758000	20013200	15937700		8550380	34860200	33771000
A0A0H2URJ8	A0A0H2URJ8_STRPN	SP_1926			25661900	51339000	31208400		21281000	80320100	49028600		16743200	37732900	32675700		13445000	48421800	52746100
A0A0H2URJ9	A0A0H2URJ9_STRPN	SP_1799			3732620	4998070	2220970		3962770	6386640	2948380		4162370	4834820	2841720		4719860	10300200	11087300
A0A0H2URK0	A0A0H2URK0_STRPN	SP_1867		53976700	55857800	102696000	95833700	62444900	41261600	65788800	63411200	59490100	46818700	83861800	108993000	37487800	34444200	52514800	60478700
A0A0H2URK1	PSRP_STRPN	psrP			239362				375680				1884600
A0A0H2URK4	A0A0H2URK4_STRPN	SP_1909		11309900	18457300	10707300	7970100	12281500	15021400	12328400	11872700	16161600	15304800	10470000	12792500	7424560	10578700	9182240	8684020
A0A0H2URK5	A0A0H2URK5_STRPN	SP_1872		282770000	148458000	672956000	518744000	278597000	136843000	677508000	402082000	331999000	135832000	521579000	501838000	259488000	216007000	914607000	871421000
A0A0H2URK6	A0A0H2URK6_STRPN	trpG		121815000	58581300	45103900	37325000	160217000	58991600	69599700	57687800	170005000	57207900	33233400	50120900	410406000	83326200	110948000	134126000
A0A0H2URK7	A0A0H2URK7_STRPN	SP_1779		26473800	18812400	19460500	16133700	16568400	14972800	14826200	13412000	29232000	17054000	16833000	17105100	14970600	12085500	8832920	10300400
A0A0H2URK8	A0A0H2URK8_STRPN	SP_1884			53438200	89530000	47343900		58191300	128839000	78443700	1965490	40514100	78304100	59460700		33780100	79311100	76918800
A0A0H2URK9	A0A0H2URK9_STRPN	SP_1915		7143920	5660680	5686100	4109440	7452980	4543300	8283020	5824540	11019200	4687760	4630260	8167940	9487140	8958720	5857900	8257430
A0A0H2URL0	A0A0H2URL0_STRPN	SP_1821		35272000	10864300	24932100	28046600	40924900	9571950	30617900	21058200	40621900	10699700	31305400	32263700	22790700	10175200	21986300	34752200
A0A0H2URL1	A0A0H2URL1_STRPN	SP_1785		78554700	15426200	45904900	38530900	74873400	17840300	47314900	36859700	81371900	16635000	34193400	35519100	104243000	25375800	68901400	90070500
A0A0H2URL2	A0A0H2URL2_STRPN	rafG			515508	3476090	2374590		333084	4705310	2148330		210738	3216920	2631160
A0A0H2URL3	A0A0H2URL3_STRPN	SP_1920		49001200	40422900	51369600	43134500	49023300	29414200	37119000	28965800	71598800	33203400	55076800	56271900	53056800	29416600	28127300	27986000
A0A0H2URL4	A0A0H2URL4_STRPN	SP_1826		10536100	6319790	8101680	8315810	15294200	5740920	9135420	7613950	14709700	7097680	8577790	9731450	11106100	7226660	8399030	8561870
A0A0H2URL5	A0A0H2URL5_STRPN	SP_1790		16991500	15770700	17795100	17538000	21760200	14943600	20134600	15563300	20763400	17471800	18746300	17563500	17099700	17264200	16698900	23046800
A0A0H2URL6	A0A0H2URL6_STRPN	birA		28846400	12335400	28294900	22400700	35472500	10582100	21722100	18000600	40060500	12222000	31906300	19900600	21876600	9346710	16196500	21198900
A0A0H2URM0	A0A0H2URM0_STRPN	SP_1912			3400950	5562170	3012580		4275890	3923720	2856780		2798470	3228410	3320940		2628490	3248730	5272510
A0A0H2URM1	A0A0H2URM1_STRPN	SP_1837		249976000	188670000	265255000	231698000	262016000	164686000	218107000	183532000	292548000	187990000	225686000	286591000	182972000	152324000	159613000	194242000
A0A0H2URM4	A0A0H2URM4_STRPN	SP_1918		63654900	47875300	51209200	46717200	79242300	40723000	58965900	44758000	71274400	51431400	46172100	52801800	57892400	32567300	47213400	40209100
A0A0H2URM6	A0A0H2URM6_STRPN	SP_1855		7318440	11353700	13647600	9157560	8005240	10662600	12917600	11159200	11316300	12727400	13323000	12262800	9075150	10297300	15422100	16691500
A0A0H2URM7	A0A0H2URM7_STRPN	SP_1925		128106000	7556040	9614160	5004330		6783060	14226800	8620260		5888920	8123310	6383740		8383520	12755300	10785900
A0A0H2URM8	A0A0H2URM8_STRPN	SP_1807		242613	432525	1013950	654564	398887	722740	508900	297494	279187	416855	475493	937705		885700
A0A0H2URM9	A0A0H2URM9_STRPN	proWX		47039500	54781600	60453100	46709500	62832900	56021600	79111600	53683900	53276600	52211000	51762100	53596200	39043800	59645700	82726300	85663600
A0A0H2URN1	A0A0H2URN1_STRPN	trpE		46640900	24400600	30326800	27283000	40712800	20528000	26533800	17809100	47789800	24220100	27284600	28227100	26674000	18485900	14014700	18121300
A0A0H2URN4	A0A0H2URN4_STRPN	pepA		315693000	323129000	270088000	200843000	390894000	323414000	301717000	215713000	404178000	356925000	231212000	273892000	353539000	301514000	248099000	286799000
A0A0H2URN5	A0A0H2URN5_STRPN	SP_1944		35022400	37506400	48331400	35989700	51301900	40092800	55216700	43243100	44701000	27409500	38541400	30445700	54100800	41972700	52354800	51177800
A0A0H2URN6	A0A0H2URN6_STRPN	SP_1949			966114				1385630				1308620				2280520
A0A0H2URN7	A0A0H2URN7_STRPN	SP_1827		8765000	6927700	8733120	6242130	9619610	3962230	10233800	7351770	11582900	5519280	6352900	6777630	8328970	5065990	6504150	8540780
A0A0H2URN9	A0A0H2URN9_STRPN	SP_1833		474549	222996	229139	348050	755674	234428	741680	875399	575580	187836	287049	480402	1742710	955448	1321590	2713540
A0A0H2URP2	A0A0H2URP2_STRPN	SP_1963		78129000	39904200	45520400	33107900	96093200	40096900	52087600	39357200	78690400	35917000	42228700	42450400	160145000	65768000	70894800	70304800
A0A0H2URP3	A0A0H2URP3_STRPN	SP_1838		14861100	22414200	21109400	13490700	18147500	21782000	24663200	14554700	17585900	22169900	16124200	18759800	10718900	17873000	14713100	16879700
A0A0H2URP4	A0A0H2URP4_STRPN	SP_1973		34232400	11551700	14618200	14698000	37632400	11394600	16761700	11026100	35652500	10270300	11667700	13053000	33111700	13887500	27710900	33831600
A0A0H2URP5	A0A0H2URP5_STRPN	SP_1879		317144000	186983000	312993000	274225000	602293000	250251000	569816000	373623000	361327000	131706000	205135000	240188000	848923000	270518000	533999000	664257000
A0A0H2URP7	A0A0H2URP7_STRPN	cbf1		87517100	83862200	88617900	72153600	103339000	74018500	94910600	64354100	98395300	77959500	86225500	89468400	64206700	60348000	74607700	73926400
A0A0H2URP9	A0A0H2URP9_STRPN	SP_1950			20730400	2936090	1644620		27201800	3879990	2724370		18184300	2195050	1994420		17632500	4826440
A0A0H2URQ0	A0A0H2URQ0_STRPN	SP_1893		7993350	7702120	10890100	13722700	9766360	7229910	10618400	10452600	10081200	6657650	8946490	9604920	5614740	4062080	10679200	4822220
A0A0H2URQ1	A0A0H2URQ1_STRPN	SP_1956			25286700				17553200				21383200				16882300
A0A0H2URQ2	A0A0H2URQ2_STRPN	SP_1987			23985600	14798800	8702250		28225400	20237600	10023200		22637600	11747200	10355900		26504000	17886800	19028200
A0A0H2URQ3	A0A0H2URQ3_STRPN	SP_1856		2425810	1009640	5125450	3848870	2265040	1028230	5485840	4615200	3699250	1874290	7438590	6558950	3959480	2498990	7880150	11792600
A0A0H2URQ4	A0A0H2URQ4_STRPN	SP_1967		82657400	111725000	114576000	88408600	102978000	103559000	125044000	102778000	100220000	102711000	100537000	95109000	96434800	105937000	127176000	128814000
A0A0H2URQ6	A0A0H2URQ6_STRPN	aga		696155	4105170	17664300	9614270	1029180	4622850	21894200	11439300	814489	3643230	11099700	9591980		3422900	11768400	13727200
A0A0H2URQ8	A0A0H2URQ8_STRPN	SP_1998		37207300	32747100	27304500	31801200	43209400	30908800	40592000	30957100	45954000	32668400	35919900	32230100	34255700	29030900	29185700	41292800
A0A0H2URQ9	A0A0H2URQ9_STRPN	proV		101135000	97319800	129145000	107906000	127929000	97728100	170824000	112640000	110865000	91064200	119192000	126959000	117455000	106936000	140028000	154828000
A0A0H2URR0	A0A0H2URR0_STRPN	SP_1974		22429700	10171300	22062000	14748500	21043400	8535680	12645300	14029400	19700700	7637090	11001200	17316200	16418000	11548300	12664000	13389400
A0A0H2URR1	A0A0H2URR1_STRPN	SP_1943		851766000	485260000	830276000	465048000	1054450000	511710000	930304000	593986000	1222110000	483644000	704112000	641914000	1522860000	808366000	1029850000	808252000
A0A0H2URR2	A0A0H2URR2_STRPN	SP_2003		300405	4746700	3181310	2014030	298177	4673450	2613110	2348690		4966320	1537510	2434450		4515940	3475270	2215110
A0A0H2URR3	A0A0H2URR3_STRPN	SP_1910		139816000	131626000	156257000	127701000	133428000	130149000	125362000	94801000	149336000	144615000	160040000	160501000	120123000	142655000	103706000	148712000
A0A0H2URR5	A0A0H2URR5_STRPN	ccs50		46384300	58425100	62986000	46567400	55686400	64355600	73847800	56789200	50774500	56249900	52375100	50643300	48272200	54567500	69355100	67387800
A0A0H2URR6	A0A0H2URR6_STRPN	SP_1948			4055690				6217620		151116		3145780				8070960
A0A0H2URR7	A0A0H2URR7_STRPN	SP_2008		232901000	335802000	381230000	251531000	282705000	329586000	400614000	302951000	271302000	263454000	300945000	306252000	120520000	212848000	205493000	195244000
A0A0H2URR8	A0A0H2URR8_STRPN	SP_1988			8271880	6707010	3811390		7880430	7566240	5510690		7324160	4962820	3505870		7644790	8451110	11803600
A0A0H2URR9	A0A0H2URR9_STRPN	SP_1916
A0A0H2URS0	A0A0H2URS0_STRPN	SP_1871		7854920	1869230	19172000	17093000	5195480	1858650	16880600	12897700	7915630	1953360	17988800	19997200	4226610	2401360	7519280	7453080
A0A0H2URS1	A0A0H2URS1_STRPN	SP_1953			8405610		602724		9517070	1210740			5313960	1033650	1642720		4335230
A0A0H2URS4	A0A0H2URS4_STRPN	SP_1994		153683000	236281000	283276000	204696000	175442000	217843000	286622000	206810000	184982000	255056000	269497000	242449000	122905000	204913000	219425000	219590000
A0A0H2URS6	A0A0H2URS6_STRPN	SP_1883			19059300	17978100	9674270		24813000	32405400	16720200		16026200	13350100	11606000		24958900	31551300	28794300
A0A0H2URS7	A0A0H2URS7_STRPN	SP_2021		23965500	4662880	11951700	16092200	27208900	4703860	11454600	32954100	28331600	3660120	12674800	13891500		3798810	32855900	25361600
A0A0H2URS9	A0A0H2URS9_STRPN	ccpA		456145000	395926000	402934000	368751000	625340000	419288000	447234000	345707000	625116000	433318000	399576000	409916000	610843000	514629000	445211000	511868000
A0A0H2URT0	A0A0H2URT0_STRPN	SP_1972		41592600	64051800	54446200	49980600	54409000	50323500	43953900	35988600	46778300	48578800	46675600	37553800	13695000	21396400	16421300	17315800
A0A0H2URT2	ADHE_STRPN	adhE		6596290000	5298000000	5905740000	5199840000	8098290000	5543440000	7544750000	4718050000	7285890000	5635610000	5743410000	6176570000	6668070000	5315770000	5557800000	6758960000
A0A0H2URT3	A0A0H2URT3_STRPN	lysA		145884000	146379000	136027000	110886000	143686000	116607000	151613000	123552000	194792000	153263000	148159000	151336000	101700000	127272000	102086000	99742800
A0A0H2URT4	A0A0H2URT4_STRPN	gtfA		9194320	11450100	46503700	28080200	9239090	10292900	54041400	30323500	10663100	9612930	32723600	27936000	5958920	10670100	26057900	32249600
A0A0H2URT5	A0A0H2URT5_STRPN	pbp2A		31272800	36717700	32156200	30029200	38740100	34945800	34743300	29987300	34769000	36603500	29414700	33143400	30607000	40008800	41008600	43483200
A0A0H2URT6	A0A0H2URT6_STRPN	SP_2032
A0A0H2URT7	A0A0H2URT7_STRPN	SP_1986			930018		2195000		2702850	3652380	2756060		1180000				3935450		7672090
A0A0H2URT8	A0A0H2URT8_STRPN	SP_1991		86017600	44792700	57770100	56082000	110034000	43405000	88997300	66876500	86978000	34453300	47760800	60097900	181389000	61927300	108967000	121310000
A0A0H2URT9	A0A0H2URT9_STRPN	msmR		4836530	2208250	2827610	3507600	5775300	1754020	3896300	4215890	6594060	1888850	4469770	4321330	3060550		3027490
A0A0H2URU0	A0A0H2URU0_STRPN	SP_1997		22860100	18229700	26949100	24339300	26645800	18930000	28725100	26369100	22833700	17662000	23393600	23395500	22272900	20520400	25182200	31737500
A0A0H2URU1	A0A0H2URU1_STRPN	SP_2037															191367
A0A0H2URU2	A0A0H2URU2_STRPN	SP_2015			2318760	2409410	786791		2005430	2334770	1199320		622443	1095270
A0A0H2URU3	A0A0H2URU3_STRPN	SP_1911		78692800	38553900	64342100	63193400	85506700	46269700	117654000	52124800	103979000	44942000	82127900	94141500	51115800	45817200	60844600	71235500
A0A0H2URU4	A0A0H2URU4_STRPN	SP_2002			1726060		283211		897786	108220	638014		718468	377376			517050
A0A0H2URU5	A0A0H2URU5_STRPN	SP_1917			910761				1251450	1648480	1129330		1246750		742763
A0A0H2URU6	A0A0H2URU6_STRPN	nusG		587890000	643501000	927285000	737937000	588357000	602982000	971876000	783087000	706689000	635899000	753874000	873913000	846964000	762381000	949878000	979854000
A0A0H2URU7	A0A0H2URU7_STRPN	SP_2045		65262800	62386400	73881700	53161400	73190500	62480200	85930400	54993300	89052300	56190300	65550300	68360400	56159500	67200800	82664100	64080100
A0A0H2URU8	A0A0H2URU8_STRPN	SP_2013		5679960	15232100	7048720	5484680	7913840	11325100	8645940	7889870	7113760	16802900	7413480	8389730	10292100	17731300	13291100
A0A0H2URV0	A0A0H2URV0_STRPN	SP_2020			2988090	2827450	2606920		2298040	3748720	4476010		2089220	4044600	2922240		4206380	4640520
A0A0H2URV2	A0A0H2URV2_STRPN	SP_1924		4018110	10164300	15420100	7410250		10439400	20817100	12650700		9134600	13073200	10905600		12916000	36403500	41855400
A0A0H2URV3	A0A0H2URV3_STRPN	nagA		58278300	57487500	71900500	54528700	60112200	58674300	66270300	47645200	77069600	65153700	55954900	70288400	63382700	64057900	65910400	62737800
A0A0H2URV4	A0A0H2URV4_STRPN	SP_2022			2446510	2095570	1839870		3062570	7132140	1865010		2693740	2755050	2876910
A0A0H2URV6	A0A0H2URV6_STRPN	dinF		454738	443428		484545	579835	232778		355237	637280	267592	385302	797918		702740
A0A0H2URV7	A0A0H2URV7_STRPN	SP_2064		59057200	12628600	36568300	29298300	106159000	12384200	65338300	40758000	57918800	8666360	27824800	41999500	112819000	14286000	67471200	110418000
A0A0H2URV8	A0A0H2URV8_STRPN	SP_2031
A0A0H2URV9	A0A0H2URV9_STRPN	SP_1946			39335000	5688240	3073510		34746500	6658870	4044310		36368600	3403600	3344270		28012400	13149000	7848530
A0A0H2URW2	A0A0H2URW2_STRPN	SP_1951			24763500	2810350	2163760		22261900	2980320	2067690		19489600	2874930	2366960		19793400	3643050	4406260
A0A0H2URW4	A0A0H2URW4_STRPN	SP_1957			274523000	9751010	8516810		214054000	9407050	6928400		216162000	6696200	9071700		192473000	18157500
A0A0H2URW9	A0A0H2URW9_STRPN	SP_1969		19220300	11883000	19205700	14049500	17100300	11270600	16059100	10224100	24184500	11619100	13181700	20781700	20306400	8663260	16015300	14878700
A0A0H2URX0	A0A0H2URX0_STRPN	SP_2027		56372800	56135800	54945400	44870800	68203700	52200000	68008100	45324500	70454300	56509400	71261800	59883300	76222700	55880600	63645900	70080100
A0A0H2URX1	A0A0H2URX1_STRPN	pbp1B		81806800	16854100	23518600	18967700	87413600	18760600	25439000	19709900	86398400	16395600	18382100	18877300	92160800	25257400	34286100	40752700
A0A0H2URX2	A0A0H2URX2_STRPN	SP_2055		84797000	211976000	166770000	113348000	100804000	212430000	208912000	154453000	118302000	209548000	145498000	145435000	72297700	145472000	139263000	168791000
A0A0H2URX3	A0A0H2URX3_STRPN	pflA		85192000	90377200	122587000	94534200	108251000	79448600	131439000	90723200	119251000	104309000	133672000	128352000	73225800	72432900	83390200	95176400
A0A0H2URX6	A0A0H2URX6_STRPN	SP_2105			26246.7					29505.3								1172970	1357960
A0A0H2URX7	A0A0H2URX7_STRPN	SP_2062		1499810	3218100	3955930	5326180	2543830	2256980	4527190	3267680	1984100	1971490	5646620	4562610	1635460	1870330	3082890	2795190
A0A0H2URX8	A0A0H2URX8_STRPN	SP_1982		19193000	16492400	20168400	17252300	14414500	12774000	13071000	12184300	24941000	13639700	14986900	20943600	12682600	12589800	10875100	11287700
A0A0H2URY0	A0A0H2URY0_STRPN	SP_2068		47726600	7299970	36394900	18728500	29593000	6918690	13041400	9304460	55181400	8866980	15901200	14472700	20451800	4740230	11600000	11534300
A0A0H2URY1	A0A0H2URY1_STRPN	SP_1989			1842680	2757070	1142260		2056540	3507860	2521410		1751980	1713870	2792190		2554920	5981280
A0A0H2URY4	A0A0H2URY4_STRPN	SP_2125		49380000	48824600	89150600	79904400	41708100	41911500	58986800	36577400	64361600	43723600	64263300	67061800	50544600	36465200	53233400	67540200
A0A0H2URY7	A0A0H2URY7_STRPN	SP_2057		42691700	44393000	41977200	33756800	54499500	44373500	49807900	35799100	49488100	48699600	33700500	47060600	52727700	47413400	53978200	63663300
A0A0H2URY8	A0A0H2URY8_STRPN	SP_2131		8225160	3896370	6815520	6814590	10472300	4169350	8589050	10236900	9969090	3628520	9751740	9922730	14611500	5020150	16861000	17050600
A0A0H2URZ0	A0A0H2URZ0_STRPN	SP_2000		8133040	12307400	11826300	9758690	7730510	11494300	9417640	8895790	9465070	9493440	8222770	10306800	10536000	12519900	9298180	13714300
A0A0H2URZ1	A0A0H2URZ1_STRPN	SP_2065		1737160	1958740	2165360	2516360	1730990	874790		1969790	2470100	739010	1138330	2072930
A0A0H2URZ3	A0A0H2URZ3_STRPN	SP_2098		843733	1798100	2103600	1041560	1310900	1137400		1514850	1268380	1125010	1100980	1348530
A0A0H2URZ5	A0A0H2URZ5_STRPN	SP_2072		330403000	151399000	239757000	190690000	406232000	119575000	312761000	266573000	570432000	160110000	312308000	332658000	373835000	92957000	128584000	219670000
A0A0H2URZ6	A0A0H2URZ6_STRPN	SP_2144		615120	678171	2674620	1841880	284188	947816	1945050	1246450	812990	628425	1391430	1527660		1563330	462662	2184520
A0A0H2URZ7	A0A0H2URZ7_STRPN	SP_2011		7035240	7648460	7138460	4078970	7340880	6508910	7120530	4877210	8321820	6901790	4509550	6340230		4288450	4121810	4270920
A0A0H2URZ9	A0A0H2URZ9_STRPN	nadC			2879360	3950720	2273270		2601720	8053920			1606860	4719030			4417130
A0A0H2US00	A0A0H2US00_STRPN	SP_2082			4072910	3988370	2158770		4636330	5942020	3009780		2651940	3623110	2922790		4613390	7812540	8113380
A0A0H2US01	A0A0H2US01_STRPN	SP_2152			2129680	5010350	3729390		2384100	7304550	3853910		1513930	3139390	3796190		1357090	2583270	3216370
A0A0H2US02	A0A0H2US02_STRPN	SP_2117			1470160	453263			1211200				1114100				734660
A0A0H2US03	A0A0H2US03_STRPN	SP_2093		97946500	8819640	9489010	7299680		10490900	15587900	11328800	467158000	7764950	12000700	8469760	629365000	13505200	16158100	18974400
A0A0H2US04	A0A0H2US04_STRPN	SP_2023			3111460	2290220	2725920		2561380	4998250	3697170		2641060	2160260	2318650		5513650	7610140	8912580
A0A0H2US05	A0A0H2US05_STRPN	SP_2160							10037.1
A0A0H2US08	A0A0H2US08_STRPN	SP_2028		25866000	29987700	33083800	37832300	42651900	41806300	50160600	29042200	43775100	32398300	30508100	39701300	44308300	49414200	53614200	53402400
A0A0H2US09	A0A0H2US09_STRPN	SP_2101		12669800	12480300	13738900	10611000	16509400	11100400	16045300	11414700	13570600	11402400	12989500	12997100	9809160	10024200	12287500	12335700
A0A0H2US10	A0A0H2US10_STRPN	fucU			67634.3								43016.6
A0A0H2US11	A0A0H2US11_STRPN	SP_2130		39839100	30783200	62822400	66145700	30170500	13080100	44946200	34615900	49987000	29202800	40031900	58703800	41164300	18782500	41280800	68399100
A0A0H2US13	A0A0H2US13_STRPN	SP_2113		3007130	4218360	3936910	4093970	3337340	3714510	4734990	3414350	4044940	3168250	3761150	3866340	3295990	2153880	4337550
A0A0H2US14	A0A0H2US14_STRPN	SP_1942		71868800	35656300	23210800	17646400	107045000	39120200	29454500	23390600	105264000	30347800	22945800	20892500	62889200	33611900	34661800	34057200
A0A0H2US15	A0A0H2US15_STRPN	adcR		204879000	417324000	455012000	363464000	175722000	297435000	287876000	254721000	210129000	330108000	376786000	440643000	127276000	327050000	238337000	290480000
A0A0H2US17	A0A0H2US17_STRPN	SP_2039		12281600	4677290	8218540	7154920	14378500	4340070	6949960	8933970	16595100	5338160	18621100	8589570	21390400	11628800	9055390	16608100
A0A0H2US18	A0A0H2US18_STRPN	SP_2119		16127300	8845990	11264700	9898650	23028400	8107770	15163800	15607200	27060000	7289300	8957310	9987020	36341300	11778700	16192500	23016400
A0A0H2US19	A0A0H2US19_STRPN	SP_1947			240358								346857				875703
A0A0H2US20	A0A0H2US20_STRPN	SP_2182
A0A0H2US21	A0A0H2US21_STRPN	SP_2143		613342	1684840	4430350	2945760	564255	1635930	4818290	3527830	610245	1424560	2714560	3028430		1542620	3880970	6613460
A0A0H2US23	A0A0H2US23_STRPN	SP_2127		4667570	1574070	7301220	4327420	5151500	1968310	5726160	4143680	5828470	1886830	6194620	5685100	5624940	2270650	3853690	4850220
A0A0H2US24	A0A0H2US24_STRPN	SP_1952			2268630				1629800
A0A0H2US25	A0A0H2US25_STRPN	SP_2191			12002900	11080700	9319880		9814300	14353700	11529500		7057690	9709010	7266650		4560250	7526230	5619820
A0A0H2US27	A0A0H2US27_STRPN	arcC			4348540	13167900	8616840		5572160	18670800	8914860		5098220	9257940	9980140		7246900	12805900	12338200
A0A0H2US28	A0A0H2US28_STRPN	SP_2132			17551400	15755600	9230320		17174000	20545800	13380600		12728000	14264800	10410400		17252500	20440800	25522500
A0A0H2US29	A0A0H2US29_STRPN	SP_2059			1533100	974537	708013		1374620	2559230	1554020		616409	1716160					3831940
A0A0H2US32	A0A0H2US32_STRPN	SP_2196		3084140	4294630	4615540	2713350	3404900	2502980	4207360	3553820	4088970	2844590	3201870	4053290	3867130	4456660	6277170
A0A0H2US33	A0A0H2US33_STRPN	thrC		421461000	225935000	311184000	302596000	430792000	182188000	364234000	305552000	479125000	191637000	224680000	296832000	372102000	192910000	246196000	350011000
A0A0H2US35	A0A0H2US35_STRPN	SP_2145		1394160	2393910	1828790	1207370	1837680	2634930	2773410	2181000	1313700	2671600	3690360	2250780	1407330	3258240		4359680
A0A0H2US36	A0A0H2US36_STRPN	cbpD		1776830	2691230	2170690	2807790	3480120	2534090	2982040	6554030	3515350	1589570	1468750	2985850	2474850	1646880	1789860
A0A0H2US37	A0A0H2US37_STRPN	SP_2073		53320400	42480400	44400000	31659800	66358400	41749400	50504100	35249400	57200500	39203600	32117100	44389800	40528800	39728100	34868200	34943300
A0A0H2US38	A0A0H2US38_STRPN	SP_2164											1567230
A0A0H2US39	A0A0H2US39_STRPN	SP_2153			257402	948525	478073		273528	901520	615850		245239	508623	488233		522871	2119810	965779
A0A0H2US41	A0A0H2US41_STRPN	pnpS			2352500	3294630	1115420		2175590	4291620	2165930		1752840	1081540	1797670		2060820	4168110
A0A0H2US43	A0A0H2US43_STRPN	SP_2161		190515
A0A0H2US45	A0A0H2US45_STRPN	SP_2094		18057900	19794600	27375000	26241000	22883800	16830600	28432000	22927100	21150300	17456900	32085400	27839700	12543300	11170500	15711100
A0A0H2US46	A0A0H2US46_STRPN	SP_2217
A0A0H2US48	A0A0H2US48_STRPN	fucA								119553	119455						168943
A0A0H2US49	A0A0H2US49_STRPN	SP_2102		143931000	163139000	149706000	107955000	210697000	153435000	197596000	175057000	176833000	132995000	131270000	137424000	213736000	146304000	173449000	195966000
A0A0H2US50	A0A0H2US50_STRPN	cbpA		603545	53961800	34589000	19767100		54455300	60352200	32405500		23417100	11380600	15911800		56046800	42370200	41815600
A0A0H2US52	A0A0H2US52_STRPN	SP_2224		20212700	6178720	9778730	12163100	24218800	6635150	14724300	9482880	32146600	5964950	12048900	16441400	10479800	6090220	8549100	9066980
A0A0H2US53	A0A0H2US53_STRPN	dltD		100333000	78383800	80162800	71423600	113971000	81314900	82691900	59654300	101056000	74725000	68903400	73361800	87987800	72603100	66461400	81558600
A0A0H2US54	A0A0H2US54_STRPN	SP_2115		13006400	2724510	5151750	25236100	12237800	3469900	8927130	6351130	12418600	1027330	5927220	34957800		3589380		17398300
A0A0H2US55	A0A0H2US55_STRPN	ctsR		69388900	69716800	87111700	88968500	84279300	67092600	91890300	90763000	91005100	59336800	80616500	86693000	112121000	65226400	88811600	80566900
A0A0H2US56	A0A0H2US56_STRPN	SP_2231		4065680	4782590	4763720	3541210	4827260	4729270	5036470	3905060	4832580	4429600	3315400	4409350	3923560	4020500	4307540	3491460
A0A0H2US58	A0A0H2US58_STRPN	rpe		84316400	44931400	71190600	59706800	111699000	42535900	74979900	58667100	82227700	33689800	46652500	60919100	119635000	74070100	114091000	147125000
A0A0H2US59	A0A0H2US59_STRPN	SP_2120			803614				836436	1526580			761549				2601150
A0A0H2US61	A0A0H2US61_STRPN	SP_2192			1278390		1115620		1344920	1599410	1308390		1153370	1347030			1473070
A0A0H2US62	A0A0H2US62_STRPN	SP_2128		3289720	1319960	3554280	3599530	3833150	1185370	4097740	2465890	3379340	1609030	4219530	4455600	2842000	1262950	3060760	3257230
A0A0H2US63	A0A0H2US63_STRPN	SP_2239		610676000	383078000	453232000	405605000	692667000	334197000	544622000	413439000	637666000	358870000	427303000	476860000	723892000	341160000	539460000	545685000
A0A0H2US64	A0A0H2US64_STRPN	rnmV		7813660	10775800	10661400	5320350	9736970	9994470	9608490	6828370	10236300	9951560	7973740	7222450	10167200	11088000	10183200	14295600
A0A0H2US65	A0A0H2US65_STRPN	yfiA		1545100000	1650170000	1906880000	1571500000	1860160000	1658230000	2251770000	1410580000	2105460000	1769420000	1813070000	1849460000	2445150000	2020740000	2516560000	2858870000
A0A0H2US66	A0A0H2US66_STRPN	SP_2197		35604000	66301400	58211300	48200300	46357300	71087900	63619700	57485600	40978400	77572600	57153300	54412300	31406400	80588600	75475700	75168900
A0A0H2US67	A0A0H2US67_STRPN	SP_2133			639683				3110640				575295				1028560
A0A0H2US68	A0A0H2US68_STRPN	SP_1996		1116700000	758106000	1531760000	1321230000	985430000	828285000	1518960000	1080650000	1151460000	893088000	1455790000	1650530000	952097000	1053670000	1106650000	1574530000
A0A0H2US70	PCSB_STRPN	pcsB		181181000	82852600	136651000	109136000	393018000	179366000	294226000	284923000	252651000	71121200	103226000	112608000	7746210000	2192240000	2438250000	2322170000
A0A0H2US71	A0A0H2US71_STRPN	SP_2001		3566130	5277640	3393910	2503560	4569120	5119290	4536980	3139380	3430350	4069810	3093940	1897470	2783560	5366980	3842670	2353430
A0A0H2US72	A0A0H2US72_STRPN	SP_2202		553256000	480707000	776431000	747310000	751548000	429510000	770385000	721348000	758806000	525185000	666073000	893850000	586787000	420265000	522888000	585331000
A0A0H2US73	A0A0H2US73_STRPN	SP_2141		785418	1847640	3752790	2415820	1015740	1417150	3277190	2631680	869196	1960970	2432970	2743860		663785	2123520	5084920
A0A0H2US74	A0A0H2US74_STRPN	SP_2223		41767300	19777600	14672900	13165600	43581100	21621900	24121400	15226300	43611700	16630500	15757400	12026300	34936000	16229600	26687300	21647700
A0A0H2US78	A0A0H2US78_STRPN	SP_2146		2326570	1374140	3542470	3055600	2024950	841262	2265360	1816820	3523900	1130770	2794470	2779980	2178380	986345	2141110	4195660
A0A0H2US79	A0A0H2US79_STRPN	SP_2230		508657000	477498000	533991000	441543000	466917000	439533000	492344000	390792000	614873000	508604000	547794000	544014000	381384000	417952000	309021000	360916000
A0A0H2US80	A0A0H2US80_STRPN	gap		11325500000	18017900000	18608300000	15200100000	10932900000	20112700000	24096600000	11149400000	10147900000	23203400000	19181300000	17246700000	14092400000	32726800000	27866800000	26176700000
A0A0H2US81	A0A0H2US81_STRPN	mreC		32638400	28482600	24340300	20236200	41246800	28101400	31806200	22864500	38613400	29945400	22485600	23939500	35742700	31239500	29275100	34106500
A0A0H2US83	A0A0H2US83_STRPN	SP_2156		188616000	753429000	695403000	553444000	231584000	718767000	795066000	592033000	222995000	760444000	590931000	623044000	203725000	790157000	759679000	858792000
A0A0H2US84	A0A0H2US84_STRPN	comD		218999000	54339700	98075700	98069200	314097000	49350500	128185000	92667700	287850000	57183800	98641900	129298000	168478000	35367300	89762300	112239000
A0A0H2US85	A0A0H2US85_STRPN	SP_2017												104162
A0A0H2US86	A0A0H2US86_STRPN	SP_2225		27263900	14505200	15660500	16737000	27713400	14259300	14764300	13738800	33389000	16372100	17398600	25584700	27089800	11240600	14390300	11962200
A0A0H2US88	A0A0H2US88_STRPN	SP_2162
A0A0H2US90	A0A0H2US90_STRPN	SP_2024			2126630	1851540				5204300	1282210		1935840	2030960	973910		2536000
A0A0H2US91	A0A0H2US91_STRPN	SP_2233		103735000	131042000	90522400	58385800	154274000	86982300	97315500	71147200	99866700	120702000	56844400	66916800	179036000	94873200	144600000	106565000
A0A0H2US94	A0A0H2US94_STRPN	yajC-2		195547000	247930000	270899000	270190000	266527000	258459000	371877000	287729000	197844000	238280000	246195000	205142000	162879000	205427000	284255000	197906000
A0A0H2US96	A0A0H2US96_STRPN	SP_2240		10444900	9904130	12465900	10722200	13710300	9528330	12425200	10297200	14342100	10266100	11908700	10983000	10266500	11710100	10153300	12593600
A0A0H2US97	A0A0H2US97_STRPN	dltB		22309200	25451200	18591300	15796000	23797900	22636500	26369600	20488500	22656800	19925900	16001900	23398300	3901100	10254200	10629400
A0A0H2US99	A0A0H2US99_STRPN	SP_2035
A0A0H2USA2	A0A0H2USA2_STRPN	SP_2187		878989	1149680	1699120	1325130	1171830	1104340	1652970	1299300	1218470	1098000	1145470	1598820	959076	951204	1397350	2662690
A0A0H2USA3	A0A0H2USA3_STRPN	khpB		216854000	140832000	133096000	122949000	252843000	139485000	150328000	110233000	265583000	130048000	147168000	156149000	213798000	132555000	130404000	159918000
A0A0H2USA5	A0A0H2USA5_STRPN	SP_2193			2612130	4794530	2256360		2890090	3928340	2632810		1830440	1400320	2115180		2478370	4210930	6305910
A0A0H2USA8	A0A0H2USA8_STRPN	SP_2198		618807	297663			343499	687642			627048
A0A0H2USB2	A0A0H2USB2_STRPN	dnaC		64626400	84415100	89018500	79391900	77878100	73565300	91111600	84059900	88476500	81888500	99770800	98842100	71895300	65684700	94874200	97139200
A0A0H2USB4	A0A0H2USB4_STRPN	SP_2054		3883910	4548180	4212700	1987400	2658610	2824040	1651210	2726650	4527730	3160670	1736960	2268860	1885810	651082	1905060	7278000
A0A0H2USB7	A0A0H2USB7_STRPN	SP_2209		40973400	47135300	51171100	38866200	33621800	34344200	44121700	40671100	64129700	35571000	38820000	47616100	20069200	22289900	22695600	20155900
A0A0H2USC1	A0A0H2USC1_STRPN	ecfT		11469600	14959400	13815900	10898900	12134400	16542500	15504900	10395200	9711580	14802800	12671700	11275800	7802140	13080500	13970300	11335600
A0A0H2USC3	A0A0H2USC3_STRPN	SP_2067		23398800	11494700	16236100	10828400	17522100	10285900	13026800	7853100	24251800	9101000	9959700	11727400	16084200	10243100	11285800	14666700
A0A0H2USC5	A0A0H2USC5_STRPN	SP_2075		87932200	71480100	90503900	83807200	114306000	80045100	99245700	80285500	102074000	78042100	79426400	87105500	85589400	77522400	77537800	85998000
A0A0H2USC7	A0A0H2USC7_STRPN	SP_2226		52272100	15741200	64765300	57397600	50483000	15426300	41395100	46248200	53414100	18462200	26033000	96583300	18484300	12481700	19823200	19161800
A0A0H2USC9	A0A0H2USC9_STRPN	pstC
A0A0H2USD1	A0A0H2USD1_STRPN	SP_2234		60698200	68861800	60673200	60058300	58971400	40396400	44002600	37149200	96995800	49377800	75742700	94738100	24159800	18860400	21821100	24440500
A0A0H2USD4	A0A0H2USD4_STRPN	SP_2095		31102400	12908800	11450800	9346720	36241200	15458400	13352500	8886340	40510700	11968000	9822020	13164400	45414100	17748300	14388200	15620500
A0A0H2USD8	A0A0H2USD8_STRPN	rrmA		16154600	10183800	15448400	9734460	16576500	9087810	16343900	8151390	20144300	10453900	12744600	10681700	12746600	11036600	18981400	11287900
A0A0H2USE5	A0A0H2USE5_STRPN	SP_2116								5559020					591460
A0A0H2USF0	A0A0H2USF0_STRPN	SP_2122		2062340	2452730	2338920	2758600	2489070	1778470	2245070	2365160	3401570	2265880	1865710	2592000				4282560
A0A0H2USF7	A0A0H2USF7_STRPN	SP_2129		2584480	1593190	3016420	2842510	3296970	733149	2689330	3285580	2467290	1090730	3260600	3046590
A0A0H2USF9	A0A0H2USF9_STRPN	pcpA			2998000	1801650	2437460		2799240	3352030	1732510		1909510	1411590	3465140		4310010	6664480	5560380
A0A0H2USG4	A0A0H2USG4_STRPN	SP_2142		1381890	4364070	8961870	8441820	1089970	4985300	16615200	6925330	3525830	3679470	10757600	8719540		8084150	14090300	9359060
A0A0H2USH2	A0A0H2USH2_STRPN	SP_2157			3044880	3245290	1918710		4343890	3840730	2809790		2880000	1938910	1089310		3926980	7723200
A0A0H2USH8	A0A0H2USH8_STRPN	SP_2163			283590					323411	605591		236366	793636	152547
A0A0H2USI3	A0A0H2USI3_STRPN	SP_2168			1211420	1110020	517984		1347640	1428260	949514		928956	971201	1010180		563915	7240810	4817590
A0A0H2USI8	A0A0H2USI8_STRPN	SP_2177		1884660	3230090	1852820	2345600	2476480	1862170	1475880	1352260	2918650	2141220	2685660	2317140		1030730
A0A0H2USJ2	A0A0H2USJ2_STRPN	SP_2189		65182400	55329800	78893000	65572100	90188300	62236600	114117000	71334400	77305100	67727100	86793000	78205200	131821000	82947500	120518000	153774000
A0A0H2USJ7	A0A0H2USJ7_STRPN	SP_2194		91154200	138310000	110413000	89218900	109213000	132788000	120649000	91372900	103661000	134753000	91027900	102765000	84104300	114105000	112483000	104458000
A0A0H2USK2	A0A0H2USK2_STRPN	SP_2199		4513020	2481010	4560810	3268750	6926020	3882090	4294120	5508100	5378460	2977490	2376590	3234060	22332100	9777400	12589100	12679600
A0A0H2USK7	A0A0H2USK7_STRPN	SP_2205		34403200	43000000	35044600	29167700	40048500	36906800	38156500	32641200	40890800	35577900	28778600	36002500	25569200	31512100	30449900	37796500
A0A0H2USL4	A0A0H2USL4_STRPN	cysM		4989330000	1604950000	4976590000	3591790000	4760540000	1377540000	5101810000	3428620000	4798560000	1830050000	4057090000	4852420000	4924760000	1833150000	4819360000	4955760000
A0A0H2USL8	A0A0H2USL8_STRPN	pgsA		11759900	10404600	13254700	10521700	14157300	7989510	13590400	9763400	12184000	7196500	9228840	9669540	7687180	5692750	7718810
A0A0H2USM1	A0A0H2USM1_STRPN	guaB		382135000	489300000	438535000	358660000	488629000	502372000	495475000	340279000	457233000	514583000	413483000	429301000	483849000	594917000	494041000	511031000
A0A0H2USM5	A0A0H2USM5_STRPN	comE		630438000	164856000	437599000	372910000	809718000	159933000	463233000	427540000	823391000	196857000	450584000	471543000	763875000	155745000	359620000	401991000
A0A0H2XDC4	A0A0H2XDC4_STRPN	argG		14178900	5155570	21280300	23391200	18676000	3901640	16904200	23523000	15892900	6844060	16253300	24292800	8707240	4552370	4186700	4762950
A0A0H2XDQ1	A0A0H2XDQ1_STRPN	ssbB		80308.9	72055.4	216353	228361	245744	123458	302692	171650	119938	100958	256606	163178	248909	214171		486824
A0A0H2XDQ8	A0A0H2XDQ8_STRPN	SP_1954			568599				1177740				477461				8717520
A0A0H2XDS8	A0A0H2XDS8_STRPN	recP-1
A0A0H2XDT6	A0A0H2XDT6_STRPN	SP_2063		442538000	80647700	361654000	407016000	477325000	79172000	342910000	428479000	632819000	60909300	296525000	466456000	730118000	154325000	570923000	1006950000
A0A0H2XDU1	A0A0H2XDU1_STRPN	SP_0735		1282290	2170110	5023550	4106290	1343940	1761930	2828610	3281860	1957560	1844090	3868150	5411710	1510100	804431	1872480	2196190
A0A0H2XDU8	A0A0H2XDU8_STRPN	SP_0086			8381040	3887680	3296510		7167720	5347130	2572920		5626310	4221400	2939540		3959460
A0A0H2XDV8	A0A0H2XDV8_STRPN	SP_0995			581510				413156				553823
A0A0H2XF88	A0A0H2XF88_STRPN	psaC		119160	322522	250594	288482	86372.2	188748		242558	149415
A0A0H2XF91	A0A0H2XF91_STRPN	SP_0569
A0A0H2XFA2	A0A0H2XFA2_STRPN	lytC		9525930	13864400	7483940	5367350		36906500	23283600	17009400		13109900	7351340	6415850		100848000	43304500	43314700
A0A0H2XFG1	A0A0H2XFG1_STRPN	SP_0780		335519000	279921000	295061000	284599000	309439000	246306000	253246000	255909000	558740000	236334000	237201000	354285000	194361000	184123000	168433000	213464000
A0A0H2XFG9	A0A0H2XFG9_STRPN	SP_0900															202849
O05703	ADCA_STRPN	adcA		114026000	150443000	71758600	79055700	112946000	139528000	73249600	73012900	106998000	138891000	60847100	85713200	96528200	144626000	58431900	86540700
O06672	DPO3B_STRPN	dnaN		253640000	330890000	284835000	291768000	300092000	290615000	324907000	303866000	360392000	289862000	307846000	339693000	171125000	220134000	183620000	180895000
O07344	LEP_STRPN	lepB		49741100	87629400	62474500	54570800	58590900	73963500	60185400	65598800	73950200	74904000	51365100	67076300	34524400	54600200	41399100	36152800
O07874	RNH3_STRPN	rnhC		34841400	41977300	31652700	25704400	32861800	36792400	30576300	23576400	40159400	37741500	30206100	31178600	20018600	27483100	32490100	25363400
O08397	DNAA_STRPN	dnaA		89853000	85671400	99665200	76646800	108650000	82977500	105531000	80219900	112956000	88312600	90669300	99378200	101225000	87944700	95888400	114153000
O54537	G6PD_STRPN	zwf		164979000	204033000	241766000	190894000	191043000	195947000	277636000	184738000	195288000	209342000	207747000	213333000	133883000	170531000	186531000	211297000
O69076	FTSH_STRPN	ftsH		542913000	548774000	514163000	394135000	690659000	537615000	650886000	484220000	605449000	501834000	401063000	422815000	629775000	564731000	640551000	649256000
P05382	DHPS_STRPN	sulA		40976100	35242700	54969500	47534100	36779600	31511400	59154500	36234600	45055200	35439200	49651800	54948700	31250300	37786900	43174300	46050400
P06653	ALYS_STRPN	lytA		2126660	49125400	45931000	29945000		38936900	45533500	35004800	6822260	37246400	32038100	31532900	25348400	51114200	68165600	57205900
P0A2U6	ADCC_STRPN	adcC		52328700	126070000	45988700	43554800	46257600	101436000	41110500	43155300	55351300	98035500	39422500	44804400	40503400	114040000	31585400	42422800
P0A2U8	AMIE_STRPN	amiE		336364000	525806000	435440000	384548000	429230000	523315000	494735000	377481000	398178000	494554000	406781000	444941000	341387000	447109000	349758000	398557000
P0A2V8	PSTB3_STRPN	pstB3			895263		392316		593202	970750			343550	489956	554841
P0A2W0	ACP_STRPN	acpP		692199000	2071380000	2849370000	1737560000	1412090000	2719230000	5412910000	3468820000	3535530000	1983990000	1627140000	2266720000	4896130000	6694060000	11435500000	11330900000
P0A2W6	ACPS_STRPN	acpS		10935900	6921520	13634000	8699430	11060600	6454650	14189200	6528550	12770900	7183260	12442500	20351800	10424600	5545630	18493900	13806100
P0A2W8	ALR_STRPN	alr		175010000	100895000	142383000	150849000	120871000	72538100	98029300	72060000	222052000	96517400	131505000	137792000	63427800	60482100	53771300	68250600
P0A2X3	EXOA_STRPN	exoA		116007000	90821400	133744000	93091800	108060000	91393300	177786000	102820000	143095000	97575200	123412000	132487000	121544000	144150000	115875000	153746000
P0A2Y2	ARGR_STRPN	argR		39318100	26480300	26944700	33514200	31428000	16097200	34070400	22029600	57773000	23221000	29178400	38586300	20932700	20554600	18947400	37670500
P0A2Y6	AROC_STRPN	aroC		55809500	64582200	52601400	48156000	76414700	70388200	66110200	51456500	84632300	67956800	50589700	58707600	70462500	70000200	74809400	85713800
P0A2Y8	ATP6_STRPN	atpB			50852400	10875500	6592690		27925500	12958100	9478960		28396600	9523330	8546480		9145980	2146520
P0A2Z2	ATPF_STRPN	atpF		305563000	162528000	152450000	114333000	341860000	165335000	210518000	138714000	369234000	154134000	137214000	129073000	369574000	209110000	268516000	232304000
P0A2Z4	ATPD_STRPN	atpH		176941000	187975000	140961000	108229000	167922000	158136000	163002000	105388000	221590000	169666000	133017000	157406000	134125000	126533000	111906000	120948000
P0A306	ATPL_STRPN	atpE			51098400	36071600	32387200		55992300	48114500	50212500		30773700	39191000	29522300		30972400	38356100	33052000
P0A335	CH60_STRPN	groEL		714969000	868651000	878711000	741531000	892714000	903195000	1100380000	771067000	729049000	960783000	797501000	849292000	1102710000	1232040000	1182440000	1283430000
P0A398	DLTA_STRPN	dltA		138344000	193500000	244812000	186783000	143948000	166855000	202489000	149828000	169711000	187370000	168524000	232939000	112374000	188938000	126242000	167268000
P0A3B7	EFTS_STRPN	tsf		2147890000	3476990000	5222210000	4271440000	2595520000	3071770000	5383230000	3887810000	3248700000	3666600000	5030330000	5111670000	2745010000	3737790000	3593090000	3674440000
P0A3C3	ERA_STRPN	era		1524850000	2331330000	2362130000	1865340000	1806700000	2247600000	2348110000	1892260000	1961810000	2232910000	2223990000	2290610000	1069630000	1800970000	1491900000	1576310000
P0A3C5	FABH_STRPN	fabH		69126300	57985300	80699000	62932300	73099200	50917700	66404500	51436900	71442900	57761700	60359900	76871100	70336400	59684200	68911800	79222400
P0A3L7	KHSE_STRPN	thrB		93149600	96620200	133493000	93088900	98841100	88689100	129092000	89840300	110221000	105787000	109406000	118104000	83497100	98752500	123598000	130191000
P0A3M5	PBP2_STRPN	penA		23279500	9011420	10963700	9281610	27541600	8831780	11789200	7164660	25276100	8196480	9475960	11728600	30165000	12217800	20395600	21028000
P0A3M9	LDH_STRPN	ldh		4063000000	2805770000	5224330000	3977080000	4203010000	2637000000	5046450000	3849620000	4090470000	3097970000	4732970000	4851350000	3890590000	2797420000	4606790000	4543420000
P0A3Q0	MALQ_STRPN	malQ		87225300	35392000	56902800	42732700	72558800	35911800	57008000	41944200	101911000	34177900	48869700	46617100	60513300	36937200	53866900	62742000
P0A3Q7	GLPF_STRPN	glpF			1435070	1846510	1517160		1369370	2374110	1916310		527495	1693370	2851230				1693650
P0A3Q9	MSAB1_STRPN	msrAB1		97041000	69591900	74053900	60987300	81204000	55970600	76852500	51074900	133889000	59174900	63586100	73364400	50952700	53046700	71502000	71250300
P0A3R1	HEXB_STRPN	hexB		39620500	46706800	48789400	44840400	43924900	49704500	63535400	46163100	52705800	48455800	48630100	52442500	34034500	45471400	50880900	50052000
P0A3R3	HEXA_STRPN	hexA		30344900	40054500	43840000	33571900	35603900	41724300	51622300	33065600	35087100	41190600	35611200	41824300	24476400	38881100	41435400	37448300
P0A3S3	NUCE_STRPN	endA		34622000	29613900	34049900	27957200	48368800	31297200	38471400	30585700	37866400	38307400	29829500	35995700	43330900	40576100	52624300	65654300
P0A3T4	DPND_STRPN	dpnD			2925510	4005170	1602490		1987840	4623300	2864720		2564400	3188940	2736950		2176000	3639670	4651000
P0A3Y3	GPMA_STRPN	gpmA		5773250000	3545270000	5496640000	4908750000	5284190000	3342210000	6091940000	3646740000	5096290000	4468260000	5556280000	5426250000	5994520000	5010560000	6593400000	6493350000
P0A3Y7	PHOU_STRPN	phoU			271984				395496				130086				274913
P0A451	RECA_STRPN	recA		443267000	440989000	470516000	418632000	633849000	467485000	561171000	408128000	658154000	524491000	463726000	499805000	943265000	690161000	716134000	759806000
P0A455	RECU_STRPN	recU		5318940	1392140	3550660	3059830	8019460	1607580	2576930	4186530	6418550	2317700	4398000	6862380	2019760	2191670	4400680	3849600
P0A459	T2D1_STRPN	dpnC			667678	788504			811968	2017830	568997		653380	393464	756725		15313700	4578950	19901200
P0A471	RL7_STRPN	rplL		10589600000	12106100000	16730700000	12278900000	12689900000	11941400000	19703800000	12061700000	11019000000	13477900000	14640100000	16885700000	35119000000	31444000000	44543000000	40273900000
P0A473	RL14_STRPN	rplN		3729400000	3998830000	6455320000	4860900000	3824150000	3914610000	6518960000	4245780000	3985300000	4935060000	6826030000	6671710000	4199200000	4559090000	5152350000	5608620000
P0A475	RL16_STRPN	rplP		1202390000	1287660000	1467540000	1320050000	1167240000	1322870000	1949210000	861374000	856143000	1867490000	2312860000	1888090000	1980860000	2630950000	3372050000	3073640000
P0A483	RL29_STRPN	rpmC		8421470000	6583220000	11774000000	10407600000	7663330000	6386840000	16594200000	8011170000	7648830000	7809140000	9738420000	10676200000	11651300000	10042200000	12273500000	11606900000
P0A495	RL36_STRPN	rpmJ		3689690000	3673930000	6115660000	4156910000	932727000	1316300000	1412740000	1645010000	5807120000	3304610000	3945560000	4997380000	464988000	729561000	735508000	590611000
P0A4A7	RS12_STRPN	rpsL		2744080000	3303480000	4169310000	3522200000	2708900000	2883350000	4962380000	2580330000	3063270000	3644780000	3749050000	4040520000	1577240000	2672740000	2222370000	2222670000
P0A4B3	RS17_STRPN	rpsQ		3687480000	4227470000	4626720000	4539700000	3616550000	4059430000	6385360000	3383540000	4308350000	4871150000	5070990000	5271300000	3183640000	4548610000	3434250000	3762700000
P0A4B5	RS19_STRPN	rpsS		3200630000	3567220000	4234490000	4067950000	3423820000	3472640000	5080580000	3308650000	3992500000	4000000000	4732320000	5361960000	1704280000	2615190000	1869880000	2038040000
P0A4C3	RS3_STRPN	rpsC		2742080000	3458820000	3361410000	3065750000	2981880000	3379600000	4329950000	2732640000	3105120000	3754210000	3849770000	3814980000	2437370000	3145660000	3337410000	3686000000
P0A4D7	CSHA_STRPN	cshA		52691200	88425000	65188500	43122000	57541300	86940100	79841400	53158100	59886300	96753800	57797200	54579400	54930300	97084600	98380700	101602000
P0A4G0	ALIB_STRPN	aliB		360697000	130926000	306573000	256785000	621117000	130065000	334688000	269883000	569865000	137219000	201385000	358697000	549150000	160516000	242637000	275583000
P0A4G2	MTSA_STRPN	psaA		577761000	909227000	438882000	383070000	610472000	743053000	457774000	328818000	510178000	868480000	381048000	395486000	512869000	785137000	439052000	530503000
P0A4H7	CIAR_STRPN	ciaR		673070000	619704000	1036680000	889174000	583523000	536534000	1170930000	911588000	686942000	599639000	915486000	936375000	557312000	608110000	751984000	957129000
P0A4I5	CIAH_STRPN	ciaH		29698800	29670400	24067700	29876600	30515100	29028500	25823000	21209300	30490800	28795200	25081000	31851700	17346700	22020900	19993200	19197800
P0A4I9	SIGA_STRPN	sigA		270870000	271914000	333668000	292997000	302299000	259864000	354424000	274680000	304015000	289762000	312868000	316800000	400436000	403396000	467323000	505690000
P0A4J6	SODM_STRPN	sodA		1198400000	1174570000	1274410000	1327180000	1462860000	848627000	1679540000	1806620000	1832090000	950164000	1180080000	1589760000	1881150000	948922000	1512850000	1321400000
P0A4K4	PMRA_STRPN	pmrA		377450	495032				160339			250165			286641
P0A4L9	GYRB_STRPN	gyrB		103999000	145350000	122505000	88247000	126071000	139361000	139097000	93519700	125571000	156838000	99893800	120789000	95132100	147908000	109565000	124925000
P0A4M7	AMIC_STRPN	amiC		154690000	170673000	161224000	130222000	167525000	168872000	194353000	136218000	167994000	180042000	152811000	147627000	181012000	191514000	156302000	175296000
P0A4M9	AMID_STRPN	amiD		178521000	248581000	192797000	181299000	205012000	204973000	190839000	144694000	223855000	223972000	163173000	221057000	148310000	192391000	120998000	115532000
P0A4N1	MALC_STRPN	malC		11339800	32962500	31769300	17908900	15359400	24510000	29132800	26773000	11043800	19032700	16664200	25184700	2051080	15660700	9863330	17971700
P0A4N3	MALD_STRPN	malD		12731100	37094900	19955300	15863800	20509600	27414500	24995800	19318600	15791500	26285900	16704400	21549400	7790110	18216000	12336300	11750600
P0A4P9	PLSY_STRPN	plsY		31510600	16030800	28850700	37808500	50723400	12977300	24891000	22162600	70243800	15827600	29436700	47509400	19266400	7461140	15908200
P0A4S1	ALF_STRPN	fba		6812000000	9273990000	11553900000	9406630000	6164750000	7751510000	11733900000	7621710000	7337290000	9238890000	9746440000	11166500000	8333580000	10755400000	9822150000	11426500000
P0A4S3	RLMH_STRPN	rlmH		17662200	13603900	17325100	13432600	19800400	10728800	19398800	17309200	23510000	15211300	21422100	20716700	9166700	10214200	9573950	11116400
P0A4S9	XERDL_STRPN	SP_1877		8848280	6779110	8102830	5811850	8737790	6304990	8453640	6084840	11292700	6076520	7481200	7634860	4871530	5683630	8039820	5403740
P0A4T1	MALR_STRPN	malR		19448700	16895400	21346900	16605900	21759000	16987600	22574400	13543300	24698900	16203800	19869000	19096700	15601100	18787800	19626500	16114700
P0C2J8	TPX_STRPN	tpx		227330000	219858000	438052000	327067000	191305000	263046000	480074000	343888000	265097000	229204000	339902000	379122000	247933000	335090000	478449000	490454000
P0C2J9	TACY_STRPN	ply		2342150	52155300	88051100	64434100		52402500	127903000	82353200		43537400	67518800	71992400		62866300	129279000	125552000
P0C2M5	PSTS2_STRPN	pstS2			851230	1217130	1251150		735065	2282770	1496950		822957	1909990	964351		3280710	2220560
P0CB57	DDL_STRPN	ddl		424485000	190545000	407434000	351905000	384620000	180245000	410557000	241645000	461404000	219251000	317109000	390962000	371780000	201072000	313534000	394008000
P0CB58	RSMH_STRPN	rsmH		46574800	46202500	41093900	28406400	53004700	50102800	40172400	26172300	52795000	52430400	35743300	33935200	44166000	47598100	49450200	43652800
P0CB59	MRAY_STRPN	mraY		32377600	47027500	31557400	23352200	29157200	32521700	38648000	23819000	33765300	30564800	21885400	25884200	15338900	14633100	8912580	12671000
P0CB60	MURG_STRPN	murG		51565400	38164000	51510700	44008200	59848600	33591800	54839900	35705600	51061300	41825100	53988400	50406800	41485400	37208800	47414300	55941700
P0CB61	SYI_STRPN	ileS		405429000	410398000	429279000	359385000	371674000	342180000	400027000	265424000	494063000	452451000	452691000	446419000	254996000	334463000	261536000	274697000
P0CB75	PYRF_STRPN	pyrF		53921400	20700100	33773200	28726900	46809400	16165100	38492700	30909200	63326400	19465300	24341400	37304100	17282000	14923100	16634700	23880300
P0CB76	RECR_STRPN	recR		30740400	24402100	31550500	32684900	19375500	18809000	16768700	15688600	28383700	23972900	29213600	26094500	17545400	22188800	28137100	27215000
P0CB77	SEPF_STRPN	sepF			22368300	9324400	6668180		30746500	22237000	14125100		28895600	12631900	10945900		31456600	52766100	48617900
P0CB78	PYRE_STRPN	pyrE		188068000	113938000	194791000	160403000	219374000	99511100	231974000	151349000	198399000	113955000	146525000	151345000	181574000	113717000	141430000	171209000
P0CC08	ACCD_STRPN	accD		200828000	151873000	211818000	187650000	233494000	133876000	211412000	174873000	225641000	150928000	203394000	223822000	170882000	111197000	173250000	169837000
P14677	PBPX_STRPN	pbpX		40841500	15743700	17075500	13305600	46771600	16653100	20039800	14037500	48126400	14464100	14255600	17495600	34972900	18178300	28203900	32640400
P18766	AMIF_STRPN	amiF		283690000	413591000	391340000	315637000	344363000	404176000	421935000	347670000	392283000	400847000	381639000	392463000	263487000	328688000	302794000	393223000
P18791	AMIA_STRPN	amiA		115628000	198394000	120564000	77546100	214514000	237616000	152689000	107747000	925806000	173977000	100226000	93002000	856535000	421249000	239304000	249067000
P22291	SULD_STRPN	sulD		39876700	31695600	35429600	42679100	37537000	23628600	38789300	33872900	39935500	22876000	31695400	38041700	20598900	25257300	30944900	25744200
P22976	TKT_STRPN	tkt		722875000	758963000	961640000	896323000	863815000	695268000	985113000	719972000	838348000	756152000	866723000	933139000	685043000	693280000	698476000	717675000
P23379	UNG_STRPN	ung		82606100	44943300	112640000	88109800	65609000	31271800	113113000	65051800	87822700	47897100	118168000	102867000	55215200	54110300	75097000	68997700
P29849	PHSM_STRPN	malP		242365000	307456000	373763000	311481000	284564000	261261000	374654000	269694000	300964000	294856000	327359000	373673000	166096000	219189000	213168000	220778000
P35592	ALIA_STRPN	aliA		145387000	141384000	125150000	95960400	262671000	148005000	151726000	100608000	296888000	135322000	110078000	106713000	292839000	187833000	178107000	186084000
P35594	CLPE_STRPN	clpE		64050600	86497600	70385500	49390200	77474900	91240100	75398100	48074500	74127900	92437400	50076800	50854400	66444800	95518400	73742700	72107100
P35595	PTG3C_STRPN	exp5		175076000	90643800	178352000	148628000	211775000	71124000	179009000	167641000	193921000	75957600	139542000	166309000	106950000	59988400	126965000	127763000
P35596	GLPO_STRPN	glpO		188790000	314607000	492787000	405524000	222085000	355413000	631247000	429385000	219521000	326672000	410114000	436873000	189266000	398483000	539458000	576744000
P35597	EXP7_STRPN	exp7		23581200	41492500	24975900	21956800	28378900	38450400	32363200	24258200	25328100	38569600	23795100	27557400	21117200	32366900	27874400	26677000
P35598	EXP8_STRPN	exp8		12866300	11302900	13794000	11509400	14962300	9470080	17618100	12369100	15045200	9738260	11500100	14480500	11056400	8335660	10698800	13732900
P36498	COMB_STRPN	comB		78416100	17698300	34814700	33839400	103719000	13457200	41404700	35249900	93196400	15051500	28717700	39322900	130729000	20389400	45557300	67039000
P41354	MUTX_STRPN	mutX		76057800	72573200	75294800	57676500	63850400	62981300	87141900	58075400	104445000	62873400	59266200	71027100	47339600	62594200	34058500	42855800
P49610	STRH_STRPN	strH		4325380	5211660	12091000	6019980	4807200	10134200	12137300	7266030	5461620	8377630	8665020	9206340	12318400	17626800	39092100	30007000
P51595	GCH1_STRPN	folE		162806000	211683000	231678000	186202000	176590000	191625000	228839000	139091000	160140000	234081000	226873000	220449000	171182000	233690000	235200000	234789000
P54184	CINA_STRPN	cinA		187579000	74373600	175150000	166696000	172107000	80833600	88099900	96199000	237460000	72356200	130218000	235235000	203900000	98685900	106542000	108503000
P58313	CAP4C_STRPN	cap4C		302600000	307498000	293392000	236998000	348274000	328364000	379620000	222778000	320026000	332797000	296257000	269255000	350130000	433884000	391500000	394985000
P59199	DPO1_STRPN	polA		58850200	58584300	62491300	53741200	67013000	56263700	66451500	45331600	76032900	62796400	60912600	63967400	49453400	60376000	56360000	65090800
P59201	FABZ_STRPN	fabZ		395624000	329242000	413362000	368201000	323256000	269174000	329155000	262098000	395145000	303668000	414007000	436282000	181889000	193075000	169755000	180511000
P59203	MALA_STRPN	malA		11367900	14005400	15777900	11743200	12566400	11915700	16031500	12270000	19433600	13046800	9921900	12666300	9305250	9795560
P59205	LYTB_STRPN	lytB		55719500	15649900	59658100	88166500	59542000	14488200	85406600	93221400	81049300	12388800	58817900	101642000	55457500	22716900	67761500	131528000
P59213	MALX_STRPN	malX		427065000	396221000	481272000	358381000	573339000	437449000	657610000	391169000	498070000	409013000	399193000	387910000	634966000	709548000	1170170000	1076170000
P60629	RL24_STRPN	rplX		3944820000	3975800000	5969800000	4954180000	3547150000	3610920000	6923980000	3578790000	3304730000	4658380000	6618530000	6187050000	2861480000	3335630000	3901350000	4014250000
P60934	UPPP_STRPN	uppP		99885300	133615000	147531000	167689000	108424000	98635100	163087000	143332000	128475000	98304700	153126000	171930000	67736400	69037700	140979000	161027000
P61182	RL22_STRPN	rplV		3330480000	3278370000	4554990000	4163530000	3268330000	3396360000	5419420000	3701870000	3362340000	4350660000	5571210000	5498170000	3297760000	4874300000	4773290000	4936790000
P61360	RL333_STRPN	rpmG3		6869720000	3985110000	7521480000	8479780000	5501980000	3619000000	13199100000	6288390000	4578030000	4542990000	8415700000	7640970000	3794380000	3937890000	5588120000	5512370000
P63373	PSTB1_STRPN	pstB1		38650300	53858400	55732400	48162000	39605400	55243000	64129900	38388500	40711100	51090700	47074200	50488300	34923900	55834600	61196600	62700000
P63384	UVRA_STRPN	uvrA		20126500	32219700	25478700	17798900	24197600	32873200	30011300	21666900	26725200	36289200	20389500	23197700	19379400	33011200	29639000	30359500
P63413	ACKA_STRPN	ackA		1383860000	858194000	1267270000	1000460000	1584100000	764476000	1310640000	1015450000	1774880000	837687000	970699000	1034380000	1546610000	801263000	935903000	1051740000
P63544	APT_STRPN	apt		639915000	451417000	568006000	489408000	668256000	432216000	642094000	596181000	758998000	429926000	359518000	429708000	935517000	563735000	641833000	726215000
P63588	AROD_STRPN	aroD		232446000	207756000	253495000	225041000	262189000	188943000	311431000	208507000	257638000	209723000	228294000	227002000	499700000	284554000	436402000	468460000
P63595	AROE_STRPN	aroE		16142800	20042100	24483300	20441700	16804600	13466200	23730500	16296200	17674400	17241600	25168600	23856900	9947320	14885300	12763400	15049600
P63640	MURI_STRPN	murI		28007000	28410900	31092400	25359000	28128800	29183600	27799800	23402100	33330900	29888700	29560100	31479600	19150800	23564000	21325700	19873600
P63667	ATPE_STRPN	atpC		161376000	176144000	188798000	157716000	195626000	142196000	220915000	156683000	253777000	182131000	209587000	258671000	192200000	231703000	233331000	216253000
P63733	CARA_STRPN	carA		69126300	111376000	162658000	128644000	87183400	102329000	191803000	123556000	91033400	126033000	132944000	136666000	60619200	90370800	187398000	160303000
P63742	GLPK_STRPN	glpK		136567000	309567000	403482000	327299000	168885000	319990000	497409000	370697000	150989000	285538000	282414000	383417000	133897000	296007000	371108000	383952000
P63787	CLPP_STRPN	clpP		457968000	766270000	855004000	505244000	600909000	714020000	1007790000	473340000	449858000	856478000	793587000	714167000	661572000	963101000	977911000	1031300000
P63791	CLPX_STRPN	clpX		126013000	161752000	153862000	118566000	144078000	142309000	164916000	110496000	137404000	163109000	150029000	138770000	118890000	165539000	185330000	211198000
P63895	DAPB_STRPN	dapB		347250000	193700000	307963000	292883000	363203000	173498000	259850000	182673000	456836000	196777000	293985000	299029000	223645000	162310000	155364000	166559000
P63957	DLTC_STRPN	dltC		1104920000	824146000	1745950000	1346780000	1821720000	1441090000	3252220000	2431180000	1556700000	805660000	1047690000	1544200000	5482070000	2865500000	6854890000	8178250000
P64022	EFG_STRPN	fusA		2818510000	3097690000	3893630000	3258040000	2740090000	2834310000	3940990000	2572960000	3062110000	3430850000	3643800000	3507400000	2880550000	3213760000	2989710000	3356250000
P64030	EFTU_STRPN	tuf		15906000000	15971800000	18183800000	15818800000	16704900000	15162100000	25102800000	16860000000	16543400000	16284500000	16511100000	17084900000	17325100000	16161000000	17755900000	20088800000
P64042	EFP_STRPN	efp		2133530000	1799230000	1934820000	1443080000	3255090000	1534320000	2177330000	1303460000	3403230000	1733060000	1597400000	1695190000	4336900000	2092030000	1826460000	2104730000
P64062	DER_STRPN	der		196127000	274661000	270332000	225331000	229013000	270414000	333136000	219704000	201506000	282920000	232871000	249213000	193780000	286553000	271773000	285852000
P64072	ENGB_STRPN	engB		72604100	98610800	89695400	75601900	78585000	104463000	112392000	69492400	74603600	116979000	109025000	92055500	59181800	98912500	83404200	106704000
P64166	FTSK_STRPN	ftsK		30049100	25250700	31114300	20538600	34867500	24230100	28295700	20805300	33764700	26303000	23084600	24565300	26740100	25784600	30012000	27020300
P64297	GUAA_STRPN	guaA		479175000	575307000	655201000	556992000	524159000	583036000	661626000	427490000	509502000	634190000	627613000	627743000	476241000	645652000	606009000	651408000
P64310	IXTPA_STRPN	SP_1880		150105000	181332000	171497000	138735000	171820000	172011000	202046000	150217000	178511000	178440000	158350000	170842000	133183000	162202000	143665000	159005000
P64403	HSLO_STRPN	hslO		153011000	146086000	175923000	140861000	76680200	88382800	120790000	81664000	187363000	153283000	144718000	152334000	64044200	99390900	120866000	113642000
P64405	RQCP_STRPN	rqcP		104987000	86818000	104404000	111043000	93450400	83580200	134169000	108683000	125502000	116380000	145004000	141400000	151970000	134178000	179588000	158958000
P65121	IF1_STRPN	infA		1774170000	1439690000	2344130000	2124020000	2238100000	1547610000	3479050000	2232600000	2046800000	1480780000	1451610000	1735070000	2174690000	1738990000	2017470000	2728180000
P65144	IF3_STRPN	infC		270075000	370952000	300373000	268591000	291003000	343021000	384421000	278861000	333184000	369386000	362817000	306739000	196453000	260370000	232953000	286813000
P65159	ILVD_STRPN	ilvD		667735000	896736000	1012410000	829802000	746625000	833468000	831915000	609169000	729614000	967306000	918971000	921949000	715630000	961328000	740115000	835540000
P65239	KPRS1_STRPN	prs1		194118000	226679000	211146000	182629000	231093000	246316000	252996000	170566000	225913000	243915000	208687000	211407000	204653000	233153000	241130000	273121000
P65241	KPRS2_STRPN	prs2		407729000	487239000	583192000	495262000	452219000	440703000	488881000	411530000	521756000	489350000	571474000	539660000	263479000	351666000	299451000	333596000
P65334	LUXS_STRPN	luxS		367352000	487528000	518021000	479547000	510758000	433346000	535752000	365152000	611909000	538403000	628561000	621880000	360206000	394280000	361553000	455220000
P65443	MSAB2_STRPN	msrAB2		6370760	9495900	11403600	8567340	6831910	7579260	10995100	8748540	7876800	10234700	8893020	11160000	5707500	8796820	8054400	13579700
P65466	MURB_STRPN	murB		55646300	42887500	76192200	61391400	59243800	38051100	56730100	41783600	66999400	45375500	75329100	82131500	40098600	40581500	45580100	59195600
P65504	NADD_STRPN	nadD		62274100	77910700	96987300	79608800	67416700	70987300	113933000	76265800	73022900	78606800	93871000	96906600	49307100	62590900	76799500	75519600
P65508	NADE_STRPN	nadE		440953000	193719000	621732000	515544000	468257000	173573000	509655000	499990000	521498000	211448000	451556000	544481000	338804000	203528000	369676000	466068000
P65520	NANE2_STRPN	nanE2		21940700	34078700	48892200	34732300	27659900	33790300	69585500	43205600	31397700	34657600	34741300	36326900	44724800	40383300	78502400	70072500
P65536	NDK_STRPN	ndk		26082500	30889100	49530600	49410800	36368700	24681500	49355900	34476500	33011700	30500600	44814200	51017000	26522000	23377400	34401600	47328200
P65582	NUSB_STRPN	nusB		105402000	47344400	54631200	58584000	109331000	49555100	86449000	48020900	158914000	36370000	59317600	64126700	92854700	61556600	47119100	71312100
P65607	OTCC_STRPN	arcB			18971900	66473500	30974100		21746900	80594300	39443200		18351700	45297900	40783500		18814100	52178000	49091400
P65678	PCP1_STRPN	pcp1		24551700	61116900	37650000	20633000	49994400	87290600	60776800	31989100	58166900	58990700	28280400	23854200	24323400	93837700	71419200	62435100
P65755	PPAC_STRPN	ppaC		846616000	741864000	884067000	729526000	857814000	676962000	889029000	740958000	899506000	723663000	642151000	700854000	1006690000	817714000	791792000	1074570000
P65779	NADK_STRPN	nadK		20735300	34457800	22244800	22726500	23786500	32113700	29928600	22167400	28812700	34877400	25094200	27232200	15159800	23761500	21535100	24818400
P65832	PURR_STRPN	purR		153859000	203257000	201505000	151882000	199073000	198003000	222032000	149271000	213573000	205268000	213485000	213014000	237826000	219885000	204862000	219427000
P65887	PURA_STRPN	purA		419000000	508182000	509060000	487359000	513841000	472528000	616202000	457428000	496761000	484106000	510757000	558834000	352530000	387672000	398738000	477027000
P65946	PYRR_STRPN	pyrR		102105000	108550000	239752000	177718000	134270000	126546000	268960000	194021000	109822000	114573000	199932000	199159000	153432000	150844000	271314000	275081000
P66040	RISB_STRPN	ribH			10654300	6108540	3502700		10448200	6635080	3852340		11329400	5269620	4357040		11006400	6370920	3807040
P66050	RL10_STRPN	rplJ		1845900000	2611820000	3043220000	2250800000	2474590000	2598910000	3307600000	2397850000	2201510000	2752070000	2869230000	3114160000	2790420000	3300680000	3724120000	3668660000
P66095	RL1_STRPN	rplA		2970370000	3302420000	3736260000	3624430000	2993210000	3104430000	4513510000	3140730000	2816710000	3651050000	3970510000	3980410000	3033960000	4194020000	4773990000	5625270000
P66112	RL20_STRPN	rplT		1980300000	2495300000	3031000000	2763490000	2226500000	2568640000	4210760000	2244320000	2236760000	3396650000	3384090000	3517900000	2907290000	3490310000	3244390000	4495590000
P66135	RL27_STRPN	rpmA		4421100000	3242570000	5294670000	4625500000	3183530000	2497060000	4573960000	3700360000	4249260000	4079100000	6432570000	5087720000	4286290000	3942520000	6884790000	5069070000
P66155	RL28_STRPN	rpmB		2613610000	1996940000	2631890000	2973930000	1577710000	1605180000	2225240000	1226770000	2551530000	2246670000	2947770000	3078400000	1026440000	1429250000	1277500000	1197260000
P66200	RL31B_STRPN	rpmE2		8809460000	8886850000	9680860000	8858750000	9482110000	8712140000	12969100000	9903260000	11413300000	10935000000	10063100000	11095200000	10811800000	13674100000	12511800000	10578900000
P66256	RL34_STRPN	rpmH		62540700	22033700	39905500	24173000	31730700	13973600	84481000	22508100	9364830	23157000	50118800	42481500	27341800	24749800	74403200	57454200
P66278	RL35_STRPN	rpmI		609267000	486150000	575013000	601595000	476661000	416322000	724162000	550495000	752939000	560651000	530224000	752091000	141573000	227187000	189461000	169238000
P66320	RL9_STRPN	rplI		615421000	794735000	841808000	646809000	644022000	725491000	919162000	588638000	723649000	903478000	767173000	769424000	486767000	800147000	623458000	643501000
P66339	RS10_STRPN	rpsJ		3261220000	3725890000	5871510000	5817960000	3144450000	3409900000	6765330000	4797460000	3650680000	4064480000	6896530000	7890770000	2779880000	3425990000	4686860000	7366310000
P66359	RS11_STRPN	rpsK		2025200000	2101870000	2895020000	2815990000	1653580000	1978820000	2934730000	1614870000	1761360000	2755600000	3916900000	3288940000	1875100000	2351510000	3043550000	3183380000
P66392	RS13_STRPN	rpsM		2659020000	3376690000	4199420000	4295640000	2910970000	3028360000	4371190000	3128660000	2891230000	3318840000	4635970000	5111940000	2087520000	2883770000	3482600000	3505540000
P66419	RS14_STRPN	rpsN		2767870000	1033490000	1298130000	1676080000	2458440000	933894000	1334220000	603290000	4806220000	1192120000	1174470000	1073390000	2691260000	1710150000	1442760000	1376230000
P66444	RS16_STRPN	rpsP		2309570000	2276560000	3820830000	2703220000	3597260000	2459850000	3111060000	2113680000	2147450000	2810980000	3071990000	3153910000	2640220000	3028340000	3533500000	3728910000
P66472	RS18_STRPN	rpsR		3422800000	3554680000	4104690000	4110420000	3271190000	3065320000	5164120000	4413430000	4426660000	3213220000	4577780000	4530590000	1686060000	2006800000	1913280000	1795660000
P66524	RS21_STRPN	rpsU		10120700000	8128840000	15276900000	16066800000	9785400000	7704600000	19834200000	14572000000	12894900000	8512890000	12125600000	14316600000	6897420000	6044190000	9225280000	7792800000
P66565	RS4_STRPN	rpsD		2826240000	3449420000	4549890000	4343970000	2976320000	3299310000	5041370000	3711520000	2934100000	3813750000	5247440000	5194150000	2680680000	3408530000	4379070000	4376410000
P66581	RS5_STRPN	rpsE		3357310000	3385470000	4783980000	3793730000	3519640000	3428750000	5237480000	3789320000	3502180000	3883200000	4501810000	4590540000	3615720000	4083840000	4647800000	5549280000
P66602	RS6_STRPN	rpsF		2876080000	3607260000	2794260000	2061860000	2408100000	3198820000	3756990000	2780180000	4784380000	3664720000	2845360000	3274060000	7884970000	4106730000	3575690000	4815800000
P66632	RS8_STRPN	rpsH		3379690000	3338950000	5480840000	4010790000	3411450000	3913870000	6127820000	3817040000	4161160000	4452220000	5408590000	5106970000	3118350000	3573410000	3976690000	4194540000
P66708	RPOA_STRPN	rpoA		804951000	1029860000	1224320000	1009500000	877088000	982187000	1142320000	831391000	935298000	1115780000	1123410000	1193150000	890087000	1176350000	1143480000	1244310000
P66717	RPOE_STRPN	rpoE		1384680000	1640750000	2500740000	1518140000	1505660000	1822680000	4611620000	2598700000	2542770000	1515800000	2679480000	1647770000	5408860000	4422320000	6117050000	9960810000
P66730	RPOZ_STRPN	rpoZ		553243000	528225000	668911000	618075000	655914000	566350000	811685000	567562000	673114000	626007000	676559000	797041000	726197000	825745000	580111000	709212000
P66835	SPEE_STRPN	speE		13330200	41360300	25420500	20300100	16782900	42974900	33268000	16180800	15462600	44155500	23128600	24022700	19287400	54796600	34315200	36595300
P66854	SSB_STRPN	ssb		304171000	397768000	466202000	330354000	333641000	356207000	422019000	356135000	403908000	423531000	453273000	493235000	322532000	462838000	395707000	451662000
P66907	TGT_STRPN	tgt		30701200	51203500	60804600	35325200	35372200	51836600	77634100	47151400	35692500	59921600	49848900	54086800	28992900	63022900	68047000	80738000
P66920	THIE2_STRPN	thiE2		236125	385596	351654	191716	220523	381893	369083	941650	198235	283729	198109	494577		328638
P66942	TPIS_STRPN	tpiA		4719000000	4236920000	5619150000	5047140000	5179470000	3780100000	6879540000	4871680000	5271450000	4246640000	4736050000	5945540000	6128450000	4259730000	5257780000	6393020000
P66999	TRPD_STRPN	trpD		52384300	39489600	34976000	33800400	58862900	41813700	48617700	28848500	59517100	40068600	41108400	33936300	58538500	48579400	40169300	33938700
P67049	TYSY_STRPN	thyA		70835300	61046700	78673900	50835100	69481200	53440200	67880900	49886200	93150700	59050800	63514100	72849400	72309900	56284900	73519400	90820900
P67186	Y1922_STRPN	SP_1922		620260000	658722000	750471000	642415000	905547000	769968000	1148880000	1064840000	886493000	561873000	540001000	701270000	1711700000	878455000	1170000000	1418090000
P67266	Y1102_STRPN	SP_1102		586350000	598634000	690804000	592566000	613065000	612996000	988106000	555831000	516390000	600204000	673779000	644880000	2440730000	2117700000	2668020000	3253690000
P67282	RNY_STRPN	rny		198856000	238130000	248912000	212629000	256080000	248640000	306205000	205648000	211458000	248122000	209274000	220200000	215164000	291472000	284576000	304880000
P67293	Y1882_STRPN	SP_1882		840828000	932397000	1022960000	755626000	877168000	915559000	1299490000	792191000	797511000	941660000	905729000	978274000	709691000	888327000	946527000	864968000
P67318	NRDR_STRPN	nrdR		39626000	57911000	37139700	25195400	42458900	67824600	46743900	29172900	45085200	71736800	40064400	38381600	36460600	60363800	39912500	47004000
P67330	TRHO_STRPN	trhO		51361900	40215800	43982400	44423300	41825500	29423700	36591000	33285400	61040100	36007200	40504700	50541000	29922300	24557000	34478800	36268100
P67361	Y1404_STRPN	SP_1404		87558900	58036900	105074000	92560500	96838800	76524000	167226000	106362000	111296000	71570900	99135600	121611000	183652000	130950000	128212000	202863000
P67382	Y238_STRPN	SP_0238		456398000	416236000	418868000	393543000	396423000	402482000	614056000	440305000	401872000	382875000	349731000	443530000	518647000	454093000	426328000	563032000
P67413	URK_STRPN	udk		69929300	121766000	86189000	76739800	78903900	111864000	97464500	81513300	92354900	109898000	90845100	104543000	73658200	95679900	66758700	84514100
P67465	EX7S_STRPN	xseB		275375000	239994000	171801000	194083000	306708000	252862000	329585000	212630000	262101000	251069000	142882000	182413000	689931000	589522000	601597000	516404000
P67506	TRMB_STRPN	trmB		32216800	49947700	51889500	47815900	40076600	52231100	61873800	40919200	38634500	53699600	56165100	49761300	28680000	42435900	43459400	54476300
P67530	Y1017_STRPN	SP_1017		1257130000	1007230000	1391110000	1246660000	1079250000	897145000	2078640000	1045360000	1143940000	1002550000	1119230000	1043440000	1776730000	1817410000	2586770000	3189140000
P67580	SYM_STRPN	metG		146395000	186366000	207758000	153890000	159103000	179300000	237811000	162549000	177406000	189674000	202653000	208610000	107863000	159273000	174243000	190160000
P67595	SYW_STRPN	trpS		115030000	131318000	112813000	109893000	138749000	126777000	123199000	89497000	131479000	136515000	115567000	110139000	117190000	156269000	123344000	135100000
P67684	RSGA_STRPN	rsgA		21186000	17182200	20864000	20110800	21117100	14687600	18980400	13903000	27213900	20486000	23772200	23783200	21560100	18092800	17455100	20785400
P72507	CSP2_STRPN	comC2			604466												2867260
P72524	GYRA_STRPN	gyrA		94113900	112295000	98237400	81965200	108332000	111493000	113966000	92539100	107786000	114172000	86741400	98875600	77073700	95115200	88899100	93018000
P72525	PARC_STRPN	parC		48576300	55352400	54288600	44939300	51116600	51794900	55115800	47254900	58009900	52748800	48571400	46418500	35248200	42039300	45400500	59439400
P95829	DNAK_STRPN	dnaK		5187100000	5802860000	4363690000	3513720000	6712500000	6286630000	6251280000	3666570000	5360380000	6829530000	4089830000	4230140000	10935900000	10680200000	7764610000	9216100000
P95830	DNAJ_STRPN	dnaJ		230972000	306150000	182493000	152407000	319281000	288728000	216311000	192956000	296500000	318073000	137812000	178559000	224871000	269210000	218920000	190962000
Q03159	EPUA_STRPN	epuA		7413940	10719600	11441200	8550790	8025120	9690280	14609400	10261900	8704020	9705360	13483700	9803980	2007750	4482520	4073790	5199360
Q03727	COMA_STRPN	comA		126971000	36164600	80922500	64200200	188045000	30091500	94183400	74039300	150890000	32665400	77218900	92248800	141892000	28612200	67317500	86322400
Q04707	PBPA_STRPN	ponA		107819000	45969300	42442300	37722600	116904000	48017300	49936900	37322200	136395000	42278300	35498400	40460400	103679000	51592900	72081500	66187000
Q07296	PUR7_STRPN	purC		36375700	59366500	29725700	34671800	37786700	49561800	27508900	24367700	46305700	41684900	29035200	33078100	32967300	55847000	39265000	28491000
Q2MGH6	GH101_STRPN	SP_0368			16259400	13075700	8867860		23128300	13809800	10169400		21345300	11475300	12590000		37195700	29171900	29041100
Q2MGI2	RF2_STRPN	prfB		222180000	156929000	232943000	172510000	247682000	150970000	226695000	160117000	283136000	156352000	216857000	220523000	197712000	143124000	120887000	161895000
Q54728	Y1686_STRPN	SP_1686			3199050	11936900	6436350		4414590	18527200	9428060		3169440	9134670	7551360		3949510	12808200	16395700
Q54796	DEXB_STRPN	dexB		94174800	62039900	74176800	62653300	100747000	53655800	86845100	58158700	106947000	62815500	60753800	59181800	96981900	58917500	74375900	86770700
Q54801	DYR_STRPN	dhfR		26442100	32241900	49070800	35289000	38968100	27646900	56669600	50192000	35057500	23685100	32776000	38771100	30917100	19646000	36145600	32835100
Q54869	SYR_STRPN	argS		256473000	289143000	281148000	213551000	312295000	282721000	278826000	217321000	342493000	285917000	246948000	269040000	251909000	248461000	216876000	234863000
Q54873	HYSA_STRPN	SP_0314							70913.4
Q54900	RECG_STRPN	recG		60202400	58955000	65057000	54981500	65862600	55864600	64754400	52139600	67597600	58550200	50789300	66414500	46756300	49199900	57061900	55889000
Q54970	POXB_STRPN	spxB		632935000	1070800000	1297240000	970052000	823440000	1215540000	1692420000	1026720000	703088000	1221260000	1038970000	1096510000	879991000	1385200000	1854920000	1869760000
Q54986	UVRB_STRPN	uvrB		34383200	46026900	42561200	35039200	38713000	45400300	46465800	34631100	38804500	48620300	38843200	40374300	25810800	36798400	28414200	31290900
Q59961	PARE_STRPN	parE		35220200	49667000	49296900	38562300	43273000	49367600	54322000	47039600	46970600	49428700	41004100	48294200	33393900	39041600	40679300	46492900
Q97N44	RECF_STRPN	recF		2739930	2461460	1775850	3404930	2919300	2435820	2602100	1650240	3032080	2603760	2470760	1663620	2680050	2281250	4110770
Q97N50	ECFA1_STRPN	ecfA1		15142300	13969900	12955300	8393510	18389900	14522100	16643800	16469300	19306600	14555300	11647500	14421600	25816100	20772800	15296900	25501200
Q97N51	ECFA2_STRPN	ecfA2		11590900	13268500	14611800	10272700	14140800	14063900	20347300	11857700	12049500	11095700	15745800	14470500	8721610	15206900	14831000	21939700
Q97N56	RS2_STRPN	rpsB		4176160000	4200860000	5299550000	5110940000	4881320000	4444180000	6826000000	4553550000	3981910000	3924690000	4918420000	4881330000	5325690000	5424170000	5740980000	5895000000
Q97N97	FUCI_STRPN	fucI			225906	389817			332682	649918			371406	383570
Q97NA4	ARCA_STRPN	arcA			10454200	25796400	12193900		10183900	27879200	17360000		8250820	19218500	13681000		7449150	13509100	14423200
Q97NB7	RL32_STRPN	rpmF		4209050000	2827130000	3396210000	1806630000	3667100000	2505350000	3252130000	2145970000	2656430000	3499950000	2517870000	2349040000	2074620000	2172390000	2257340000	2831420000
Q97NC9	SYH_STRPN	hisS		166045000	222748000	233931000	195608000	195232000	221339000	265153000	182085000	196756000	237205000	235209000	235896000	142449000	219502000	229720000	236607000
Q97ND6	SYD_STRPN	aspS		208920000	198836000	281168000	220766000	237345000	187320000	277375000	220545000	243593000	201774000	250360000	267563000	225789000	191202000	292451000	257980000
Q97NE3	SYY_STRPN	tyrS		428963000	524579000	560727000	526049000	494254000	497477000	643801000	506939000	511525000	523793000	611453000	570665000	356260000	412425000	459474000	562690000
Q97NE6	DAPH_STRPN	dapH		612852000	523876000	915640000	686767000	617955000	522341000	861330000	699543000	571298000	573901000	738467000	739211000	719276000	766419000	929769000	934397000
Q97NE7	DAPEL_STRPN	SP_2096		158503000	153547000	150568000	130692000	162881000	131269000	197493000	126639000	196775000	147724000	147725000	155860000	133496000	129055000	107062000	113781000
Q97NF1	GPDA_STRPN	gpsA		266459000	220796000	271883000	209287000	271493000	168014000	297774000	232541000	317191000	190607000	214020000	215850000	157145000	135688000	148083000	184021000
Q97NG0	G6PI_STRPN	pgi		1039440000	1036040000	1628500000	1215880000	1263180000	973671000	1478930000	1028580000	1230190000	1126420000	1419840000	1586730000	1032590000	1101710000	1212000000	1252700000
Q97NG1	SYE_STRPN	gltX		325338000	358496000	397564000	317146000	368104000	331104000	452853000	299416000	389640000	367373000	377546000	395469000	350599000	362675000	347827000	444191000
Q97NG9	PCP2_STRPN	pcp2		18413900	13835400	11569100	12816700	20777700	12592200	22858800	9206470	22851000	18105000	10209900	12157100	28374600	21350900	15239400	13622400
Q97NI5	RNPA_STRPN	rnpA		84545500	98099500	111013000	105693000	80080700	88906300	122660000	70739500	118429000	112205000	136407000	146103000	67531800	85879900	65156800	85097100
Q97NI6	YIDC2_STRPN	yidC2		36245200	29876300	31542900	22235200	34101100	24125800	57020900	29617900	42105000	25056400	37139500	33190300	29012300	23622600	34389300	32387700
Q97NL4	RL332_STRPN	rpmG2		284112000	147006000	229297000	194209000	73249700	53848200	59050000	54021900	313676000	150586000	143291000	268217000	56692200	74069900	54993200	64316700
Q97NN5	RSMA_STRPN	rsmA		65815900	83120400	87915700	60017800	71656200	77252800	82434900	63712800	83007700	87472500	83343800	76682700	57571000	67063900	80440900	65755300
Q97NP5	YIDC1_STRPN	yidC1		119931000	172358000	109006000	114062000	148960000	144749000	143661000	112846000	133390000	153181000	108113000	120776000	30658200	74083100	52891600	43888300
Q97NQ0	ASNA_STRPN	asnA		367808000	507662000	460838000	404642000	464662000	455865000	548512000	404466000	518013000	466261000	535514000	473957000	352136000	429443000	406228000	487211000
Q97NQ2	COAD_STRPN	coaD		24681600	38321000	27348000	19481200	24594900	28346200	29728200	21220800	37143100	35915400	31824800	33716400	15637600	21892000	23842900	30335400
Q97NQ4	MURA1_STRPN	murA1		131167000	106611000	146590000	125309000	113890000	99204600	136867000	96702200	144910000	109127000	132474000	131941000	91293100	98329500	110428000	119445000
Q97NQ7	RPOB_STRPN	rpoB		471843000	533212000	547714000	423815000	510287000	534132000	598005000	451078000	559065000	580172000	470511000	546028000	547967000	615284000	584166000	628171000
Q97NQ8	RPOC_STRPN	rpoC		458068000	566767000	631637000	475164000	519193000	561432000	675077000	465096000	519862000	591372000	521026000	565086000	407960000	541791000	525077000	557296000
Q97NV3	CH10_STRPN	groES		1877620000	1936780000	2035700000	1531950000	1951040000	1805110000	2920150000	2172680000	2460010000	1917830000	1697290000	2042060000	2507360000	2185750000	2077630000	2796970000
Q97NV6	NTDP_STRPN	SP_1903		53394400	67390000	61807500	48620900	57122700	58428000	59885500	48391400	63266400	65678200	74820900	60323300	36202800	42443800	30296400	35652400
Q97NV7	RECX_STRPN	recX		9981840	9098930	13511200	7096080	11246800	7483750	11540300	6747960	12693200	9839420	8800460	10321000	7927630	9094740	8609320	9765200
Q97NV8	Y1901_STRPN	SP_1901		9121620	17318600	10166400	8511780	11355600	14969600	12670500	10951000	12058900	16010600	10340200	11606000	7326640	11076500	9500360	12290200
Q97NX5	SCPA_STRPN	scpA		3907740	4202120	6639180	6048670	4740070	3848090	4221890	6233900	6914730	3600650	2842710	5487560	5144490	3398020		4190800
Q97NX6	SCPB_STRPN	scpB		103009000	48166200	100842000	70815800	110566000	53550500	90145900	77411900	138134000	51471500	91113900	112953000	241732000	109253000	159117000	201077000
Q97NX8	YIDD_STRPN	SP_1873		2709230	3136100	3895030	3056960	3619360	2564740	4391040	2626260	3334750	2286960	3139240	3738270	1762790	1563410	1845940
Q97NZ6	GAL1_STRPN	galK		5013130	17317200	45714900	26504100	4995680	17498600	54743000	31484400	7495510	16476000	32359400	34790500	4631720	19997900	55580100	65105900
Q97NZ7	GALT2_STRPN	galT2		1763650	3441690	5535420	3968100	1908420	2545620	5552610	4051430	1863160	2605590	4260630	4167660	1533420	2959700	3456970	4650800
Q97P00	XPT_STRPN	xpt		243826000	129979000	191654000	165821000	328626000	116482000	239861000	195396000	307058000	111303000	135647000	172367000	412500000	134991000	213598000	254812000
Q97P15	GALT1_STRPN	galT1		4310820	3178210	10320500	6607290	4700020	3343700	8162410	5817420	5879660	3571900	6040850	5365850	6503370	4107350	11309300	11172300
Q97P30	TRPC_STRPN	trpC		23438200	11571100	20828700	20053400	33673700	9832020	21978200	32694700	29748200	8837500	14471600	19396200	28680100	9396500	15729800	19118100
Q97P31	TRPF_STRPN	trpF		5839280	2913430	5925860	2080900	5254570	2510260	3209210	3990080	7834040	2446610	6717080	3131180	10647300	3320310	4220400	5733040
Q97P32	TRPB_STRPN	trpB		67292000	61295900	53081900	38272500	77325600	62325200	63632900	47129100	68397500	64782400	43273000	54003500	69983300	75057500	63144300	64838900
Q97P33	TRPA_STRPN	trpA		110109000	67876800	106811000	89208600	134186000	61359900	116300000	80195500	120122000	65752500	79316900	88979100	143662000	79625200	96979600	122508000
Q97P39	Y1805_STRPN	SP_1805			141600000	143984000	69615800		112832000	241342000	89250300		116411000	93041800	87228700		257616000	299587000	230897000
Q97P44	Y1800_STRPN	SP_1800			5876840												42221500
Q97P62	PRMA_STRPN	prmA		99693400	71383800	100776000	86632700	112546000	57311300	104880000	68504800	149447000	71933700	77519300	111552000	174293000	83795700	75731500	103826000
Q97P67	QUEF_STRPN	queF		73923600	120705000	123671000	113734000	83754400	112955000	116675000	115594000	85288100	108665000	111531000	108570000	72435300	121811000	117509000	151803000
Q97P79	SECY2_STRPN	secY2			946258		3527770		7659010				3516740	2420180
Q97P83	SECA2_STRPN	secA2			25703900	9602740	6766630	2407860	22639000	9115510	6443000		22421900	6171500	6047120	1990730	21121700	11584500	10040200
Q97P97	IOJAP_STRPN	rsfS		542928000	251428000	339754000	309243000	575674000	261099000	392171000	255350000	614457000	232983000	316081000	369296000	1141200000	368743000	508668000	773448000
Q97P99	TMCAL_STRPN	tmcAL		6356680	5482240	5592980	4463690	8354660	5426140	6978710	5182140	7462730	7124070	6405390	8568870	7804650	9400030	8176400	14497400
Q97PA3	KGUA_STRPN	gmk		136707000	114792000	215794000	178978000	126491000	96741300	208477000	164519000	181328000	107580000	187471000	192870000	116779000	112105000	152237000	165359000
Q97PA6	FMT_STRPN	fmt		252699000	194190000	313349000	238463000	253165000	182567000	318402000	200607000	268558000	214982000	259333000	296515000	323094000	238356000	329375000	323857000
Q97PA9	STKP_STRPN	stkP		95781500	75443700	65910100	56807600	113716000	68609800	75553400	58154000	93469200	61427500	56639000	54765700	65410400	61163800	64174700	67034400
Q97PD6	SECA1_STRPN	secA1		398290000	428632000	394419000	328122000	465936000	399443000	464838000	329762000	483379000	408301000	371904000	386600000	373963000	390879000	399947000	403766000
Q97PH3	DTD_STRPN	dtd		23817900	14191800	38811100	27084900	24563700	11707700	39626500	27543200	42190100	15036300	36962700	46872300	32178400	25789500	34824000	50619600
Q97PI4	SYT_STRPN	thrS		206171000	344383000	283094000	207312000	243459000	322232000	271740000	218477000	272285000	372032000	238550000	246995000	199442000	352085000	260241000	283685000
Q97PI9	RS15_STRPN	rpsO		3251050000	3385380000	5307830000	4177780000	3492440000	3583260000	6171490000	3512450000	3268870000	4290310000	5099570000	5359690000	2028020000	3175050000	3045640000	2745330000
Q97PK0	GCH1L_STRPN	SP_1609		117331000	50926600	86575900	98907800	130207000	51427000	99529600	108415000	150849000	56306300	90059400	130444000	92594800	88678400	71016400	72043900
Q97PK6	KCY_STRPN	cmk		130448000	74485200	124099000	86292600	172478000	69425900	129290000	106880000	152455000	68661900	87945800	94578000	279953000	88186600	166065000	199231000
Q97PL0	TRUA_STRPN	truA		23497700	19459800	22290300	21156600	29528200	14375500	30040100	21052600	34573300	19002100	25903200	26224400	22288900	17697400	16679000	22129100
Q97PM1	CODY_STRPN	codY		193048000	183433000	164745000	182808000	218292000	164658000	143996000	121177000	233982000	170206000	163684000	172339000	122915000	166902000	143002000	116935000
Q97PM9	METAA_STRPN	metAA		12054300	9974020	15572700	13517800	11891600	7550670	12921700	8348240	12954600	9472870	10411400	12686100	6629590	7372560	6980050	7870360
Q97PN7	Y1566_STRPN	SP_1566		95064800	142611000	126156000	118219000	117028000	141058000	167239000	107424000	126804000	149494000	128424000	131366000	123110000	164139000	153822000	199335000
Q97PN8	GNGF_STRPN	SP_1565		30126300	50117000	45146000	34100800	36385700	43558000	36142900	29967400	40833400	51407000	51794300	46219600	25741500	48172000	28790900	35768100
Q97PN9	WHIA_STRPN	whiA		14682500	21548600	25663600	12428700	15801100	20972900	21509300	12030100	14411700	24660400	14166800	17707400	13685200	32022900	21356100	22622400
Q97PP0	FENR_STRPN	SP_1563		84059600	80699400	91204600	78117000	86193400	69027500	100943000	86172200	107717000	77833600	95536200	104592000	54217900	71170100	66121600	80475200
Q97PP4	GLMM_STRPN	glmM		541108000	425265000	548836000	428114000	623791000	394093000	484497000	439043000	769407000	390948000	349749000	440378000	858252000	420412000	530804000	592900000
Q97PP6	Y1557_STRPN	SP_1557		92482300	80039800	52872100	41010100	87577300	64288800	68717600	67216600	120580000	59641600	51993400	46922700	125658000	63602300	40233600	70048000
Q97PP9	CCA_STRPN	cca		29462100	26457000	33849400	29468800	27706600	22384500	32642600	24510300	36223800	25286100	30044900	35201600	28749800	26213900	26018700	26673600
Q97PQ6	Y1547_STRPN	SP_1547		17117500	8061960	6230650	6734530	15084700	7297570	8749560	7133870	25783300	8454710	6007260	8190520	12648600	7977490	7045990	14223900
Q97PR0	SYN_STRPN	asnS		542124000	524209000	706314000	574072000	607930000	494766000	678956000	625022000	670200000	545441000	696724000	697956000	515998000	486369000	599432000	664847000
Q97PR7	Y1535_STRPN	SP_1535		1340990	1347570	1205150	1026010	1075170	683618	1790250	536034	1873450	1234250	1428810	1696600		2326000
Q97PS1	MURE_STRPN	murE		63745400	49920400	63277200	49747300	72940200	39136800	54138000	49667400	78510200	44616700	46491100	70495400	45992700	41483600	49107300	45695000
Q97PS8	MURC_STRPN	murC		123801000	130157000	104397000	95793400	133186000	114583000	136517000	95028400	144271000	113205000	110148000	113839000	76540500	84610000	80429400	87918200
Q97PT2	GREA_STRPN	greA		600940000	525121000	636254000	435734000	776676000	550835000	1031410000	836677000	716175000	417230000	522878000	491328000	1833280000	801810000	1564790000	1841970000
Q97PT4	ATPA_STRPN	atpA		1196090000	1776230000	1821280000	1656960000	1311240000	1594690000	2041010000	1643240000	1373080000	1751540000	1808740000	1905560000	1276390000	1877580000	2024080000	2129580000
Q97PT5	ATPG_STRPN	atpG		225345000	247951000	248381000	223488000	240979000	233891000	244290000	200935000	272906000	249053000	236300000	264960000	251044000	251093000	257511000	299048000
Q97PT6	ATPB_STRPN	atpD		899564000	1333040000	1338230000	1108770000	1066390000	1251670000	1698180000	1148800000	1010230000	1330400000	1313010000	1436960000	1086220000	1585800000	1746440000	2065520000
Q97PW5	SYGA_STRPN	glyQ		365113000	453122000	342846000	302182000	428131000	484999000	413576000	310336000	440971000	498488000	393503000	366464000	357422000	458942000	359512000	393797000
Q97PW6	SYGB_STRPN	glyS		390501000	226558000	314310000	278977000	471489000	251971000	337559000	257292000	404586000	256694000	347762000	327533000	458209000	270375000	357818000	355069000
Q97PW7	Y1473_STRPN	SP_1473		474072000	287612000	420486000	384337000	446682000	305943000	557869000	347859000	651182000	340975000	421741000	413298000	554660000	412868000	426758000	458828000
Q97PX2	PDXS_STRPN	pdxS		774566000	564348000	1253480000	1011830000	826900000	568847000	1215320000	834312000	779010000	705214000	1317830000	1316310000	874111000	806071000	1272270000	1464290000
Q97PX3	PDXT_STRPN	pdxT		194328000	76610600	74136800	81679200	141349000	61644400	76402900	58956500	272985000	72791500	71024800	97419600	135953000	57262500	78951800	57577000
Q97Q15	QUEA_STRPN	queA		69905900	72458900	84287400	75122700	65295900	57448000	91014000	65300500	82580800	64023100	80759500	89754300	32752500	41239200	41451100	49674800
Q97Q16	NAGB_STRPN	nagB		41793800	62418200	66529400	55397400	69915900	57908100	92491500	57479600	54528000	52727100	43554700	47749200	133883000	100487000	162947000	146683000
Q97Q18	HPRK_STRPN	hprK		108719000	134589000	143111000	106050000	119216000	127498000	136979000	99353700	134092000	133161000	143387000	134658000	104348000	120537000	134942000	142960000
Q97Q19	LGT_STRPN	lgt		8639600	8331810	14083600	10259000	8661160	8672120	11664600	10059200	12074000	8258820	11166000	15222800	2020070	6655400	2810870	4722530
Q97Q26	SPX_STRPN	spx		50456300	50216200	72129400	53532400	49457600	46025500	64054300	35193000	52868600	60700900	69400800	69534800	41032700	43251000	34933200	49655600
Q97Q31	PSTS1_STRPN	pstS1			17357800	14789000	9712880		17697000	22876100	11190600		15528600	10489000	9956880		20596400	33091700	37633900
Q97Q34	PSTB2_STRPN	pstB2		32753800	38260500	39185000	27530700	35689500	38629100	45623600	34028500	40745700	33531200	28860100	29742700	28060900	36358600	44202400	40214000
Q97Q42	POTA_STRPN	potA		200152000	202628000	175672000	136616000	208187000	198292000	233798000	190757000	248391000	214440000	152571000	180373000	199979000	184378000	144897000	157008000
Q97Q48	SYA_STRPN	alaS		216497000	305228000	284245000	224628000	256978000	307314000	318275000	225362000	266836000	341236000	258186000	276719000	222210000	333770000	275044000	313273000
Q97Q56	AROB_STRPN	aroB		106753000	103270000	114657000	98697300	117743000	99272200	117872000	85583300	126546000	98081200	122959000	122603000	91046400	99642000	88689700	96784000
Q97Q59	Y1372_STRPN	SP_1372		851514000	639974000	889544000	699720000	1064570000	657204000	975067000	711415000	1076130000	605326000	683406000	677724000	2413900000	1431140000	1743500000	1920170000
Q97Q68	MECA_STRPN	mecA		123095000	70510400	115860000	91253300	139940000	66976100	109694000	96615400	148156000	68925900	118321000	119649000	148609000	78703200	93257300	97950700
Q97QA8	VATA_STRPN	atpA
Q97QA9	VATB_STRPN	atpB							6538.1
Q97QC6	RL19_STRPN	rplS		2351780000	2755620000	4403310000	3854130000	2444670000	2623810000	4509410000	2788980000	2423370000	3261250000	4559760000	4998500000	1954150000	2577930000	3153260000	3214440000
Q97QD1	Y1288_STRPN	SP_1288		126759000	110397000	138939000	124524000	137473000	113239000	171667000	178237000	200020000	103183000	106373000	131196000	231119000	127476000	150100000	219676000
Q97QD4	RSMG_STRPN	rsmG		53519700	56261900	84619500	65471400	67008600	56381000	86438900	62058200	57124700	56973900	78284900	76061700	69523000	70292000	96559500	107605000
Q97QD6	HTPX_STRPN	htpX		75752200	61454900	112328000	113549000	93437000	58058900	145066000	112947000	81604700	79111600	69983800	123220000	89008900	62621400	98703400	111984000
Q97QE2	PYRB_STRPN	pyrB		62488200	58521000	117157000	85183400	69529500	50699400	107389000	71355300	74440500	61953500	94415300	85381700	47245200	57237100	97901900	107097000
Q97QE4	CARB_STRPN	carB		75001900	96116300	140098000	105449000	91903800	100177000	191588000	121911000	87570400	94984800	112237000	108702000	74062900	104260000	192883000	205648000
Q97QE5	TARI_STRPN	tarI		222293000	215639000	306948000	279315000	202440000	182110000	272017000	205763000	257885000	216201000	313918000	330495000	156279000	156867000	204705000	209138000
Q97QF9	LEUD_STRPN	leuD		4834110	3081300	4204300	2477460	4634100	2699500	4618420	1753360	4367480	3140250	2564930	2686630	14074700	4131320	7408190	6138610
Q97QG5	GUAC_STRPN	guaC		11909800	46359700	31264700	24834000	13101100	46296400	34655700	27769200	15098500	44127400	26353300	30644900	11257400	35345000	30013700	34065600
Q97QG6	RNC_STRPN	rnc		31707800	36478600	32343200	28578900	32998900	31049100	31947300	27602000	42763400	37481300	32930500	39889900	27596600	27187900	27943300	32792200
Q97QI2	FTHS_STRPN	fhs		105466000	131165000	83154900	73527100	117632000	139973000	98892800	85488400	117563000	138738000	90684000	93696600	91341400	140207000	91672200	96161500
Q97QJ3	TRUB_STRPN	truB		19852800	29748800	21238100	16822000	23764400	30676700	26181400	17731800	23209900	28875000	17456800	20251600	18311100	29822500	14225600	16437200
Q97QJ8	EX7L_STRPN	xseA		10744900	17778100	15366600	11168200	12640800	17094600	16311300	12065900	12820400	19276700	12529300	13448300	10742400	17664500	15748100	20927600
Q97QK5	LEPA_STRPN	lepA		216061000	316145000	258924000	209966000	255979000	314440000	291008000	241559000	266238000	328669000	245762000	261727000	177768000	254405000	242974000	269318000
Q97QL0	LACA_STRPN	lacA		22279200	198516000	519911000	327045000	22766300	189590000	550845000	347217000	26542800	191122000	331145000	399770000	18744600	240894000	559199000	759083000
Q97QL1	LACB_STRPN	lacB		20087200	192494000	362137000	287283000	23602700	209323000	494511000	343887000	31491200	197580000	302770000	349182000	20815500	205594000	586498000	626451000
Q97QL2	LACC_STRPN	lacC		3622080	18734400	39360600	27513100	4433640	17774500	44847500	30444400	4658940	16733400	25800100	24852000	3690530	20579100	44138200	39920800
Q97QL3	LACD_STRPN	lacD		82616100	329287000	725956000	550908000	80089600	342733000	967827000	608558000	101356000	336506000	552740000	603183000	77994200	407935000	962123000	1071790000
Q97QL9	LACG2_STRPN	lacG2		21588800	22425900	34001900	31403300	22253700	19400800	34192200	33903700	30418600	19660700	24625600	27871300	18919100	13209900	20869300	20241400
Q97QN4	PYRC_STRPN	pyrC		153981000	102893000	198106000	179604000	141061000	81508600	156211000	110375000	195123000	104891000	148275000	185961000	95663500	78461200	106192000	115300000
Q97QN5	NORM_STRPN	norM		5247440	4946690	7245860	4747980	7296160	5363540	6105400		6376260	5611320	7317640	13074000
Q97QP2	XERS_STRPN	xerS		15648500	11064600	17813700	14242600	17414800	9465550	20569200	13677300	20636900	11520900	17020900	17403400	15883400	10630100	13998100	16619900
Q97QP5	RNH2_STRPN	rnhB		14363100	11590900	16216100	13667900	16878600	9577570	13001800	12846900	18368900	10198500	15392800	15480200	11049800	10658900	14603800	17802300
Q97QP7	IGA1A_STRPN	iga			10062500	12591800	8201400		10196200	18709700	10651200		8083670	8617370	8683170		12045400	16659900	19604400
Q97QP9	ADDA_STRPN	rexA		28585200	19494400	25407500	19737000	34389400	18350800	24900300	22335100	35957100	22149200	20175100	28320200	23973200	17886300	21857300	25089800
Q97QQ0	ADDB_STRPN	rexB		14985700	8065300	14597100	8311150	17777900	7353180	10794500	8837050	19503500	9059180	8252140	14403900	11072400	9492240	9582740	13731000
Q97QS2	ENO_STRPN	eno		4785930000	7150080000	6052270000	5145380000	5824060000	7581830000	7737670000	4338260000	4721370000	8783520000	5861140000	5763800000	7304960000	9709150000	8425410000	8868500000
Q97QS5	GLGA_STRPN	glgA		53108900	58525600	62719800	43426200	63127700	58401200	59220000	45956000	64160900	64983400	46494800	53759600	52130900	65129300	57340400	60980600
Q97QS7	GLGC_STRPN	glgC		212649000	190031000	191873000	192068000	205938000	162961000	197114000	158657000	249025000	198566000	205676000	218615000	145948000	150322000	173192000	185107000
Q97QS8	GLGB_STRPN	glgB		91771400	68786000	74202900	71802800	112456000	62316600	76928200	73282400	134682000	66868300	80424100	97698400	60444400	51277700	45712200	56409700
Q97QT2	DNLJ_STRPN	ligA		42646800	32328400	37781900	24832600	44714800	29459100	38110600	26930800	50454100	32989500	30141300	31716500	30873600	34120700	37494100	36449500
Q97QT7	Y1112_STRPN	SP_1112		186265000	103764000	159973000	140843000	186788000	84519000	185013000	140701000	232618000	78827400	157092000	148851000	121747000	83067700	127069000	126488000
Q97QU4	RL21_STRPN	rplU		1683430000	2004280000	2381920000	2243620000	1742880000	1842010000	2440190000	2351430000	2055920000	2148650000	2473490000	2614800000	1500390000	1678280000	1952380000	1618960000
Q97QV8	REX_STRPN	rex		171489000	250028000	248821000	175929000	181347000	210972000	200284000	142115000	187725000	253383000	256646000	242869000	162485000	223071000	212768000	226124000
Q97QW6	MURA2_STRPN	murA2		132503000	98773100	113028000	90036300	96108800	70691700	74776100	57334300	141872000	95093500	96547000	105716000	70149500	67133000	61758600	65560100
Q97QW8	OBG_STRPN	obg		117290000	148181000	162276000	118802000	135001000	151946000	167672000	134681000	134475000	162010000	139587000	158838000	133875000	176237000	187305000	209551000
Q97QX6	CAPP_STRPN	ppc		277994000	179983000	201667000	205176000	349333000	184642000	214272000	173982000	361750000	174994000	172258000	226757000	247988000	163292000	174064000	238357000
Q97QY9	Y1053_STRPN	SP_1053		114925	54898.3	232821	172993	174592	8387.68	209443	177055	251442	63218.1	192319	207296
Q97QZ1	PEZT_STRPN	pezT		6110260	2481790	5397410	4141840	6090880	2139590	4073150	3082960	7638600	2391110	8125090	4289480	7080570	2097530	10953700	5397810
Q97QZ2	PEZA_STRPN	pezA		20399600	8448700	22723200	22377000	14760000	6562430	12493300	9894200	26799400	9279240	18717900	24572200	14808000	6741770	9975270	7506060
Q97QZ6	Y1045_STRPN	SP_1045		216820000	100091000	184876000	190684000	289507000	99492300	301069000	204193000	253706000	96415600	143155000	171298000	243416000	130782000	208357000	245077000
Q97R12	Y1029_STRPN	SP_1029		38126600	28489900	29038400	26415800	45728600	30586300	35722500	26463000	49692800	32932000	29652600	29059900	40874600	45277300	44241400	57792600
Q97R16	GLYA_STRPN	glyA		854424000	876115000	1305500000	1089920000	1008460000	854721000	1245740000	830238000	938046000	940504000	1127700000	1190910000	1036690000	971342000	1176910000	1191330000
Q97R20	RF1_STRPN	prfA		207398000	205275000	129061000	114579000	254834000	188371000	171098000	139912000	355351000	198081000	142269000	165669000	196727000	195709000	92682200	116369000
Q97R22	KITH_STRPN	tdk		4459720	5635200	6608340	4832960	4163900	5701110	6407950	4417720	6264140	5912150	6576310	5288440	3761340	6021910	5507590	3928250
Q97R24	MNME_STRPN	mnmE		40343800	44566800	54886600	40751700	44026700	43797700	57168200	37256300	41603400	47885100	42790200	46735000	37195600	47535900	50616500	51824100
Q97R25	DAPA_STRPN	dapA		162796000	193367000	248782000	218349000	166304000	183040000	202037000	175242000	196492000	193157000	222445000	262314000	136853000	179328000	173400000	191294000
Q97R30	CPFC_STRPN	cpfC		143188000	39804100	85896300	64980100	140826000	34640600	167340000	53123500	159596000	32898700	67592800	119580000	104097000	51399900	53886300	90083100
Q97R31	PEPT_STRPN	pepT		255248000	160941000	255241000	194147000	311548000	196344000	314330000	201679000	183635000	141969000	169210000	177883000	411948000	215741000	250714000	325255000
Q97R46	GLMU_STRPN	glmU		200440000	261190000	232835000	168200000	223301000	281085000	258172000	183717000	209455000	282476000	185166000	187665000	219029000	311537000	224865000	256099000
Q97R51	PRSA_STRPN	prsA		432213000	520487000	403526000	345448000	510517000	547559000	552213000	374453000	485877000	520430000	375845000	376067000	416071000	664381000	728871000	725718000
Q97R56	SSRP_STRPN	smpB		80443600	54910900	106364000	108840000	78269400	56055300	123296000	87869400	77474100	63516500	118954000	102049000	51011000	46721700	59195500	74559500
Q97R59	RL331_STRPN	rpmG1		78317300	75895100	55471200	54050500	31148900	28742800	34434800	23887100	92880000	64812700	50985400	61044100	14748600	20540400	8637420	10231000
Q97R60	COAE_STRPN	coaE		16536200	12936900	15240800	14923600	23505400	14751400	25705100	17868600	19781900	9153680	13569400	14782800	25024800	14006500	12685400	15495900
Q97R61	FPG_STRPN	mutM		10101100	3666700	5835990	4501480	9286520	3170660	9034300	6391240	13860900	3039040	5953810	6890510	13026100	2418140	9551210	8454300
Q97R63	YBEY_STRPN	ybeY		120310000	131717000	121252000	154666000	260080000	185577000	326225000	294566000	206082000	93198600	103629000	142514000	600097000	278477000	375063000	478170000
Q97R65	PYRDB_STRPN	pyrDB		6137310	9773420	15126300	9467720	6856480	10572600	20226800	11034600	6166740	9352680	11537700	10776900	3823620	9693190	20228800	17915400
Q97R66	PYRK_STRPN	pyrK		3876460	7141120	5569220	3883450	4603900	9139930	6206730	4061790	4499480	7883220	4288650	6035170	4568670	7978760	7569920	8769510
Q97R80	Y947_STRPN	SP_0947		60176300	50294800	68756600	91241200	98592600	56106700	138511000	102176000	86422100	54915600	64468100	71617000	165805000	80455400	141358000	199145000
Q97R82	RRF_STRPN	frr		1444560000	1181410000	2157080000	1807070000	1621020000	1087660000	2494710000	1660070000	1663300000	1101940000	1611840000	1829630000	2310960000	1491350000	2389550000	2804130000
Q97R83	PYRH_STRPN	pyrH		361827000	436867000	449197000	433250000	438508000	432298000	557661000	381269000	389093000	483496000	451912000	462142000	375742000	498067000	455862000	486089000
Q97R84	TRMFO_STRPN	trmFO		45155200	59169000	61150500	48793300	53688800	64586100	67566200	51875100	50460800	66689400	52937300	53766000	35734600	56040600	52055900	72188300
Q97R89	YABA_STRPN	yabA		124404000	97500000	203756000	164746000	59184200	54749900	94382300	56033700	154903000	124658000	160498000	185905000	138130000	92997500	109804000	158359000
Q97R91	KTHY_STRPN	tmk		48298700	44125900	52843100	39544400	59601000	42473300	65391200	51348900	56503200	38170000	37497700	49791700	79254800	48999100	71406500	75619400
Q97R94	PROA_STRPN	proA		93918400	58779700	99022100	71070800	96878300	55784900	79563200	68443500	115727000	57511800	70769200	95995200	67578400	59583700	77471800	78900300
Q97R95	PROB_STRPN	proB		28982900	29751600	27590200	33354600	36110200	26802600	41933100	27430800	32500300	29505300	31916000	47112300	25329400	25343800	34700400	41992400
Q97RA4	AGUA_STRPN	aguA		7824530	5443290	4108430	3206190	6965180	5359440	4783030	5041520	8198720	5226220	4096840	5667120	6300030	6803510	164973000	11923500
Q97RB5	SPRTL_STRPN	SP_0909		127193	102030	259809	150783	155275	148214		220264	129912	174079	291826	191417	246880	146354
Q97RC6	PFKA_STRPN	pfkA		739487000	852105000	1144650000	848035000	913097000	812772000	1313310000	705907000	728209000	1015150000	1177070000	1223730000	1230320000	1167820000	1406390000	1758850000
Q97RC8	PEPX_STRPN	pepX		132332000	77347300	92999000	78880800	150361000	84335600	100967000	71018300	160469000	78279400	94031400	104471000	119993000	83846000	90888900	107000000
Q97RE1	THII_STRPN	thiI		79609700	67118900	80622800	59119100	91174900	66039700	93997000	65216900	101382000	69068000	74077200	84014800	75059700	68150300	87893600	100607000
Q97RH2	DEOC_STRPN	deoC		177193000	136601000	106862000	81961800	247982000	143876000	127682000	77905200	297331000	137860000	88605500	90106500	288452000	195057000	124899000	153522000
Q97RH6	COAA_STRPN	coaA		28729700	45471700	30987200	23916300	32584000	37701200	35868800	23213800	36356400	42772200	29800900	33140300	22667800	33283200	23453000	26800500
Q97RH7	RS20_STRPN	rpsT		12832500000	7302630000	7765200000	7116880000	8283450000	5303310000	12523600000	6629680000	7764570000	8567140000	10023400000	9725510000	7145510000	10188600000	11977100000	10299300000
Q97RI6	DEOB_STRPN	deoB		940661000	614986000	789048000	695043000	1019210000	552629000	937843000	658329000	1030610000	663755000	700044000	747914000	1190150000	688360000	692316000	851968000
Q97RI7	RPIA_STRPN	rpiA		257608000	155534000	216313000	159296000	255769000	150980000	258309000	166270000	292841000	164357000	174165000	194163000	327092000	219264000	218745000	259377000
Q97RI9	FOLD_STRPN	folD		240490000	356072000	429494000	281153000	275721000	301132000	443457000	355380000	297800000	359427000	336675000	313444000	261053000	360966000	478984000	421635000
Q97RK0	EZRA_STRPN	ezrA		279237000	132943000	143248000	105988000	335603000	122176000	161124000	137002000	338424000	117506000	115600000	122789000	251999000	116712000	129398000	149025000
Q97RM4	TRMD_STRPN	trmD		21159000	37817200	37232700	35408600	22369200	37279400	39295800	32616900	31026700	41051100	37786700	36182300	33322400	45728900	31359000	44955500
Q97RM5	RIMM_STRPN	rimM		153575000	132163000	153024000	129040000	178278000	153373000	167966000	131374000	154211000	155167000	142856000	167316000	248886000	217919000	211319000	197746000
Q97RN5	RLMN_STRPN	rlmN		137647000	148245000	107388000	95931900	179345000	154268000	145615000	90209200	156382000	156632000	115679000	127368000	121882000	159571000	118135000	129763000
Q97RN9	METK_STRPN	metK		289688000	246809000	276990000	249962000	327081000	224727000	308322000	230787000	363025000	252885000	280325000	327594000	292367000	252287000	291133000	329408000
Q97RQ1	Y748_STRPN	SP_0748		21499700	23132400	24019500	20439400	23744100	16189300	20804400	15213000	32225800	19194100	24057700	38974800	7563840	9481250	33626400	11687600
Q97RQ3	UPP_STRPN	upp		642593000	952777000	907009000	730580000	750854000	870548000	1052450000	656974000	827742000	965327000	893104000	836835000	807685000	1086730000	1020550000	1134010000
Q97RQ6	Y742_STRPN	SP_0742		162405000	104933000	158382000	131651000	118691000	102767000	118391000	76468100	164597000	104062000	134985000	126607000	91299800	105633000	84278400	93716200
Q97RR9	THIM2_STRPN	thiM2
Q97RS5	THIE1_STRPN	thiE1		1526440	731793	1341000	1703860	1331630	617942	1240770	1007880	1706710	600070	1035690	1494990	652608		1485770
Q97RS6	THIM1_STRPN	thiM1		11193300	6370040	12149100	8840260	14784700	4901160	11887100	10625700	12866500	5312890	10898700	14510700	7295170	6718800	5208470	11386800
Q97RS9	SYK_STRPN	lysS		386344000	403217000	413857000	346723000	432156000	397320000	452970000	300024000	407459000	456527000	378112000	405568000	407593000	434562000	450346000	444912000
Q97RU7	DIVIB_STRPN	divIB		27000800	16071000	28765200	22208600	30164500	15293300	25352600	20929100	30979000	19883200	17969000	25906800	22080300	19628000	27783200	27925500
Q97RU8	MURD_STRPN	murD		165948000	138885000	209798000	201274000	173576000	111835000	208388000	145327000	172465000	138344000	195208000	180354000	149455000	127411000	175104000	192049000
Q97RW2	RNZ_STRPN	rnz		39586200	47048000	36292800	37962300	45305900	49062000	43124800	35245300	45646700	48119100	37655500	42259800	38068600	46602600	37956800	44902400
Q97RW5	MIAA_STRPN	miaA		19533700	16680100	23744000	17116800	23071300	16393300	21879900	19048300	25055700	15417100	16189100	20416600	14048100	13051300	13599500	14024600
Q97RX2	Y663_STRPN	SP_0663		17039400	20056300	23058600	18109600	19798400	18221700	26959800	15580500	17018100	21407500	16453000	21532500	13598400	18182400	20820100	26845000
Q97RZ6	RL11_STRPN	rplK		3753270000	3385970000	6241680000	5280940000	4265320000	3603810000	7032030000	4079600000	3482770000	4185460000	6355390000	5643850000	5519360000	5461190000	8433960000	9684280000
Q97S07	UVRC_STRPN	uvrC		23029400	25125000	27004100	19693600	28948400	28923600	27145300	22699600	28654300	27537600	24633800	24427500	20467400	22183000	32995500	42753300
Q97S25	SYC_STRPN	cysS		100604000	105925000	125481000	97840700	109811000	92146800	120707000	98878200	134314000	103841000	119179000	135834000	81364600	80375600	96334600	105467000
Q97S28	PNP_STRPN	pnp		163271000	200508000	207445000	172367000	194943000	189824000	254289000	174865000	200231000	204396000	193548000	194045000	150889000	195873000	219111000	224533000
Q97S31	METE_STRPN	metE		204908000	171748000	304364000	279468000	267098000	200185000	407159000	269845000	230380000	183213000	351220000	312712000	237636000	206092000	266012000	316634000
Q97S34	SYFB_STRPN	pheT		214271000	184698000	176281000	141655000	271792000	183134000	201716000	147117000	259498000	193784000	150536000	166938000	257640000	203848000	187259000	206540000
Q97S36	SYFA_STRPN	pheS		164532000	224865000	164063000	126048000	189556000	216183000	182455000	139777000	212064000	236346000	159118000	172869000	157655000	202812000	146429000	173516000
Q97S45	SYV_STRPN	valS		357763000	371445000	410309000	344420000	407341000	369621000	416756000	274637000	399668000	388658000	394609000	357045000	327138000	375507000	286070000	329296000
Q97S56	RBFA_STRPN	rbfA		219650000	253684000	546609000	420206000	282663000	265434000	665444000	477732000	277523000	246603000	411209000	480897000	446162000	369935000	651498000	790187000
Q97S57	IF2_STRPN	infB		466945000	450134000	464393000	366647000	555777000	436376000	522103000	418642000	552309000	462736000	394288000	437214000	407803000	413874000	406757000	429287000
Q97S61	RIMP_STRPN	rimP		301810000	199593000	379797000	370284000	322498000	253494000	528234000	336008000	377023000	225820000	374670000	421616000	431582000	351786000	426691000	562718000
Q97S73	GRPE_STRPN	grpE		4115610000	2415200000	1640920000	1291970000	4694670000	2502260000	2487130000	1665310000	4877390000	2743420000	1538630000	1701590000	10644800000	5002130000	3886810000	3716860000
Q97S89	PGK_STRPN	pgk		7923190000	6082400000	11192400000	8702990000	7131230000	5082970000	11567300000	7530640000	7916770000	6978110000	8278560000	8708290000	9134040000	7575080000	10425300000	11978100000
Q97S93	PYRG_STRPN	pyrG		222086000	249558000	202712000	186586000	249626000	239267000	220333000	181567000	275572000	256360000	207118000	232013000	168390000	212164000	196157000	186292000
Q97SA3	Y483_STRPN	SP_0483		7853250	4609930	6742460	5484140	9975630	3939450	6881670	7699160	10558300	4474310	6002920	8732380	7456980	3443820	8077620	8160280
Q97SA4	Y482_STRPN	SP_0482
Q97SA9	LACG1_STRPN	lacG1
Q97SC7	DPO4_STRPN	dinB		6174950	5506770	7527510	9582780	6528470	5351860	12343100	6510730	6954660	5122380	6354440	7114780	4975350	7028860
Q97SD7	ILVC_STRPN	ilvC		2082070000	2035020000	2134730000	1815030000	2015880000	1732020000	2134500000	1591800000	1848050000	1757690000	1663620000	1728890000	2148930000	2079090000	1597130000	1866130000
Q97SE4	RF3_STRPN	prfC		68203300	101132000	93154300	79474100	82081800	93430200	109706000	81135900	88009500	103298000	91181400	107245000	71893500	98950000	101565000	116431000
Q97SE5	GATC_STRPN	gatC		1149520000	492939000	814748000	525073000	1158480000	565915000	1178050000	706324000	1078360000	583209000	609879000	888647000	1996460000	1284240000	1468640000	1789610000
Q97SE6	GATA_STRPN	gatA		193001000	259723000	184443000	189615000	257642000	257455000	240644000	170311000	281236000	262195000	205214000	201092000	217391000	260654000	256135000	264728000
Q97SE7	GATB_STRPN	gatB		215369000	278688000	254287000	224560000	237616000	273197000	270286000	225178000	213026000	272968000	216492000	226626000	194748000	263073000	206886000	222451000
Q97SG0	SYS_STRPN	serS		286434000	290085000	253869000	206054000	333277000	286273000	291820000	223582000	343450000	301032000	223484000	250438000	340027000	347359000	334916000	362610000
Q97SG5	MUTS2_STRPN	mutS2		77325900	86204400	85634100	85209800	93982800	85412100	111194000	85268800	86854100	86746200	96526800	95939100	70783300	89955200	90576000	91455900
Q97SG9	TIG_STRPN	tig		3632660000	2849700000	3820230000	2817370000	3955010000	3188770000	4451090000	3261440000	4316090000	3418970000	3579130000	3746910000	7048200000	6229850000	6755600000	7589360000
Q97SH8	IDI2_STRPN	fni		12020800	10777100	10780400	11820100	9505440	9707290	11356300	8887640	14884600	13392800	11590800	12349000	7524390	10166300	7315790	12583700
Q97SI9	GPSB_STRPN	gpsB		486957000	318529000	569554000	328234000	659426000	301766000	526263000	439267000	698389000	314808000	431178000	533229000	882729000	444376000	698311000	1015980000
Q97SJ0	Y371_STRPN	SP_0371			574712
Q97SJ6	CPSC_STRPN	cpsC		51752300	91738600	80896200	60242600		101551000	101100000	81087600		73558500	70017400	67598800		79582500	113534000	118889000
Q97SJ8	Y341_STRPN	SP_0341		213727000	204060000	264753000	237150000	239359000	217127000	308844000	196712000	226454000	250130000	275423000	271340000	234083000	254096000	265447000	298751000
Q97SN4	RS9_STRPN	rpsI		3389000000	3682570000	4397280000	4334330000	3740820000	3914200000	6268260000	3328560000	3748240000	4484300000	5247440000	6296480000	3252920000	3843310000	3881870000	4851060000
Q97SQ2	DPO3_STRPN	polC		15770900	19634200	17547100	15424800	17222700	17881900	19027600	16442700	17039300	17638200	14373000	15754900	13331300	15608900	17482300	15973000
Q97SQ4	RS7_STRPN	rpsG		2979110000	3595620000	4685040000	3629530000	3024980000	3417820000	5158020000	3223390000	2795050000	4116170000	4609870000	4576970000	2722160000	4389400000	5222750000	4610520000
Q97SQ9	GLMS_STRPN	glmS		142437000	205706000	244456000	194728000	136491000	196192000	272962000	170173000	196771000	197978000	212051000	228469000	115431000	186203000	263812000	264581000
Q97SR1	SYP_STRPN	proS		324971000	369553000	397412000	305773000	386061000	351771000	464121000	330453000	380854000	389890000	364369000	367138000	324047000	355030000	372543000	403659000
Q97SR2	Y263_STRPN	SP_0263		59504200	57492300	57726900	49793900	73152300	53069000	67805600	52204100	73699200	50492600	49756500	52249500	43389300	42213500	47235400	58648200
Q97SR4	ISPT_STRPN	uppS		48059500	61022900	62296200	46081500	55027100	62656500	62407100	45413100	55795800	69592500	55186000	50659900	42050800	65561100	53408400	55933500
Q97SR6	RUVB_STRPN	ruvB		36780100	29172000	37307900	30533800	39313100	26653500	47839500	30659500	49080300	32634000	45204800	43319000	39114900	31237900	43422200	49820600
Q97SS0	SYL_STRPN	leuS		290716000	361035000	482311000	403917000	315338000	315625000	447237000	333819000	355666000	344491000	474503000	444487000	214749000	275915000	243513000	264966000
Q97SS2	FSA_STRPN	fsa		807493	1394070	2460860	1755100	1588640	1995990	3094070	2898940	1044670	1561520	2934440	2448120	2746380	3584930	3162380	4868520
Q97ST4	Y239_STRPN	SP_0239		131337000	171314000	145588000	121754000	146585000	188259000	151286000	122569000	141124000	181302000	125935000	151622000	162000000	217536000	200946000	197342000
Q97ST6	RL17_STRPN	rplQ		3456370000	3912830000	5097160000	3584780000	3452560000	3728660000	4461660000	3708550000	3566860000	4599670000	4180580000	5006410000	4617370000	6333980000	5675660000	6284950000
Q97SU1	KAD_STRPN	adk		730045000	830510000	912702000	759934000	1003650000	886359000	1762740000	986666000	803127000	731942000	730780000	817600000	1396420000	1147040000	1658020000	1952500000
Q97SU3	RL15_STRPN	rplO		2593640000	2740440000	4418440000	4001520000	2539630000	2725960000	5349790000	4327470000	2752480000	3075080000	4822290000	4783670000	2482950000	3111620000	5683560000	4102730000
Q97SU4	RL30_STRPN	rpmD		3631160000	2267440000	4451700000	5004050000	3845030000	2067520000	6280090000	4565080000	3762870000	2214060000	4192520000	5202610000	5471340000	2231560000	7965420000	7696470000
Q97SU6	RL18_STRPN	rplR		2183930000	2726360000	3686320000	3507330000	2235610000	2662210000	4511140000	3211480000	2903410000	3269570000	5295240000	4604570000	2702850000	3702900000	4016350000	4676390000
Q97SU7	RL6_STRPN	rplF		1046220000	1784080000	2188030000	1704280000	1639060000	1707220000	2450950000	1743690000	1595430000	2108280000	2024640000	2109120000	3503380000	2051180000	2646430000	2577250000
Q97SV1	RL5_STRPN	rplE		4205600000	4700750000	6658210000	5130500000	4608100000	4971900000	7893360000	4347630000	4465270000	5354920000	6796190000	6442070000	5809700000	6332320000	7555910000	8374480000
Q97SV2	RL2_STRPN	rplB		3065010000	3617640000	3778270000	3325670000	3161340000	3424630000	4635180000	2956120000	2965220000	4029430000	3469950000	3657190000	2398890000	3331060000	3071930000	3239610000
Q97SV3	RL23_STRPN	rplW		4306690000	4247230000	6749450000	5786730000	4255160000	3677670000	6135100000	5142540000	5559540000	4390740000	6858540000	7289970000	3365260000	3591520000	4132250000	4137300000
Q97SV4	RL4_STRPN	rplD		1539620000	2590770000	2275280000	1695520000	1765550000	2498920000	2728340000	1921180000	2523120000	2936540000	1991360000	2209000000	2298550000	3509550000	2710070000	2910020000
Q97SV5	RL3_STRPN	rplC		2628120000	3709950000	3789420000	3197920000	2861740000	3490930000	4555020000	2408810000	2956220000	4167970000	3873640000	4168260000	3186800000	4446790000	4285310000	4230470000
Q97SX0	Y194_STRPN	SP_0194														40257.6
Q97SX1	Y192_STRPN	SP_0192		2995040000	1889910000	4477100000	3196850000	3446160000	2175990000	5525080000	3843010000	2844780000	2038130000	3395630000	3638630000	6275410000	3773460000	7898490000	9062200000
Q97SY4	RUVA_STRPN	ruvA		45079400	58908500	55332400	42692000	44983600	49778000	59388700	50475300	56754400	50607200	51180900	46067700	33473900	43125500	40081100	31435600
Q97T03	NRDIL_STRPN	SP_0158		41888200	58395800	55234200	43101500	53049800	48948400	55991100	38552500	66445900	50835800	45846800	52557000	36907000	32829400	20532900	34530500
Q97T09	METN_STRPN	metN		44043600	80368600	62087200	49415000	51491900	67011800	58452800	50486900	52671100	71058600	57564800	61890700	33349100	52743800	56081700	56505000
Q97T27	TSAD_STRPN	tsaD		24726000	26205100	23343700	18778800	24233500	22681300	22098600	14974600	25468800	22057500	19568400	19722200	20315900	23177400	21727400	19404100
Q97T34	RPOY_STRPN	rpoY		1424680000	1109560000	1061930000	840647000	1581170000	1009320000	1699010000	671138000	1268570000	1154760000	877602000	1057560000	4563440000	2008160000	2280410000	2633490000
Q97T36	MNMG_STRPN	mnmG		34741100	50258700	49969200	38182700	42063900	51024800	58742500	47372200	38143700	51743800	43254100	45619200	35054800	53896100	65102700	61996400
Q97T38	MNMA_STRPN	mnmA		41121900	32652000	45670100	38499900	45540200	29855400	48179900	32309300	54400600	32301600	51035000	49208300	32637400	24923700	37296000	40534400
Q97T80	ZMPC_STRPN	zmpC		173950000	15006900	15588700	30224200	216137000	20243000	25768400	28302300	279073000	12463400	15905800	25028500	269401000	86812800	57140300	68396100
Q97T98	PUR2_STRPN	purD		47821200	24420300	35566600	31182500	48397900	20543300	40279200	35389400	50428000	22817600	25992100	28416000	60627900	24961900	31896900	43506500
Q97T99	PUR9_STRPN	purH		19216300	32886100	15661700	11620300	24700500	39273400	18084300	15587300	23322000	32276800	12717500	15303600	24083300	40973500	16329400	22140400
Q97TA2	PUR5_STRPN	purM		21501700	26883300	21205300	17288200	21856900	25654900	14197500	10479000	21251300	24686700	19960000	21260200	22384800	30502300	14327100	15047800
Q97TA6	PLSX_STRPN	plsX		84491900	99806800	131896000	97346400	96810900	106280000	139847000	105502000	92040200	100465000	104110000	110707000	67094900	109088000	137126000	131496000
Q97TA7	RECO_STRPN	recO		5603580	4565490	14194900	6295690	6016550	3483330	7834240	4916210	7282880	4539760	6965700	8345110	4863300	3554940	3229690	7906080
Q97TA9	Y034_STRPN	SP_0034		11599500	21822900	23689400	27468000	12301900	16038400	19480400	17353900	14742300	14887600	12857300	28017300	2598220	7218090	2868600
Q97TC4	HGPRT_STRPN	hpt		1582730000	985068000	1385150000	1023160000	1491420000	738657000	1321720000	1049940000	1745080000	913912000	935854000	959105000	1178210000	830375000	958153000	868717000
Q97TC5	TILS_STRPN	tilS		1476050	1428440	1376790	1404140	1738500	1501690	1404590	1117860	1814340	2685600	1659020	1389690		2531460
Q97TD1	PTH_STRPN	pth		93704600	96172200	133651000	112208000	99787000	75142400	121518000	100560000	125262000	81582600	127991000	149536000	53272600	46440000	48535500	58588100
Q9AHD2	CPSD_STRPN	cpsD		1501170	41924900	34115500	18510000		51728700	45763100	32479400		35453200	22930200	22416500		35145000	39261800	31894000
Q9AHD4	CPSB_STRPN	cpsB			10895600	4706040	3928700		12570800	5977330	2681050		10636100	4332240	4312510		11601000	7729620	6458460
Q9AHT6	PVAA_STRPN	pvaA		8599250	6784620	3150260	4274120	10781800	7744500	4497130	5742120	9336440	7083640	4529340	10759800	5040030	6460470	2685150	3769180
Q9F2F0	DEF_STRPN	def		436284000	571023000	519853000	406012000	437860000	425025000	583861000	429192000	614235000	540171000	465720000	492930000	405597000	435261000	413363000	539720000
Q9FBB7	ACCA_STRPN	accA		258807000	191959000	233886000	181362000	291659000	184774000	262173000	192725000	276728000	198794000	224063000	238022000	238840000	157037000	211091000	181576000
Q9L7Q2	ZMPB_STRPN	zmpB			76602300	110388000	72231400		92638700	145070000	88969200		64534800	78306600	83752600		255356000	253198000	247964000
Q9S400	AROA_STRPN	aroA		157216000	85992700	107754000	92795900	171123000	74694000	105575000	75429500	207199000	83508600	91822900	93050400	140836000	73202800	79834600	100367000
Q9X4R2	HRCA_STRPN	hrcA		35841400	45804700	29751400	21945300	43622900	43994000	39472100	27830300	39178000	43092600	28324800	29891300	25022800	38141100	28872600	26908200
Q9X9S0	PYRDA_STRPN	pyrDA		191668000	255649000	219770000	147725000	210693000	228915000	293793000	169967000	273694000	254714000	206794000	226485000	258994000	274204000	197249000	230560000

## Sheet: FragPipe Analyst output
Protein ID	Gene Name	wt_200uM_Cu_vs_wt_200uM_Cu_200uM_Fe_log2 fold change	wt_200uM_Cu_vs_wt_200uM_Fe_log2 fold change	wt_200uM_Fe_vs_wt_200uM_Cu_200uM_Fe_log2 fold change	wt_control_vs_wt_200uM_Cu_200uM_Fe_log2 fold change	wt_control_vs_wt_200uM_Cu_log2 fold change	wt_control_vs_wt_200uM_Fe_log2 fold change	wt_200uM_Cu_vs_wt_200uM_Cu_200uM_Fe_p.val	wt_200uM_Cu_vs_wt_200uM_Fe_p.val	wt_200uM_Fe_vs_wt_200uM_Cu_200uM_Fe_p.val	wt_control_vs_wt_200uM_Cu_200uM_Fe_p.val	wt_control_vs_wt_200uM_Cu_p.val	wt_control_vs_wt_200uM_Fe_p.val	wt_200uM_Cu_vs_wt_200uM_Cu_200uM_Fe_p.adj	wt_200uM_Cu_vs_wt_200uM_Fe_p.adj	wt_200uM_Fe_vs_wt_200uM_Cu_200uM_Fe_p.adj	wt_control_vs_wt_200uM_Cu_200uM_Fe_p.adj	wt_control_vs_wt_200uM_Cu_p.adj	wt_control_vs_wt_200uM_Fe_p.adj	wt_200uM_Cu_vs_wt_200uM_Cu_200uM_Fe_significant	wt_200uM_Cu_vs_wt_200uM_Fe_significant	wt_200uM_Fe_vs_wt_200uM_Cu_200uM_Fe_significant	wt_control_vs_wt_200uM_Cu_200uM_Fe_significant	wt_control_vs_wt_200uM_Cu_significant	wt_control_vs_wt_200uM_Fe_significant
A0A0H2UMR4	SP_0008	-0.639	-0.0197	-0.619	-0.607	0.0324	0.0127	0.0659	0.954	0.0743	0.0802	0.924	0.97	0.166	1	0.166	0.182	1	1	FALSE	FALSE	FALSE	FALSE	FALSE	FALSE
A0A0H2UMR6	mfd	0.0818	-0.0559	0.138	0.0585	-0.0233	-0.0791	0.485	0.633	0.243	0.617	0.842	0.499	0.702	1	0.412	0.797	1	1	FALSE	FALSE	FALSE	FALSE	FALSE	FALSE
A0A0H2UMS6	SP_0022	-11.5	-0.433	-11.1	-6.21	5.31	4.87	0.0138	0.923	0.0175	0.172	0.241	0.281	0.058	1	0.054	0.325	0.88	1	FALSE	FALSE	FALSE	FALSE	FALSE	FALSE
A0A0H2UMS9	SP_0029	-1.87	1.11	-2.98	-2.71	-0.832	0.274	1.54e-06	0.00174	6.05e-11	6.73e-10	0.0154	0.408	3.17e-05	0.0558	3.6e-09	2.84e-08	0.321	1	TRUE	FALSE	TRUE	TRUE	FALSE	FALSE
A0A0H2UMT0	SP_0031	10.2	3.37	6.8	9.7	-0.475	2.9	0.000713	0.229	0.0183	0.00116	0.864	0.3	0.00563	0.808	0.0555	0.00623	1	1	TRUE	FALSE	FALSE	TRUE	FALSE	FALSE
A0A0H2UMT4	acpP	-1.42	0.956	-2.38	-2.19	-0.768	0.188	7.43e-09	1.36e-05	9.07e-15	1.02e-13	0.000268	0.331	3.44e-07	0.00151	1.89e-12	1.71e-11	0.0227	1	TRUE	FALSE	TRUE	TRUE	FALSE	FALSE
A0A0H2UMT9	purN	6.13	0.679	5.45	0.0694	-6.06	-5.38	0.0721	0.839	0.108	0.983	0.0752	0.113	0.179	1	0.224	1	0.697	1	FALSE	FALSE	FALSE	FALSE	FALSE	FALSE
A0A0H2UMU1	SP_0049	9.27	9.27	0	3.55	-5.72	3.55	0.00103	0.00103	1	0.18	0.0342	0.18	0.00778	0.0398	1	0.338	0.449	1	TRUE	TRUE	FALSE	FALSE	FALSE	FALSE
A0A0H2UMU3	SP_0009	-23.2	0	-23.2	-23.2	0	0	3.3e-07	1	3.3e-07	3.3e-07	1	1	7.87e-06	1	5.2e-06	5.65e-06	1	1	TRUE	FALSE	TRUE	TRUE	FALSE	FALSE
A0A0H2UMU5	SP_0055	4.98	5.33	-0.348	4.91	-0.0687	5.26	0.299	0.267	0.942	0.306	0.989	0.274	0.489	0.838	1	0.477	1	1	FALSE	FALSE	FALSE	FALSE	FALSE	FALSE
A0A0H2UMU6	purB	0.202	-0.162	0.364	0.208	0.006	-0.156	0.0346	0.0864	0.000334	0.0299	0.948	0.0982	0.104	0.552	0.00194	0.0832	1	1	FALSE	FALSE	FALSE	FALSE	FALSE	FALSE
A0A0H2UMU8	SP_0061	-0.642	0.126	-0.768	-0.762	-0.12	0.00648	0.00193	0.515	0.000295	0.000326	0.536	0.973	0.0129	1	0.00173	0.00211	1	1	FALSE	FALSE	FALSE	FALSE	FALSE	FALSE
A0A0H2UMV0	SP_0062	0.496	0.0152	0.48	0.574	0.0782	0.0934	0.301	0.975	0.316	0.233	0.869	0.844	0.49	1	0.49	0.401	1	1	FALSE	FALSE	FALSE	FALSE	FALSE	FALSE
A0A0H2UMV1	SP_0018	7.97	-4.74	12.7	7.99	0.0271	-4.71	0.0158	0.141	0.000265	0.0155	0.993	0.143	0.0629	0.676	0.00159	0.0507	1	1	FALSE	FALSE	TRUE	FALSE	FALSE	FALSE
A0A0H2UMV2	galM	-0.336	-0.445	0.109	0.357	0.693	0.248	0.142	0.0543	0.629	0.12	0.00377	0.276	0.293	0.437	0.831	0.247	0.165	1	FALSE	FALSE	FALSE	FALSE	FALSE	FALSE
A0A0H2UMV3	SP_0063	0.141	0.227	-0.0856	0.0412	-0.0999	0.127	0.747	0.605	0.845	0.925	0.819	0.772	0.946	1	1	1	1	1	FALSE	FALSE	FALSE	FALSE	FALSE	FALSE
A0A0H2UMV5	SP_0067	-1.28	0.268	-1.54	-1.53	-0.254	0.014	0.538	0.897	0.457	0.461	0.902	0.995	0.753	1	0.65	0.643	1	1	FALSE	FALSE	FALSE	FALSE	FALSE	FALSE
A0A0H2UMV7	SP_0068	-12.5	-4.48	-8	-7.36	5.13	0.646	0.00485	0.289	0.0624	0.0855	0.226	0.878	0.0281	0.857	0.144	0.19	0.88	1	TRUE	FALSE	FALSE	FALSE	FALSE	FALSE
A0A0H2UMW0	SP_0073	-0.464	-0.178	-0.286	-0.462	0.00162	-0.176	0.168	0.593	0.39	0.169	0.996	0.597	0.333	1	0.575	0.322	1	1	FALSE	FALSE	FALSE	FALSE	FALSE	FALSE
A0A0H2UMW1	SP_0033	-0.533	0.526	-1.06	-0.94	-0.407	0.119	0.0598	0.0631	0.000444	0.00153	0.147	0.667	0.155	0.468	0.00247	0.00786	0.8	1	FALSE	FALSE	TRUE	FALSE	FALSE	FALSE
A0A0H2UMW5	SP_0078	4.23	-0.017	4.25	4.04	-0.192	-0.209	0.343	0.997	0.341	0.365	0.965	0.962	0.542	1	0.517	0.537	1	1	FALSE	FALSE	FALSE	FALSE	FALSE	FALSE
A0A0H2UMW6	SP_0045	0.0603	-0.173	0.233	0.123	0.0629	-0.11	0.711	0.291	0.157	0.45	0.699	0.5	0.919	0.859	0.298	0.634	1	1	FALSE	FALSE	FALSE	FALSE	FALSE	FALSE
A0A0H2UMX0	SP_0079	-0.571	-0.127	-0.444	-0.485	0.0865	-0.0404	0.000559	0.407	0.00565	0.00278	0.571	0.791	0.00452	0.965	0.0215	0.013	1	1	FALSE	FALSE	FALSE	FALSE	FALSE	FALSE
A0A0H2UMX2	purE	-0.259	-0.205	-0.0541	-0.106	0.152	-0.0522	0.107	0.2	0.732	0.502	0.337	0.741	0.237	0.773	0.927	0.681	0.926	1	FALSE	FALSE	FALSE	FALSE	FALSE	FALSE
A0A0H2UMX3	SP_0090	14.6	0.299	14.3	19.1	4.49	4.79	7.16e-05	0.928	9.44e-05	1.03e-06	0.177	0.151	0.000885	1	0.000697	1.49e-05	0.856	1	TRUE	FALSE	TRUE	TRUE	FALSE	FALSE
A0A0H2UMX4	SP_0091	18.5	4.29	14.2	18.5	-0.0835	4.21	4.66e-08	0.121	6.34e-06	5.13e-08	0.976	0.128	1.41e-06	0.64	7.5e-05	1.04e-06	1	1	TRUE	FALSE	TRUE	TRUE	FALSE	FALSE
A0A0H2UMX7	SP_0096	0.349	-0.509	0.858	0.936	0.587	0.078	0.0254	0.00165	1.51e-06	3e-07	0.000375	0.606	0.0851	0.0549	2.13e-05	5.26e-06	0.0272	1	FALSE	FALSE	FALSE	FALSE	FALSE	FALSE
A0A0H2UMX9	SP_0097	-0.792	0.326	-1.12	-1.1	-0.309	0.0174	0.0504	0.41	0.007	0.00784	0.435	0.965	0.136	0.965	0.0258	0.0307	1	1	FALSE	FALSE	TRUE	TRUE	FALSE	FALSE
A0A0H2UMY0	SP_0092	-0.0523	0.396	-0.448	-0.379	-0.327	0.0688	0.903	0.357	0.298	0.377	0.446	0.872	1	0.925	0.469	0.551	1	1	FALSE	FALSE	FALSE	FALSE	FALSE	FALSE
A0A0H2UMY1	SP_0003	4.83	0.0136	4.81	0	-4.83	-4.81	0.0883	0.996	0.0892	1	0.0883	0.0892	0.204	1	0.191	1	0.735	1	FALSE	FALSE	FALSE	FALSE	FALSE	FALSE
A0A0H2UMY3	SP_0064	0.456	0.4	0.056	0.165	-0.291	0.109	0.119	0.169	0.846	0.567	0.315	0.705	0.254	0.728	1	0.749	0.907	1	FALSE	FALSE	FALSE	FALSE	FALSE	FALSE
A0A0H2UMY5	SP_0098	0.129	0.28	-0.15	-0.156	-0.285	-0.00579	0.851	0.685	0.827	0.82	0.678	0.993	1	1	1	0.985	1	1	FALSE	FALSE	FALSE	FALSE	FALSE	FALSE
A0A0H2UMY6	SP_0010	-0.413	-0.399	-0.0134	-0.297	0.115	-0.284	0.0743	0.0838	0.953	0.194	0.611	0.214	0.182	0.543	1	0.354	1	1	FALSE	FALSE	FALSE	FALSE	FALSE	FALSE
A0A0H2UMY8	cbpI	0.509	-0.0257	0.534	0.386	-0.123	-0.149	0.0875	0.93	0.0732	0.191	0.674	0.611	0.203	1	0.165	0.353	1	1	FALSE	FALSE	FALSE	FALSE	FALSE	FALSE
A0A0H2UMY9	SP_0107	-2.67	0.0456	-2.71	-2.52	0.151	0.197	7.6e-12	0.867	4.81e-12	3.56e-11	0.581	0.473	1.41e-09	1	5.96e-10	2.28e-09	1	1	TRUE	FALSE	TRUE	TRUE	FALSE	FALSE
A0A0H2UMZ0	SP_0103	0.192	0.0149	0.177	0.0667	-0.126	-0.111	0.0564	0.879	0.0773	0.499	0.206	0.264	0.147	1	0.171	0.678	0.88	1	FALSE	FALSE	FALSE	FALSE	FALSE	FALSE
A0A0H2UMZ1	tadA	-0.717	-0.29	-0.427	-0.623	0.094	-0.196	0.0172	0.319	0.146	0.0366	0.745	0.499	0.0661	0.885	0.281	0.0986	1	1	FALSE	FALSE	FALSE	FALSE	FALSE	FALSE
A0A0H2UMZ2	SP_0111	-0.736	-0.0213	-0.715	-0.888	-0.153	-0.174	0.0614	0.956	0.0689	0.0254	0.691	0.651	0.158	1	0.157	0.0737	1	1	FALSE	FALSE	FALSE	FALSE	FALSE	FALSE
A0A0H2UMZ3	SP_0112	-0.124	-0.0378	-0.0866	-0.237	-0.113	-0.151	0.657	0.893	0.757	0.398	0.687	0.591	0.868	1	0.95	0.575	1	1	FALSE	FALSE	FALSE	FALSE	FALSE	FALSE
A0A0H2UMZ4	SP_0075	-0.348	-0.0197	-0.328	-0.563	-0.215	-0.235	0.12	0.929	0.142	0.0142	0.332	0.29	0.256	1	0.277	0.0477	0.926	1	FALSE	FALSE	FALSE	FALSE	FALSE	FALSE
A0A0H2UMZ6	SP_0026	1.38	-0.0475	1.43	1.57	0.192	0.144	2.98e-10	0.771	1.28e-10	1.05e-11	0.244	0.378	2.37e-08	1	6.47e-09	7.89e-10	0.88	1	TRUE	FALSE	TRUE	TRUE	FALSE	FALSE
A0A0H2UMZ7	SP_0119	5.13	-0.685	5.81	5.83	0.697	0.0125	0.0307	0.766	0.0152	0.015	0.762	0.996	0.0962	1	0.0478	0.0499	1	1	FALSE	FALSE	TRUE	TRUE	FALSE	FALSE
A0A0H2UN08	SP_0127	0.108	-0.205	0.313	0.0832	-0.0248	-0.229	0.456	0.162	0.0356	0.565	0.864	0.118	0.67	0.715	0.0905	0.748	1	1	FALSE	FALSE	FALSE	FALSE	FALSE	FALSE
A0A0H2UN09	purF	0.469	0.16	0.309	0.336	-0.134	0.0266	0.0236	0.425	0.128	0.0996	0.505	0.894	0.0817	0.984	0.257	0.214	1	1	FALSE	FALSE	FALSE	FALSE	FALSE	FALSE
A0A0H2UN11	SP_0141	15.3	-0.0373	15.4	15.6	0.274	0.237	9.98e-09	0.986	9.46e-09	6.71e-09	0.896	0.91	3.7e-07	1	2.19e-07	1.96e-07	1	1	TRUE	FALSE	TRUE	TRUE	FALSE	FALSE
A0A0H2UN14	purK	-0.179	-0.285	0.105	0.213	0.392	0.107	0.416	0.199	0.631	0.335	0.0799	0.625	0.626	0.772	0.833	0.504	0.712	1	FALSE	FALSE	FALSE	FALSE	FALSE	FALSE
A0A0H2UN16	SP_0099	0.445	0.085	0.36	0.269	-0.176	-0.0915	0.117	0.761	0.202	0.339	0.529	0.743	0.251	1	0.362	0.507	1	1	FALSE	FALSE	FALSE	FALSE	FALSE	FALSE
A0A0H2UN17	SP_0145	9.55	0.0163	9.53	9.89	0.34	0.356	0.0282	0.997	0.0285	0.0234	0.936	0.933	0.0911	1	0.076	0.0685	1	1	FALSE	FALSE	FALSE	FALSE	FALSE	FALSE
A0A0H2UN18	SP_0142	0	-3.92	3.92	0	0	-3.92	1	0.0191	0.0191	1	1	0.0191	1	0.235	0.0573	1	1	0.632	FALSE	FALSE	FALSE	FALSE	FALSE	FALSE
A0A0H2UN19	SP_0060	-0.339	-0.0641	-0.274	-0.431	-0.0922	-0.156	0.497	0.897	0.582	0.389	0.853	0.753	0.713	1	0.785	0.563	1	1	FALSE	FALSE	FALSE	FALSE	FALSE	FALSE
A0A0H2UN20	SP_0152	8.6	-5.19	13.8	9.38	0.783	-4.41	0.04	0.207	0.00157	0.0258	0.847	0.282	0.115	0.783	0.00735	0.0744	1	1	FALSE	FALSE	TRUE	FALSE	FALSE	FALSE
A0A0H2UN22	SP_0104	-0.108	0.374	-0.482	-0.518	-0.41	-0.0361	0.812	0.412	0.292	0.258	0.369	0.937	1	0.965	0.464	0.426	0.963	1	FALSE	FALSE	FALSE	FALSE	FALSE	FALSE
A0A0H2UN23	SP_0147	15.2	0.272	14.9	10.3	-4.93	-4.66	2.74e-06	0.922	3.73e-06	0.000629	0.0808	0.0983	5.2e-05	1	4.65e-05	0.00369	0.712	1	TRUE	FALSE	TRUE	TRUE	FALSE	FALSE
A0A0H2UN24	SP_0156	0.209	-0.17	0.379	0.222	0.0126	-0.157	0.22	0.317	0.0296	0.194	0.94	0.354	0.399	0.881	0.0779	0.354	1	1	FALSE	FALSE	FALSE	FALSE	FALSE	FALSE
A0A0H2UN25	agaS	0.0739	-0.0174	0.0913	0.116	0.0418	0.0244	0.78	0.947	0.73	0.662	0.874	0.926	0.972	1	0.925	0.837	1	1	FALSE	FALSE	FALSE	FALSE	FALSE	FALSE
A0A0H2UN28	SP_0153	1.48	0.00614	1.48	1.39	-0.0944	-0.0883	2.93e-10	0.972	3.25e-10	1.44e-09	0.59	0.614	2.37e-08	1	1.26e-08	5.11e-08	1	1	TRUE	FALSE	TRUE	TRUE	FALSE	FALSE
A0A0H2UN33	SP_0159	5.7	0.333	5.37	5.38	-0.322	0.0109	0.227	0.943	0.255	0.254	0.945	0.998	0.41	1	0.424	0.423	1	1	FALSE	FALSE	FALSE	FALSE	FALSE	FALSE
A0A0H2UN34	SP_0167	5.58	0.0847	5.49	10.7	5.1	5.19	0.202	0.984	0.209	0.0175	0.242	0.235	0.375	1	0.369	0.0566	0.88	1	FALSE	FALSE	FALSE	FALSE	FALSE	FALSE
A0A0H2UN36	SP_0168	5.66	5.66	0	5.17	-0.493	5.17	0.0759	0.0759	1	0.104	0.875	0.104	0.184	0.523	1	0.221	1	1	FALSE	FALSE	FALSE	FALSE	FALSE	FALSE
A0A0H2UN38	SP_0164	5.15	0.282	4.87	4.94	-0.212	0.0692	0.15	0.936	0.173	0.167	0.952	0.984	0.307	1	0.319	0.319	1	1	FALSE	FALSE	FALSE	FALSE	FALSE	FALSE
A0A0H2UN42	SP_0128	17.7	6.07	11.6	11.9	-5.73	0.338	0.000424	0.192	0.0153	0.0128	0.217	0.941	0.00361	0.765	0.0482	0.0448	0.88	1	TRUE	FALSE	TRUE	TRUE	FALSE	FALSE
A0A0H2UN44	SP_0181	0	0	0	0	0	0	1	1	1	1	1	1	1	1	1	1	1	1	FALSE	FALSE	FALSE	FALSE	FALSE	FALSE
A0A0H2UN47	SP_0137	8.28	8.28	0	8.32	0.0386	8.32	0.0046	0.0046	1	0.00443	0.989	0.00443	0.027	0.0996	1	0.0194	1	0.389	TRUE	FALSE	FALSE	TRUE	FALSE	FALSE
A0A0H2UN48	ribE	4.54	0.194	4.35	4.45	-0.0975	0.0963	0.319	0.966	0.34	0.33	0.983	0.983	0.516	1	0.516	0.498	1	1	FALSE	FALSE	FALSE	FALSE	FALSE	FALSE
A0A0H2UN53	SP_0143	0	0	0	0	0	0	1	1	1	1	1	1	1	1	1	1	1	1	FALSE	FALSE	FALSE	FALSE	FALSE	FALSE
A0A0H2UN55	SP_0100	0.0452	0.223	-0.178	-0.0613	-0.107	0.117	0.907	0.565	0.646	0.874	0.783	0.763	1	1	0.847	1	1	1	FALSE	FALSE	FALSE	FALSE	FALSE	FALSE
A0A0H2UN57	SP_0189	0.139	-0.564	0.702	0.428	0.29	-0.274	0.372	0.000752	5.2e-05	0.00829	0.067	0.082	0.577	0.0321	0.000427	0.0319	0.657	1	FALSE	FALSE	FALSE	FALSE	FALSE	FALSE
A0A0H2UN58	SP_0148	-0.317	0.069	-0.386	-0.509	-0.192	-0.123	0.349	0.837	0.255	0.136	0.568	0.714	0.549	1	0.424	0.273	1	1	FALSE	FALSE	FALSE	FALSE	FALSE	FALSE
A0A0H2UN59	ccs4	16	0.0232	16	15.9	-0.166	-0.143	0.000121	0.995	0.000123	0.000138	0.965	0.97	0.00128	1	0.000845	0.00105	1	1	TRUE	FALSE	TRUE	TRUE	FALSE	FALSE
A0A0H2UN62	SP_0197	0.435	-0.266	0.701	0.622	0.187	-0.0789	0.183	0.412	0.0353	0.0602	0.563	0.807	0.351	0.965	0.09	0.146	1	1	FALSE	FALSE	FALSE	FALSE	FALSE	FALSE
A0A0H2UN63	SP_0154	15.3	-0.334	15.7	15.7	0.333	-0.00114	3.98e-06	0.907	2.76e-06	2.77e-06	0.907	1	7.3e-05	1	3.57e-05	3.57e-05	1	1	TRUE	FALSE	TRUE	TRUE	FALSE	FALSE
A0A0H2UN64	SP_0206	10.5	5.04	5.51	5.18	-5.37	-0.327	0.0325	0.295	0.254	0.282	0.265	0.945	0.0992	0.867	0.423	0.453	0.89	1	FALSE	FALSE	FALSE	FALSE	FALSE	FALSE
A0A0H2UN65	nrdG	-0.00366	-0.831	0.827	0.851	0.855	0.0237	0.982	8.52e-06	9.14e-06	5.8e-06	5.4e-06	0.884	1	0.00118	0.000101	6.8e-05	0.00088	1	FALSE	FALSE	FALSE	FALSE	FALSE	FALSE
A0A0H2UN66	SP_0110	4.85	0.539	4.31	4.91	0.0659	0.605	0.249	0.897	0.305	0.243	0.987	0.885	0.437	1	0.477	0.41	1	1	FALSE	FALSE	FALSE	FALSE	FALSE	FALSE
A0A0H2UN67	nrdD	-0.00109	-0.00654	0.00545	-0.14	-0.139	-0.145	0.994	0.961	0.968	0.3	0.304	0.282	1	1	1	0.469	0.903	1	FALSE	FALSE	FALSE	FALSE	FALSE	FALSE
A0A0H2UN68	SP_0242	0.292	-0.0148	0.306	0.0596	-0.232	-0.247	0.925	0.996	0.921	0.985	0.94	0.936	1	1	1	1	1	1	FALSE	FALSE	FALSE	FALSE	FALSE	FALSE
A0A0H2UN72	SP_0207	-0.0847	-10.1	10	5.32	5.4	-4.72	0.985	0.0297	0.031	0.242	0.235	0.298	1	0.307	0.0807	0.41	0.88	1	FALSE	FALSE	FALSE	FALSE	FALSE	FALSE
A0A0H2UN75	SP_0165	-0.161	0.251	-0.412	4.87	5.03	5.29	0.969	0.953	0.922	0.252	0.237	0.215	1	1	1	0.42	0.88	1	FALSE	FALSE	FALSE	FALSE	FALSE	FALSE
A0A0H2UN76	SP_0246	0.659	-0.199	0.857	0.668	0.00902	-0.19	0.00876	0.409	0.000924	0.00795	0.97	0.431	0.0423	0.965	0.00471	0.0309	1	1	FALSE	FALSE	FALSE	FALSE	FALSE	FALSE
A0A0H2UN78	SP_0243	-0.288	0.188	-0.476	-0.533	-0.245	-0.057	0.95	0.967	0.918	0.908	0.958	0.99	1	1	1	1	1	1	FALSE	FALSE	FALSE	FALSE	FALSE	FALSE
A0A0H2UN80	SP_0171	0	0	0	0	0	0	1	1	1	1	1	1	1	1	1	1	1	1	FALSE	FALSE	FALSE	FALSE	FALSE	FALSE
A0A0H2UN82	SP_0248	8.41	-0.0477	8.45	8.16	-0.248	-0.296	0.0498	0.991	0.0485	0.0565	0.953	0.943	0.135	1	0.118	0.138	1	1	FALSE	FALSE	FALSE	FALSE	FALSE	FALSE
A0A0H2UN84	ribD	10.8	0.367	10.4	10.8	0.00537	0.373	0.0191	0.934	0.0232	0.019	0.999	0.933	0.0693	1	0.066	0.0589	1	1	FALSE	FALSE	FALSE	FALSE	FALSE	FALSE
A0A0H2UN85	SP_0262	9.17	-9.55	18.7	14.4	5.25	-4.3	0.0579	0.0487	0.000297	0.00393	0.27	0.364	0.151	0.414	0.00173	0.0175	0.893	1	FALSE	FALSE	TRUE	TRUE	FALSE	FALSE
A0A0H2UN86	SP_0260	5.32	0.793	4.52	4.85	-0.47	0.323	0.0116	0.694	0.0298	0.0205	0.816	0.872	0.0515	1	0.0782	0.0618	1	1	FALSE	FALSE	FALSE	FALSE	FALSE	FALSE
A0A0H2UN87	SP_0255	-0.652	0.291	-0.943	-1	-0.352	-0.0609	0.0117	0.244	0.000474	0.00023	0.161	0.806	0.0517	0.829	0.00261	0.00158	0.817	1	FALSE	FALSE	FALSE	TRUE	FALSE	FALSE
A0A0H2UN88	SP_0144	0	0	0	0	0	0	1	1	1	1	1	1	1	1	1	1	1	1	FALSE	FALSE	FALSE	FALSE	FALSE	FALSE
A0A0H2UN91	SP_0184	-0.311	-0.0141	-0.297	-0.687	-0.375	-0.39	0.217	0.955	0.238	0.00873	0.138	0.125	0.396	1	0.407	0.0331	0.795	1	FALSE	FALSE	FALSE	FALSE	FALSE	FALSE
A0A0H2UN93	SP_0265	0.133	0.0165	0.117	-0.0779	-0.211	-0.195	0.231	0.881	0.293	0.481	0.0616	0.0837	0.414	1	0.465	0.662	0.638	1	FALSE	FALSE	FALSE	FALSE	FALSE	FALSE
A0A0H2UN98	SP_0275	5.37	0.408	4.96	5.07	-0.297	0.111	0.254	0.93	0.291	0.281	0.949	0.981	0.442	1	0.464	0.453	1	1	FALSE	FALSE	FALSE	FALSE	FALSE	FALSE
A0A0H2UN99	manL	-0.32	0.149	-0.469	-0.492	-0.172	-0.0229	0.0146	0.241	0.000603	0.000354	0.178	0.856	0.0601	0.828	0.00319	0.00225	0.856	1	FALSE	FALSE	FALSE	FALSE	FALSE	FALSE
A0A0H2UNA0	manM	0.871	-4.73	5.6	6.41	5.54	0.809	0.825	0.235	0.161	0.11	0.166	0.838	1	0.818	0.304	0.23	0.823	1	FALSE	FALSE	FALSE	FALSE	FALSE	FALSE
A0A0H2UNA1	SP_0198	-1.69	-0.736	-0.951	-1.77	-0.0841	-0.82	0.0454	0.372	0.25	0.0362	0.918	0.321	0.127	0.937	0.419	0.0976	1	1	FALSE	FALSE	FALSE	FALSE	FALSE	FALSE
A0A0H2UNA2	SP_0161	10.8	-5.27	16	15.5	4.73	-0.543	0.000633	0.0755	2.48e-06	4.46e-06	0.109	0.852	0.00507	0.522	3.24e-05	5.43e-05	0.767	1	TRUE	FALSE	TRUE	TRUE	FALSE	FALSE
A0A0H2UNA3	folC	0.127	-0.146	0.272	0.304	0.177	0.0312	0.394	0.329	0.072	0.0461	0.237	0.833	0.601	0.9	0.163	0.118	0.88	1	FALSE	FALSE	FALSE	FALSE	FALSE	FALSE
A0A0H2UNA5	SP_0288	5	5	0	5.08	0.0807	5.08	0.0914	0.0914	1	0.0865	0.978	0.0865	0.209	0.56	1	0.191	1	1	FALSE	FALSE	FALSE	FALSE	FALSE	FALSE
A0A0H2UNA6	SP_0203	0.428	0.37	0.0582	-0.0238	-0.452	-0.082	0.423	0.488	0.913	0.964	0.398	0.877	0.632	1	1	1	0.991	1	FALSE	FALSE	FALSE	FALSE	FALSE	FALSE
A0A0H2UNA7	SP_0166	0.0262	0.433	-0.407	-0.217	-0.243	0.19	0.995	0.925	0.929	0.962	0.958	0.967	1	1	1	1	1	1	FALSE	FALSE	FALSE	FALSE	FALSE	FALSE
A0A0H2UNB1	SP_0285	-0.0451	-0.394	0.349	0.212	0.257	-0.137	0.723	0.0036	0.00909	0.103	0.0498	0.286	0.923	0.0869	0.0323	0.22	0.569	1	FALSE	FALSE	FALSE	FALSE	FALSE	FALSE
A0A0H2UNB4	bglA-1	0	0	0	3.73	3.73	3.73	1	1	1	0.103	0.103	0.103	1	1	1	0.221	0.766	1	FALSE	FALSE	FALSE	FALSE	FALSE	FALSE
A0A0H2UNB6	SP_0293	-0.519	-0.294	-0.224	-0.218	0.301	0.00633	0.0444	0.245	0.374	0.387	0.235	0.98	0.125	0.829	0.553	0.562	0.88	1	FALSE	FALSE	FALSE	FALSE	FALSE	FALSE
A0A0H2UNB7	tag	4.9	4.89	0.00775	4.89	-0.00682	4.88	0.276	0.277	0.999	0.277	0.999	0.278	0.462	0.842	1	0.448	1	1	FALSE	FALSE	FALSE	FALSE	FALSE	FALSE
A0A0H2UNB9;A0A0H2XDC9	SP_0299;SP_0818	5.08	5.08	0	5.06	-0.0203	5.06	0.0891	0.0891	1	0.0903	0.994	0.0903	0.205	0.556	1	0.199	1	1	FALSE	FALSE	FALSE	FALSE	FALSE	FALSE
A0A0H2UNC0	SP_0308	0	0	0	0	0	0	1	1	1	1	1	1	1	1	1	1	1	1	FALSE	FALSE	FALSE	FALSE	FALSE	FALSE
A0A0H2UNC2	SP_0305	4.56	0.819	3.74	3.74	-0.817	0.00171	0.115	0.774	0.194	0.194	0.774	1	0.25	1	0.351	0.354	1	1	FALSE	FALSE	FALSE	FALSE	FALSE	FALSE
A0A0H2UNC4	SP_0313	-0.405	-0.184	-0.221	-0.225	0.18	-0.00408	0.0718	0.404	0.319	0.31	0.415	0.985	0.178	0.965	0.492	0.481	1	1	FALSE	FALSE	FALSE	FALSE	FALSE	FALSE
A0A0H2UNC6	SP_0310	0	0	0	0	0	0	1	1	1	1	1	1	1	1	1	1	1	1	FALSE	FALSE	FALSE	FALSE	FALSE	FALSE
A0A0H2UNC8	SP_0317	0	0	0	0	0	0	1	1	1	1	1	1	1	1	1	1	1	1	FALSE	FALSE	FALSE	FALSE	FALSE	FALSE
A0A0H2UNC9	SP_0320	4.6	4.6	0	9.55	4.95	9.55	0.122	0.122	1	0.00222	0.0967	0.00222	0.259	0.64	1	0.0108	0.757	0.365	FALSE	FALSE	FALSE	TRUE	FALSE	FALSE
A0A0H2UND0	SP_0256	14.4	9.56	4.84	4.89	-9.51	0.0537	0.000143	0.00773	0.162	0.158	0.00805	0.987	0.00144	0.134	0.305	0.306	0.258	1	TRUE	FALSE	FALSE	FALSE	FALSE	FALSE
A0A0H2UND1	SP_0321	0	0	0	0	0	0	1	1	1	1	1	1	1	1	1	1	1	1	FALSE	FALSE	FALSE	FALSE	FALSE	FALSE
A0A0H2UND2	cls	0.606	-0.459	1.07	0.399	-0.207	-0.666	0.013	0.0557	5.08e-05	0.0943	0.378	0.00678	0.0559	0.438	0.000419	0.206	0.972	0.435	FALSE	FALSE	TRUE	FALSE	FALSE	FALSE
A0A0H2UND4	SP_0267	-0.144	0.121	-0.265	-0.267	-0.123	-0.00167	0.681	0.73	0.451	0.448	0.727	0.996	0.891	1	0.644	0.632	1	1	FALSE	FALSE	FALSE	FALSE	FALSE	FALSE
A0A0H2UND5	SP_0322	4.15	4.15	0	0	-4.15	0	0.263	0.263	1	1	0.263	1	0.451	0.832	1	1	0.889	1	FALSE	FALSE	FALSE	FALSE	FALSE	FALSE
A0A0H2UND8	SP_0204	-0.15	-5.44	5.29	5.03	5.18	-0.258	0.963	0.099	0.108	0.126	0.115	0.936	1	0.579	0.225	0.258	0.772	1	FALSE	FALSE	FALSE	FALSE	FALSE	FALSE
A0A0H2UND9	SP_0276	4.59	4.59	0	0	-4.59	0	0.0183	0.0183	1	1	0.0183	1	0.068	0.234	1	1	0.321	1	FALSE	FALSE	FALSE	FALSE	FALSE	FALSE
A0A0H2UNE3	secY	1.01	0.0364	0.973	0.913	-0.0956	-0.0592	4.4e-11	0.742	1.13e-10	5.38e-10	0.388	0.592	6.12e-09	1	6.27e-09	2.49e-08	0.982	1	TRUE	FALSE	FALSE	FALSE	FALSE	FALSE
A0A0H2UNE4	SP_0332	16.9	-0.0516	17	16.8	-0.132	-0.184	1.31e-09	0.981	1.22e-09	1.58e-09	0.95	0.931	9.09e-08	1	3.98e-08	5.36e-08	1	1	TRUE	FALSE	TRUE	TRUE	FALSE	FALSE
A0A0H2UNE5	SP_0333	-0.875	-1.14	0.262	0.0528	0.928	-0.21	6.41e-05	9.88e-07	0.185	0.787	2.8e-05	0.287	0.000818	0.000165	0.338	0.954	0.00291	1	FALSE	TRUE	FALSE	FALSE	FALSE	FALSE
A0A0H2UNE7	SP_0245	0.689	-0.289	0.978	0.912	0.223	-0.066	0.00989	0.262	0.000443	0.000935	0.385	0.796	0.0454	0.83	0.00247	0.0052	0.977	1	FALSE	FALSE	FALSE	FALSE	FALSE	FALSE
A0A0H2UNE9	cps4G	5.66	0.479	5.18	5.61	-0.0446	0.434	0.236	0.919	0.277	0.239	0.992	0.927	0.42	1	0.448	0.408	1	1	FALSE	FALSE	FALSE	FALSE	FALSE	FALSE
A0A0H2UNF0	rplM	0.239	-0.31	0.55	0.335	0.0954	-0.215	0.195	0.0955	0.00444	0.0729	0.602	0.244	0.368	0.57	0.0177	0.169	1	1	FALSE	FALSE	FALSE	FALSE	FALSE	FALSE
A0A0H2UNF1	cps4A	-0.216	0.141	-0.357	-0.435	-0.219	-0.0781	0.214	0.413	0.0432	0.015	0.206	0.65	0.391	0.965	0.107	0.05	0.88	1	FALSE	FALSE	FALSE	FALSE	FALSE	FALSE
A0A0H2UNF2	SP_0250	15.5	-4.52	20	20.4	4.89	0.373	9.34e-09	0.0376	1.78e-11	1.09e-11	0.0251	0.86	3.62e-07	0.363	1.29e-09	7.89e-10	0.381	1	TRUE	FALSE	TRUE	TRUE	FALSE	FALSE
A0A0H2UNF3	cps4I	-0.4	0.61	-1.01	4.5	4.9	5.51	0.929	0.892	0.822	0.319	0.279	0.224	1	1	1	0.491	0.896	1	FALSE	FALSE	FALSE	FALSE	FALSE	FALSE
A0A0H2UNF4	cps4H	5.04	0.0639	4.97	4.85	-0.19	-0.126	0.316	0.99	0.322	0.335	0.97	0.98	0.511	1	0.496	0.504	1	1	FALSE	FALSE	FALSE	FALSE	FALSE	FALSE
A0A0H2UNF8	cap4J	-0.754	0.0514	-0.805	-1.03	-0.275	-0.223	0.375	0.951	0.344	0.228	0.745	0.792	0.58	1	0.519	0.395	1	1	FALSE	FALSE	FALSE	FALSE	FALSE	FALSE
A0A0H2UNF9	SP_0306	-1.53	2.94	-4.47	-4.47	-2.94	0	0.715	0.483	0.289	0.289	0.483	1	0.92	1	0.462	0.459	1	1	FALSE	FALSE	FALSE	FALSE	FALSE	FALSE
A0A0H2UNG0	spuA	-0.44	0.362	-0.802	-0.999	-0.558	-0.197	0.0394	0.0878	0.000406	2.32e-05	0.0102	0.346	0.114	0.556	0.0023	0.000229	0.271	1	FALSE	FALSE	FALSE	FALSE	FALSE	FALSE
A0A0H2UNG2	cps4K	5.08	6.01	-0.931	4.4	-0.682	5.33	0.18	0.114	0.804	0.244	0.856	0.16	0.348	0.621	0.99	0.411	1	1	FALSE	FALSE	FALSE	FALSE	FALSE	FALSE
A0A0H2UNG4	SP_0311	0	0	0	4.51	4.51	4.51	1	1	1	0.0184	0.0184	0.0184	1	1	1	0.0582	0.321	0.632	FALSE	FALSE	FALSE	FALSE	FALSE	FALSE
A0A0H2UNG5	SP_0277	10.1	9.89	0.245	-0.16	-10.3	-0.405	0.0199	0.0228	0.953	0.97	0.0181	0.923	0.0711	0.264	1	1	0.321	1	FALSE	FALSE	FALSE	FALSE	FALSE	FALSE
A0A0H2UNG6	gnd	-0.00293	-0.27	0.267	0.0622	0.0651	-0.205	0.975	0.00637	0.00691	0.51	0.49	0.0344	1	0.117	0.0255	0.691	1	0.772	FALSE	FALSE	FALSE	FALSE	FALSE	FALSE
A0A0H2UNG7	SP_0379	0	0	0	0	0	0	1	1	1	1	1	1	1	1	1	1	1	1	FALSE	FALSE	FALSE	FALSE	FALSE	FALSE
A0A0H2UNG8	SP_0282	0.322	0.038	0.284	0.0766	-0.246	-0.208	0.0284	0.789	0.0515	0.591	0.0903	0.15	0.0911	1	0.123	0.772	0.745	1	FALSE	FALSE	FALSE	FALSE	FALSE	FALSE
A0A0H2UNH2	SP_0287	-0.289	0.0888	-0.378	-0.366	-0.0765	0.0122	0.0778	0.581	0.0231	0.0276	0.634	0.939	0.187	1	0.0659	0.0783	1	1	FALSE	FALSE	FALSE	FALSE	FALSE	FALSE
A0A0H2UNH3	SP_0323	-4.38	0	-4.38	4.56	8.94	8.94	0.247	1	0.247	0.228	0.0214	0.0214	0.433	1	0.417	0.395	0.338	0.661	FALSE	FALSE	FALSE	FALSE	FALSE	FALSE
A0A0H2UNH4	SP_0385	0.653	-0.0755	0.729	0.623	-0.0296	-0.105	0.007	0.743	0.00293	0.00973	0.898	0.648	0.0362	1	0.0125	0.0359	1	1	FALSE	FALSE	FALSE	FALSE	FALSE	FALSE
A0A0H2UNH6	mvaK2	-1.14	-0.601	-0.542	-0.951	0.191	-0.41	0.0189	0.205	0.252	0.048	0.684	0.384	0.0691	0.781	0.42	0.121	1	1	FALSE	FALSE	FALSE	FALSE	FALSE	FALSE
A0A0H2UNH7	SP_0386	0.466	0.564	-0.0979	0.251	-0.215	0.349	0.00564	0.00105	0.541	0.122	0.183	0.0341	0.0311	0.0398	0.743	0.251	0.865	0.772	FALSE	FALSE	FALSE	FALSE	FALSE	FALSE
A0A0H2UNH9	cbpF	-0.00234	0.258	-0.26	-0.244	-0.241	0.0165	0.994	0.397	0.392	0.423	0.427	0.957	1	0.965	0.577	0.605	1	1	FALSE	FALSE	FALSE	FALSE	FALSE	FALSE
A0A0H2UNI0	ftsL	-2.07	-0.474	-1.59	-1.79	0.28	-0.194	5.12e-05	0.3	0.00113	0.000328	0.538	0.67	0.000683	0.867	0.0056	0.00212	1	1	TRUE	FALSE	TRUE	TRUE	FALSE	FALSE
A0A0H2UNI2	cbpG	-0.301	0.0914	-0.392	-0.24	0.0611	0.152	0.962	0.988	0.951	0.97	0.992	0.981	1	1	1	1	1	1	FALSE	FALSE	FALSE	FALSE	FALSE	FALSE
A0A0H2UNI3	SP_0302	0	0	0	0	0	0	1	1	1	1	1	1	1	1	1	1	1	1	FALSE	FALSE	FALSE	FALSE	FALSE	FALSE
A0A0H2UNI4	SP_0404	-0.57	-0.389	-0.181	-0.163	0.407	0.018	0.00289	0.0359	0.317	0.367	0.0286	0.92	0.0181	0.357	0.49	0.539	0.415	1	FALSE	FALSE	FALSE	FALSE	FALSE	FALSE
A0A0H2UNI6	SP_0405	6.4	-0.349	6.75	6.51	0.109	-0.24	0.00784	0.879	0.00528	0.00694	0.962	0.917	0.0392	1	0.0202	0.0279	1	1	TRUE	FALSE	TRUE	TRUE	FALSE	FALSE
A0A0H2UNI7	SP_0410	10.7	0.471	10.3	10.6	-0.115	0.355	0.0193	0.915	0.0249	0.0206	0.979	0.936	0.07	1	0.0694	0.0618	1	1	FALSE	FALSE	FALSE	FALSE	FALSE	FALSE
A0A0H2UNI9	SP_0412	0.504	-0.0486	0.552	0.523	0.0191	-0.0295	0.197	0.9	0.158	0.181	0.961	0.939	0.37	1	0.3	0.34	1	1	FALSE	FALSE	FALSE	FALSE	FALSE	FALSE
A0A0H2UNJ0	SP_0355	-0.383	5.75	-6.13	-0.403	-0.0201	5.73	0.887	0.0374	0.027	0.881	0.994	0.038	1	0.362	0.0732	1	1	0.786	FALSE	FALSE	FALSE	FALSE	FALSE	FALSE
A0A0H2UNJ1	SP_0416	0.588	0.0479	0.54	0.691	0.103	0.151	0.000521	0.758	0.00126	7.2e-05	0.508	0.334	0.00432	1	0.00616	0.000615	1	1	FALSE	FALSE	FALSE	FALSE	FALSE	FALSE
A0A0H2UNJ3	SP_0312	0.15	0.208	-0.0582	-0.156	-0.306	-0.0977	0.393	0.238	0.739	0.375	0.0864	0.577	0.601	0.824	0.935	0.548	0.731	1	FALSE	FALSE	FALSE	FALSE	FALSE	FALSE
A0A0H2UNJ4	cps4L	0.000238	0.736	-0.736	4.78	4.78	5.51	1	0.873	0.873	0.303	0.303	0.236	1	1	1	0.473	0.903	1	FALSE	FALSE	FALSE	FALSE	FALSE	FALSE
A0A0H2UNJ6	SP_0409	-0.351	-0.269	-0.0814	-0.00719	0.343	0.0742	0.334	0.457	0.822	0.984	0.344	0.837	0.533	1	1	1	0.926	1	FALSE	FALSE	FALSE	FALSE	FALSE	FALSE
A0A0H2UNJ7	accB	-1.35	0.156	-1.5	-1.77	-0.424	-0.268	7.71e-10	0.348	4.99e-11	5.88e-13	0.0138	0.11	5.85e-08	0.924	3.08e-09	8.92e-11	0.306	1	TRUE	FALSE	TRUE	TRUE	FALSE	FALSE
A0A0H2UNJ8	SP_0319	4.44	-9.67	14.1	13.8	9.37	-0.299	0.176	0.00477	9.4e-05	0.000124	0.00609	0.927	0.343	0.101	0.000697	0.000968	0.234	1	FALSE	FALSE	TRUE	TRUE	FALSE	FALSE
A0A0H2UNK3	SP_0324	0	0	0	0	0	0	1	1	1	1	1	1	1	1	1	1	1	1	FALSE	FALSE	FALSE	FALSE	FALSE	FALSE
A0A0H2UNK4	fabF	-0.363	0.13	-0.493	-0.681	-0.318	-0.188	0.00492	0.291	0.000243	2.12e-06	0.0126	0.129	0.0282	0.859	0.00147	2.85e-05	0.296	1	FALSE	FALSE	FALSE	FALSE	FALSE	FALSE
A0A0H2UNK7	SP_0434	-0.18	-0.0157	-0.165	-0.441	-0.261	-0.276	0.611	0.965	0.643	0.218	0.464	0.437	0.827	1	0.844	0.385	1	1	FALSE	FALSE	FALSE	FALSE	FALSE	FALSE
A0A0H2UNL1	SP_0451	-0.26	0.0861	-0.346	-0.236	0.0241	0.11	0.297	0.728	0.167	0.343	0.923	0.657	0.487	1	0.312	0.512	1	1	FALSE	FALSE	FALSE	FALSE	FALSE	FALSE
A0A0H2UNL2	SP_0387	-0.357	0.0155	-0.373	-0.391	-0.0338	-0.0183	0.127	0.946	0.111	0.0955	0.883	0.937	0.267	1	0.228	0.207	1	1	FALSE	FALSE	FALSE	FALSE	FALSE	FALSE
A0A0H2UNL3	SP_0338	-0.069	0.439	-0.508	-0.455	-0.386	0.0524	0.796	0.107	0.0639	0.0951	0.155	0.845	0.986	0.605	0.147	0.206	0.808	1	FALSE	FALSE	FALSE	FALSE	FALSE	FALSE
A0A0H2UNL5	pfl	0.22	0.0571	0.163	0.0277	-0.192	-0.135	0.279	0.777	0.421	0.891	0.343	0.504	0.467	1	0.61	1	0.926	1	FALSE	FALSE	FALSE	FALSE	FALSE	FALSE
A0A0H2UNM3	SP_0356	10.1	-4.28	14.4	9.02	-1.12	-5.4	0.0156	0.292	0.000918	0.0302	0.78	0.185	0.0623	0.861	0.0047	0.0839	1	1	FALSE	FALSE	TRUE	FALSE	FALSE	FALSE
A0A0H2UNN0	fabD	-0.629	0.0272	-0.656	-0.448	0.181	0.208	0.0136	0.911	0.0103	0.0728	0.46	0.396	0.0572	1	0.0354	0.169	1	1	FALSE	FALSE	FALSE	FALSE	FALSE	FALSE
A0A0H2UNN1	SP_0468	0	0	0	0	0	0	1	1	1	1	1	1	1	1	1	1	1	1	FALSE	FALSE	FALSE	FALSE	FALSE	FALSE
A0A0H2UNN2	SP_0475	-6.3	0	-6.3	-1.22	5.08	5.08	0.062	1	0.062	0.712	0.129	0.129	0.159	1	0.143	0.883	0.787	1	FALSE	FALSE	FALSE	FALSE	FALSE	FALSE
A0A0H2UNN3	cbpC	0.541	-0.0549	0.595	0.618	0.0778	0.0229	0.203	0.896	0.162	0.147	0.853	0.956	0.377	1	0.305	0.29	1	1	FALSE	FALSE	FALSE	FALSE	FALSE	FALSE
A0A0H2UNN4	SP_0471	0	0	0	4.23	4.23	4.23	1	1	1	0.0187	0.0187	0.0187	1	1	1	0.0586	0.321	0.632	FALSE	FALSE	FALSE	FALSE	FALSE	FALSE
A0A0H2UNN6	SP_0474	0	0	0	0	0	0	1	1	1	1	1	1	1	1	1	1	1	1	FALSE	FALSE	FALSE	FALSE	FALSE	FALSE
A0A0H2UNN7	SP_0481	0.199	-0.259	0.458	0.3	0.101	-0.158	0.308	0.186	0.0225	0.127	0.601	0.416	0.501	0.758	0.0646	0.259	1	1	FALSE	FALSE	FALSE	FALSE	FALSE	FALSE
A0A0H2UNN8	SP_0442	0.394	0.182	0.212	0.133	-0.26	-0.0789	0.0744	0.402	0.329	0.538	0.232	0.715	0.182	0.965	0.504	0.72	0.88	1	FALSE	FALSE	FALSE	FALSE	FALSE	FALSE
A0A0H2UNN9	SP_0480	0.699	0.0452	0.654	0.636	-0.063	-0.0178	4.98e-08	0.661	1.94e-07	3.32e-07	0.542	0.863	1.46e-06	1	3.27e-06	5.65e-06	1	1	FALSE	FALSE	FALSE	FALSE	FALSE	FALSE
A0A0H2UNP1	lacF-1	4.1	4.1	0	0	-4.1	0	0.0186	0.0186	1	1	0.0186	1	0.0685	0.234	1	1	0.321	1	FALSE	FALSE	FALSE	FALSE	FALSE	FALSE
A0A0H2UNP2	SP_0448	0	0	0	0	0	0	1	1	1	1	1	1	1	1	1	1	1	1	FALSE	FALSE	FALSE	FALSE	FALSE	FALSE
A0A0H2UNP3	SP_0488	1.59	-0.21	1.8	1.71	0.121	-0.0893	3.45e-09	0.316	1.75e-10	6.12e-10	0.562	0.668	2.21e-07	0.881	7.67e-09	2.68e-08	1	1	TRUE	FALSE	TRUE	TRUE	FALSE	FALSE
A0A0H2UNP4	SP_0489	11	-0.282	11.3	16.3	5.3	5.01	0.00594	0.941	0.00489	0.000111	0.168	0.191	0.0324	1	0.019	0.000882	0.825	1	TRUE	FALSE	TRUE	TRUE	FALSE	FALSE
A0A0H2UNP6	SP_0484	5.35	0.178	5.17	5.09	-0.253	-0.0756	0.0182	0.935	0.0221	0.024	0.907	0.972	0.068	1	0.0638	0.07	1	1	FALSE	FALSE	FALSE	FALSE	FALSE	FALSE
A0A0H2UNQ1	SP_0490	0.153	0.0201	0.133	0.287	0.134	0.154	0.975	0.997	0.978	0.953	0.978	0.975	1	1	1	1	1	1	FALSE	FALSE	FALSE	FALSE	FALSE	FALSE
A0A0H2UNQ5	glnA	0.225	0.0535	0.171	0.147	-0.0783	-0.0248	0.114	0.702	0.226	0.299	0.577	0.86	0.248	1	0.391	0.469	1	1	FALSE	FALSE	FALSE	FALSE	FALSE	FALSE
A0A0H2UNQ8	SP_0506	0	-4.49	4.49	4.7	4.7	0.21	1	0.0961	0.0961	0.082	0.082	0.937	1	0.57	0.203	0.185	0.712	1	FALSE	FALSE	FALSE	FALSE	FALSE	FALSE
A0A0H2UNQ9	SP_0466	3.74	3.74	0	0	-3.74	0	0.22	0.22	1	1	0.22	1	0.399	0.797	1	1	0.88	1	FALSE	FALSE	FALSE	FALSE	FALSE	FALSE
A0A0H2UNR1	SP_0507	4.79	-0.172	4.96	4.86	0.069	-0.103	0.169	0.96	0.154	0.163	0.984	0.976	0.333	1	0.295	0.313	1	1	FALSE	FALSE	FALSE	FALSE	FALSE	FALSE
A0A0H2UNR2	fabG	-0.162	0.0279	-0.19	-0.346	-0.183	-0.156	0.326	0.865	0.251	0.041	0.269	0.347	0.523	1	0.42	0.107	0.893	1	FALSE	FALSE	FALSE	FALSE	FALSE	FALSE
A0A0H2UNR9	SP_0520	-1.04	0.24	-1.28	-1.25	-0.206	0.0338	2e-06	0.203	3.62e-08	6.34e-08	0.273	0.856	4.01e-05	0.779	6.86e-07	1.26e-06	0.893	1	TRUE	FALSE	TRUE	TRUE	FALSE	FALSE
A0A0H2UNS0	SP_0521	-0.252	-0.848	0.597	0.865	1.12	0.268	0.18	4.69e-05	0.0025	3.57e-05	5.17e-07	0.153	0.347	0.00434	0.0109	0.000332	0.000123	1	FALSE	FALSE	FALSE	FALSE	TRUE	FALSE
A0A0H2UNS1	lacE-1	0	0	0	0	0	0	1	1	1	1	1	1	1	1	1	1	1	1	FALSE	FALSE	FALSE	FALSE	FALSE	FALSE
A0A0H2UNS2	SP_0443	-0.281	-0.0196	-0.261	-0.481	-0.2	-0.219	0.126	0.914	0.154	0.011	0.273	0.23	0.266	1	0.294	0.0398	0.893	1	FALSE	FALSE	FALSE	FALSE	FALSE	FALSE
A0A0H2UNS3	SP_0522	0.449	-0.189	0.638	0.703	0.254	0.0651	0.000229	0.0935	1.18e-06	1.87e-07	0.0263	0.557	0.0021	0.562	1.72e-05	3.38e-06	0.392	1	FALSE	FALSE	FALSE	FALSE	FALSE	FALSE
A0A0H2UNS4	blpR	0.235	-0.296	0.531	0.391	0.157	-0.14	0.228	0.13	0.00863	0.048	0.418	0.47	0.41	0.653	0.0309	0.121	1	1	FALSE	FALSE	FALSE	FALSE	FALSE	FALSE
A0A0H2UNS5	SP_0486	-0.428	-0.173	-0.255	-0.46	-0.0313	-0.205	0.00748	0.259	0.1	0.00436	0.837	0.184	0.038	0.83	0.211	0.0192	1	1	FALSE	FALSE	FALSE	FALSE	FALSE	FALSE
A0A0H2UNS7	SP_0449	5.05	0.034	5.02	-0.182	-5.23	-5.2	0.276	0.994	0.279	0.968	0.259	0.262	0.462	1	0.45	1	0.888	1	FALSE	FALSE	FALSE	FALSE	FALSE	FALSE
A0A0H2UNS8	blpH	-1.71	0.317	-2.02	-2.07	-0.363	-0.0459	0.000266	0.459	2.79e-05	2e-05	0.397	0.914	0.00238	1	0.000261	0.000205	0.99	1	TRUE	FALSE	TRUE	TRUE	FALSE	FALSE
A0A0H2UNT6	SP_0462	0	-3.92	3.92	3.75	3.75	-0.172	1	0.0825	0.0825	0.0963	0.0963	0.938	1	0.539	0.18	0.208	0.757	1	FALSE	FALSE	FALSE	FALSE	FALSE	FALSE
A0A0H2UNT7	blpL	0.666	-0.13	0.796	0.75	0.0838	-0.0459	0.808	0.962	0.771	0.784	0.976	0.987	0.997	1	0.967	0.951	1	1	FALSE	FALSE	FALSE	FALSE	FALSE	FALSE
A0A0H2UNU0	SP_0467	0	0	0	4.77	4.77	4.77	1	1	1	0.247	0.247	0.247	1	1	1	0.415	0.88	1	FALSE	FALSE	FALSE	FALSE	FALSE	FALSE
A0A0H2UNU1	SP_0473	5.42	0.53	4.89	5.19	-0.229	0.301	0.233	0.906	0.281	0.253	0.959	0.947	0.416	1	0.452	0.421	1	1	FALSE	FALSE	FALSE	FALSE	FALSE	FALSE
A0A0H2UNU3	SP_0479	20.9	0.284	20.6	21.1	0.227	0.511	2.94e-48	0.134	4.86e-48	1.98e-48	0.228	0.00895	4.9e-45	0.663	8.1e-45	3.3e-45	0.88	0.487	TRUE	FALSE	TRUE	TRUE	FALSE	FALSE
A0A0H2UNU6	SP_0523	1.25	0.0266	1.22	1.35	0.0991	0.126	8.24e-09	0.875	1.33e-08	1.42e-09	0.56	0.46	3.58e-07	1	2.92e-07	5.11e-08	1	1	TRUE	FALSE	TRUE	TRUE	FALSE	FALSE
A0A0H2UNU9	SP_0500	14.7	4.53	10.1	10.6	-4.11	0.424	0.00069	0.26	0.0147	0.0113	0.306	0.915	0.00548	0.83	0.0468	0.0407	0.903	1	TRUE	FALSE	TRUE	TRUE	FALSE	FALSE
A0A0H2UNV3	SP_0505	10.2	-0.00283	10.2	10.1	-0.119	-0.122	0.0183	0.999	0.0183	0.0196	0.977	0.977	0.068	1	0.0555	0.06	1	1	FALSE	FALSE	FALSE	FALSE	FALSE	FALSE
A0A0H2UNW1	SP_0518	0	0	0	0	0	0	1	1	1	1	1	1	1	1	1	1	1	1	FALSE	FALSE	FALSE	FALSE	FALSE	FALSE
A0A0H2UNW2	SP_0554	0.296	-0.283	0.579	0.352	0.0557	-0.227	0.0621	0.0739	0.000584	0.0281	0.719	0.148	0.159	0.522	0.0031	0.0791	1	1	FALSE	FALSE	FALSE	FALSE	FALSE	FALSE
A0A0H2UNW3	SP_0562	-0.214	0.22	-0.433	-0.508	-0.294	-0.0746	0.602	0.592	0.294	0.22	0.474	0.856	0.816	1	0.465	0.387	1	1	FALSE	FALSE	FALSE	FALSE	FALSE	FALSE
A0A0H2UNW4	SP_0563	-0.675	0.2	-0.875	-1.27	-0.598	-0.398	0.000551	0.27	1.92e-05	1.94e-08	0.00187	0.0318	0.0045	0.839	0.00019	4.62e-07	0.107	0.772	FALSE	FALSE	FALSE	TRUE	FALSE	FALSE
A0A0H2UNW6	blpT	0.33	-0.243	0.574	0.491	0.16	-0.0831	0.613	0.709	0.382	0.454	0.806	0.899	0.828	1	0.562	0.638	1	1	FALSE	FALSE	FALSE	FALSE	FALSE	FALSE
A0A0H2UNW7	SP_0567	-0.25	0.0307	-0.28	-0.341	-0.0915	-0.0609	0.297	0.897	0.242	0.156	0.7	0.798	0.487	1	0.412	0.305	1	1	FALSE	FALSE	FALSE	FALSE	FALSE	FALSE
A0A0H2UNW8	SP_0566	0.423	-0.223	0.646	0.889	0.467	0.244	0.92	0.958	0.878	0.832	0.911	0.954	1	1	1	0.992	1	1	FALSE	FALSE	FALSE	FALSE	FALSE	FALSE
A0A0H2UNW9	SP_0570	0	0	0	0	0	0	1	1	1	1	1	1	1	1	1	1	1	1	FALSE	FALSE	FALSE	FALSE	FALSE	FALSE
A0A0H2UNX0	blpB	3.71	-0.801	4.51	3.54	-0.165	-0.965	0.322	0.83	0.23	0.344	0.965	0.795	0.518	1	0.396	0.513	1	1	FALSE	FALSE	FALSE	FALSE	FALSE	FALSE
A0A0H2UNX2	licT	-0.424	-0.127	-0.297	-0.49	-0.0659	-0.193	0.914	0.974	0.94	0.9	0.987	0.961	1	1	1	1	1	1	FALSE	FALSE	FALSE	FALSE	FALSE	FALSE
A0A0H2UNX4	SP_0582	0	0	0	0	0	0	1	1	1	1	1	1	1	1	1	1	1	1	FALSE	FALSE	FALSE	FALSE	FALSE	FALSE
A0A0H2UNX6	SP_0580	11	0.693	10.3	10.6	-0.393	0.3	0.0156	0.874	0.0228	0.0194	0.928	0.945	0.0623	1	0.0655	0.0598	1	1	FALSE	FALSE	FALSE	FALSE	FALSE	FALSE
A0A0H2UNX7	SP_0584	-0.29	-0.26	-0.0298	-0.364	-0.0737	-0.334	0.162	0.208	0.884	0.0816	0.719	0.109	0.324	0.785	1	0.184	1	1	FALSE	FALSE	FALSE	FALSE	FALSE	FALSE
A0A0H2UNX9	SP_0590	0.0622	-0.134	0.196	0.193	0.13	-0.0031	0.755	0.504	0.329	0.337	0.514	0.988	0.952	1	0.504	0.506	1	1	FALSE	FALSE	FALSE	FALSE	FALSE	FALSE
A0A0H2UNY0	mrnC	0.445	-0.00215	0.447	0.405	-0.0405	-0.0427	0.0878	0.993	0.0863	0.119	0.874	0.867	0.204	1	0.186	0.247	1	1	FALSE	FALSE	FALSE	FALSE	FALSE	FALSE
A0A0H2UNY4	vex1	9.67	5.55	4.12	4.37	-5.3	0.249	0.0106	0.131	0.259	0.232	0.148	0.945	0.0479	0.655	0.429	0.399	0.8	1	TRUE	FALSE	FALSE	FALSE	FALSE	FALSE
A0A0H2UNY7	vncR	0.23	-0.171	0.402	0.542	0.311	0.14	0.241	0.381	0.0446	0.00803	0.116	0.474	0.425	0.942	0.11	0.0311	0.772	1	FALSE	FALSE	FALSE	FALSE	FALSE	FALSE
A0A0H2UNY8	vncS	0.469	0.28	0.189	0.4	-0.069	0.211	0.00453	0.0795	0.23	0.014	0.659	0.182	0.0269	0.537	0.396	0.0474	1	1	FALSE	FALSE	FALSE	FALSE	FALSE	FALSE
A0A0H2UNZ1	SP_0608	1.55	0.0498	1.5	1.73	0.174	0.224	1.23e-07	0.835	2.35e-07	1.3e-08	0.468	0.351	3.2e-06	1	3.88e-06	3.38e-07	1	1	TRUE	FALSE	TRUE	TRUE	FALSE	FALSE
A0A0H2UNZ2	SP_0610	0.429	-0.0182	0.447	0.357	-0.0723	-0.0905	0.885	0.995	0.88	0.904	0.98	0.976	1	1	1	1	1	1	FALSE	FALSE	FALSE	FALSE	FALSE	FALSE
A0A0H2UNZ3	SP_0609	-1.01	0.0959	-1.11	-1.12	-0.11	-0.014	4.79e-08	0.521	6.68e-09	5.03e-09	0.463	0.925	1.43e-06	1	1.69e-07	1.58e-07	1	1	TRUE	FALSE	TRUE	TRUE	FALSE	FALSE
A0A0H2UNZ4	SP_0564	-0.175	-0.142	-0.033	-0.246	-0.0715	-0.213	0.402	0.496	0.874	0.24	0.731	0.308	0.612	1	1	0.408	1	1	FALSE	FALSE	FALSE	FALSE	FALSE	FALSE
A0A0H2UNZ7	SP_0619	0.00369	-0.15	0.154	0.0551	0.0514	-0.0989	0.98	0.303	0.291	0.704	0.723	0.496	1	0.869	0.464	0.876	1	1	FALSE	FALSE	FALSE	FALSE	FALSE	FALSE
A0A0H2UNZ8	estA	0.805	-0.2	1	1.02	0.217	0.0168	0.0026	0.428	0.000267	0.000219	0.39	0.947	0.0164	0.984	0.00159	0.00152	0.985	1	FALSE	FALSE	TRUE	TRUE	FALSE	FALSE
A0A0H2UNZ9	fibA	-0.378	0.357	-0.734	-0.655	-0.277	0.0794	0.221	0.247	0.0204	0.0373	0.366	0.795	0.399	0.83	0.06	0.0999	0.96	1	FALSE	FALSE	FALSE	FALSE	FALSE	FALSE
A0A0H2UP00	SP_0577	10.3	5.09	5.18	10.3	0.0355	5.13	0.0237	0.249	0.242	0.0232	0.994	0.246	0.0817	0.83	0.412	0.068	1	1	FALSE	FALSE	FALSE	FALSE	FALSE	FALSE
A0A0H2UP01	SP_0624	-0.7	-0.216	-0.484	-0.848	-0.148	-0.364	0.000206	0.212	0.00712	1.47e-05	0.39	0.039	0.00196	0.786	0.026	0.000156	0.984	0.786	FALSE	FALSE	FALSE	FALSE	FALSE	FALSE
A0A0H2UP04	SP_0586	5.39	-0.29	5.68	5.53	0.14	-0.15	0.0168	0.894	0.0121	0.0144	0.949	0.945	0.0654	1	0.0403	0.0481	1	1	FALSE	FALSE	TRUE	TRUE	FALSE	FALSE
A0A0H2UP06	brnQ	1.61	0.0415	1.57	1.57	-0.0455	-0.00404	1.91e-10	0.824	3.64e-10	3.88e-10	0.808	0.983	1.77e-08	1	1.38e-08	1.97e-08	1	1	TRUE	FALSE	TRUE	TRUE	FALSE	FALSE
A0A0H2UP10	SP_0638	4.38	4.04	0.334	9.39	5.02	9.06	0.259	0.296	0.931	0.0186	0.197	0.0229	0.447	0.867	1	0.0585	0.879	0.682	FALSE	FALSE	FALSE	FALSE	FALSE	FALSE
A0A0H2UP16	vex2	-0.0952	0.0872	-0.182	-0.23	-0.135	-0.0476	0.601	0.632	0.319	0.21	0.46	0.793	0.816	1	0.492	0.376	1	1	FALSE	FALSE	FALSE	FALSE	FALSE	FALSE
A0A0H2UP17	SP_0646	-0.435	0.275	-0.71	-0.457	-0.0223	0.253	0.228	0.443	0.0529	0.206	0.95	0.481	0.41	0.998	0.126	0.372	1	1	FALSE	FALSE	FALSE	FALSE	FALSE	FALSE
A0A0H2UP20	SP_0647	0.257	0.191	0.0664	0.0527	-0.205	-0.0137	0.598	0.695	0.892	0.914	0.674	0.978	0.813	1	1	1	1	1	FALSE	FALSE	FALSE	FALSE	FALSE	FALSE
A0A0H2UP21	SP_0653	1.46	-0.565	2.02	1.94	0.48	-0.0855	1.68e-10	0.00168	2.07e-14	7.35e-14	0.00664	0.611	1.65e-08	0.0549	3.45e-12	1.36e-11	0.236	1	TRUE	FALSE	TRUE	TRUE	FALSE	FALSE
A0A0H2UP22	SP_0606	11.3	-0.152	11.5	11.1	-0.22	-0.372	4.5e-05	0.951	3.72e-05	5.91e-05	0.929	0.88	0.000617	1	0.00033	0.000521	1	1	TRUE	FALSE	TRUE	TRUE	FALSE	FALSE
A0A0H2UP27	SP_0565	5.03	-5.19	10.2	5.18	0.152	-5.04	0.19	0.177	0.0101	0.177	0.968	0.19	0.362	0.745	0.0351	0.335	1	1	FALSE	FALSE	TRUE	FALSE	FALSE	FALSE
A0A0H2UP31	SP_0667	-0.717	0.466	-1.18	-1.28	-0.561	-0.0946	0.226	0.428	0.0495	0.0347	0.342	0.872	0.408	0.984	0.12	0.0942	0.926	1	FALSE	FALSE	FALSE	FALSE	FALSE	FALSE
A0A0H2UP33	fibB	0.645	0.025	0.62	0.627	-0.0173	0.00768	0.0112	0.918	0.0144	0.0133	0.943	0.975	0.0502	1	0.0463	0.0462	1	1	FALSE	FALSE	FALSE	FALSE	FALSE	FALSE
A0A0H2UP34	gki	-0.0838	-0.403	0.319	0.184	0.268	-0.135	0.633	0.0263	0.0747	0.298	0.133	0.442	0.845	0.282	0.166	0.468	0.793	1	FALSE	FALSE	FALSE	FALSE	FALSE	FALSE
A0A0H2UP35	bglA-2	0.0599	0.0461	0.0138	0.0459	-0.014	0.0321	0.988	0.991	0.997	0.991	0.997	0.993	1	1	1	1	1	1	FALSE	FALSE	FALSE	FALSE	FALSE	FALSE
A0A0H2UP37	SP_0675	-0.206	0.0594	-0.266	-0.288	-0.0815	-0.0221	0.0836	0.611	0.0278	0.0178	0.486	0.85	0.197	1	0.0748	0.0571	1	1	FALSE	FALSE	FALSE	FALSE	FALSE	FALSE
A0A0H2UP40	SP_0677	-0.156	0.189	-0.346	-0.443	-0.287	-0.0975	0.402	0.31	0.0683	0.0212	0.128	0.599	0.611	0.879	0.156	0.0632	0.787	1	FALSE	FALSE	FALSE	FALSE	FALSE	FALSE
A0A0H2UP42	rsuA-2	20.3	-0.263	20.6	20.3	0.0436	-0.22	3.33e-44	0.265	2.08e-44	3.08e-44	0.852	0.351	2.78e-41	0.836	1.73e-41	2.57e-41	1	1	TRUE	FALSE	TRUE	TRUE	FALSE	FALSE
A0A0H2UP43	SP_0682	0	0	0	0	0	0	1	1	1	1	1	1	1	1	1	1	1	1	FALSE	FALSE	FALSE	FALSE	FALSE	FALSE
A0A0H2UP45	SP_0628	-0.396	-5.74	5.34	5.29	5.68	-0.0519	0.901	0.0788	0.101	0.104	0.0815	0.987	1	0.535	0.212	0.221	0.712	1	FALSE	FALSE	FALSE	FALSE	FALSE	FALSE
A0A0H2UP48	SP_0687	0.518	-0.282	0.8	0.613	0.0953	-0.187	0.0603	0.298	0.0049	0.0275	0.723	0.489	0.156	0.867	0.019	0.0783	1	1	FALSE	FALSE	FALSE	FALSE	FALSE	FALSE
A0A0H2UP49	SP_0636	0.0205	0.0603	-0.0398	-0.219	-0.24	-0.179	0.885	0.67	0.778	0.127	0.0959	0.209	1	1	0.971	0.259	0.757	1	FALSE	FALSE	FALSE	FALSE	FALSE	FALSE
A0A0H2UP50	SP_0686	0.411	0.00597	0.405	0.406	-0.00502	0.000951	0.918	0.999	0.919	0.919	0.999	1	1	1	1	1	1	1	FALSE	FALSE	FALSE	FALSE	FALSE	FALSE
A0A0H2UP51	vex3	-0.137	0.238	-0.374	-0.401	-0.264	-0.0263	0.528	0.275	0.0892	0.0697	0.226	0.903	0.746	0.841	0.191	0.163	0.88	1	FALSE	FALSE	FALSE	FALSE	FALSE	FALSE
A0A0H2UP54	SP_0695	0	0	0	0	0	0	1	1	1	1	1	1	1	1	1	1	1	1	FALSE	FALSE	FALSE	FALSE	FALSE	FALSE
A0A0H2UP56	SP_0607	11.6	0.541	11.1	11.4	-0.261	0.28	0.000136	0.844	0.000245	0.000181	0.924	0.919	0.00139	1	0.00148	0.0013	1	1	TRUE	FALSE	TRUE	TRUE	FALSE	FALSE
A0A0H2UP61	SP_0650	0	0	0	0	0	0	1	1	1	1	1	1	1	1	1	1	1	1	FALSE	FALSE	FALSE	FALSE	FALSE	FALSE
A0A0H2UP63	SP_0709	5.4	-0.0938	5.49	5.4	0.00314	-0.0906	0.387	0.988	0.379	0.387	1	0.988	0.594	1	0.559	0.562	1	1	FALSE	FALSE	FALSE	FALSE	FALSE	FALSE
A0A0H2UP65	SP_0617	-0.399	-0.531	0.132	-0.185	0.215	-0.316	0.207	0.0962	0.675	0.556	0.494	0.316	0.383	0.57	0.874	0.739	1	1	FALSE	FALSE	FALSE	FALSE	FALSE	FALSE
A0A0H2UP66	lctO-2	0.0571	0.201	-0.144	-0.187	-0.244	-0.0432	0.777	0.323	0.478	0.357	0.231	0.831	0.971	0.891	0.675	0.529	0.88	1	FALSE	FALSE	FALSE	FALSE	FALSE	FALSE
A0A0H2UP67	SP_0716	5.06	1	4.06	4.55	-0.509	0.494	0.0452	0.683	0.105	0.0702	0.836	0.841	0.127	1	0.219	0.164	1	1	FALSE	FALSE	FALSE	FALSE	FALSE	FALSE
A0A0H2UP68	SP_0657	16.7	-5.07	21.7	22.1	5.4	0.332	8.8e-09	0.0305	1.3e-11	8.66e-12	0.0217	0.884	3.58e-07	0.312	1.06e-09	7.62e-10	0.338	1	TRUE	FALSE	TRUE	TRUE	FALSE	FALSE
A0A0H2UP69	pepV	-0.52	0.438	-0.959	-0.741	-0.221	0.217	0.0213	0.0499	8.12e-05	0.00152	0.313	0.322	0.0752	0.418	0.000621	0.00783	0.907	1	FALSE	FALSE	FALSE	FALSE	FALSE	FALSE
A0A0H2UP71	tenA	10.4	-0.0142	10.4	10	-0.319	-0.333	8.64e-05	0.995	8.48e-05	0.00013	0.893	0.888	0.00102	1	0.000638	0.001	1	1	TRUE	FALSE	TRUE	TRUE	FALSE	FALSE
A0A0H2UP72	thiW	9.31	-4.68	14	9.18	-0.129	-4.81	0.0294	0.262	0.00161	0.0316	0.975	0.249	0.0931	0.83	0.00752	0.0872	1	1	FALSE	FALSE	TRUE	FALSE	FALSE	FALSE
A0A0H2UP75	thiD	-0.121	0.113	-0.234	-0.327	-0.206	-0.0922	0.64	0.661	0.367	0.211	0.428	0.722	0.853	1	0.547	0.377	1	1	FALSE	FALSE	FALSE	FALSE	FALSE	FALSE
A0A0H2UP76	SP_0729	1.12	1.24	-0.118	-0.00396	-1.12	0.114	5.62e-06	9.81e-07	0.577	0.985	5.31e-06	0.59	9.77e-05	0.000165	0.781	1	0.00088	1	TRUE	TRUE	FALSE	FALSE	TRUE	FALSE
A0A0H2UP79	SP_0637	10.2	0.354	9.89	10	-0.219	0.136	0.000132	0.883	0.000205	0.000173	0.928	0.955	0.00136	1	0.00127	0.00126	1	1	TRUE	FALSE	TRUE	TRUE	FALSE	FALSE
A0A0H2UP84	SP_0645	0.112	0.139	-0.0267	0.162	0.0503	0.189	0.763	0.709	0.943	0.663	0.893	0.612	0.959	1	1	0.838	1	1	FALSE	FALSE	FALSE	FALSE	FALSE	FALSE
A0A0H2UP85	SP_0739	0.0432	-0.35	0.393	0.169	0.126	-0.224	0.845	0.118	0.0807	0.445	0.569	0.313	1	0.635	0.177	0.629	1	1	FALSE	FALSE	FALSE	FALSE	FALSE	FALSE
A0A0H2UP86	SP_0743	-0.0635	-0.329	0.266	0.122	0.186	-0.143	0.715	0.0642	0.132	0.482	0.288	0.412	0.92	0.473	0.263	0.662	0.896	1	FALSE	FALSE	FALSE	FALSE	FALSE	FALSE
A0A0H2UP87	SP_0744	0.299	-0.913	1.21	1.02	0.716	-0.197	0.0325	5.78e-08	7.93e-11	5.7e-09	5.34e-06	0.153	0.0992	2.41e-05	4.56e-09	1.73e-07	0.00088	1	FALSE	FALSE	TRUE	TRUE	FALSE	FALSE
A0A0H2UP89	SP_0652	0.0232	-1.11	1.13	-0.352	-0.376	-1.48	0.947	0.00271	0.00225	0.313	0.283	0.000118	1	0.0716	0.00999	0.484	0.896	0.0512	FALSE	FALSE	TRUE	FALSE	FALSE	FALSE
A0A0H2UP91	livM	4.56	-0.328	4.88	4.7	0.145	-0.184	0.0471	0.883	0.034	0.0409	0.948	0.934	0.13	1	0.087	0.107	1	1	FALSE	FALSE	FALSE	FALSE	FALSE	FALSE
A0A0H2UP93	ccdA-1	0	0	0	0	0	0	1	1	1	1	1	1	1	1	1	1	1	1	FALSE	FALSE	FALSE	FALSE	FALSE	FALSE
A0A0H2UPA0	SP_0760	0.458	0.406	0.0523	0.167	-0.291	0.115	0.0495	0.0802	0.818	0.464	0.204	0.615	0.134	0.537	1	0.645	0.879	1	FALSE	FALSE	FALSE	FALSE	FALSE	FALSE
A0A0H2UPA1	SP_0767	0.28	-0.188	0.468	0.416	0.135	-0.0524	0.0403	0.163	0.00108	0.00322	0.311	0.694	0.116	0.718	0.00537	0.0148	0.907	1	FALSE	FALSE	FALSE	FALSE	FALSE	FALSE
A0A0H2UPA5	SP_0769	4.66	-0.216	4.88	5.03	0.367	0.15	0.481	0.974	0.461	0.447	0.956	0.982	0.698	1	0.655	0.631	1	1	FALSE	FALSE	FALSE	FALSE	FALSE	FALSE
A0A0H2UPA7	SP_0782	-0.506	0.301	-0.807	-0.693	-0.187	0.114	0.0194	0.155	0.000396	0.00189	0.372	0.586	0.07	0.709	0.00225	0.00948	0.966	1	FALSE	FALSE	FALSE	FALSE	FALSE	FALSE
A0A0H2UPB2	SP_0781	-0.104	0.182	-0.286	-0.409	-0.305	-0.123	0.701	0.502	0.294	0.136	0.263	0.648	0.911	1	0.466	0.273	0.889	1	FALSE	FALSE	FALSE	FALSE	FALSE	FALSE
A0A0H2UPB6	SP_0783	4.86	-0.0673	4.93	4.59	-0.268	-0.335	0.0527	0.978	0.0497	0.0665	0.913	0.891	0.141	1	0.12	0.157	1	1	FALSE	FALSE	FALSE	FALSE	FALSE	FALSE
A0A0H2UPB7	SP_0793	0.177	-0.123	0.3	0.391	0.214	0.091	0.37	0.532	0.132	0.0523	0.28	0.643	0.574	1	0.263	0.13	0.896	1	FALSE	FALSE	FALSE	FALSE	FALSE	FALSE
A0A0H2UPC1	SP_0727	0.791	-0.259	1.05	1.02	0.231	-0.0281	0.0297	0.463	0.00478	0.0059	0.512	0.936	0.0938	1	0.0187	0.0243	1	1	FALSE	FALSE	TRUE	TRUE	FALSE	FALSE
A0A0H2UPC5	SP_0794	-0.883	0.405	-1.29	-6.45	-5.56	-5.16	0.845	0.929	0.776	0.16	0.223	0.258	1	1	0.969	0.308	0.88	1	FALSE	FALSE	FALSE	FALSE	FALSE	FALSE
A0A0H2UPC7	pepN	0.408	-0.333	0.741	0.617	0.209	-0.123	0.000226	0.00197	8.17e-09	3.61e-07	0.0429	0.224	0.00208	0.059	1.92e-07	5.99e-06	0.518	1	FALSE	FALSE	FALSE	FALSE	FALSE	FALSE
A0A0H2UPC8	SP_0805	0.878	0.651	0.228	0.398	-0.481	0.17	0.021	0.0822	0.536	0.282	0.195	0.643	0.0743	0.539	0.738	0.453	0.879	1	FALSE	FALSE	FALSE	FALSE	FALSE	FALSE
A0A0H2UPD0	SP_0801	-0.0388	-0.345	0.306	0.193	0.231	-0.114	0.827	0.0582	0.0911	0.283	0.198	0.523	1	0.445	0.195	0.453	0.879	1	FALSE	FALSE	FALSE	FALSE	FALSE	FALSE
A0A0H2UPD1	SP_0740	9.98	5.14	4.84	4.87	-5.11	0.0266	0.0091	0.165	0.19	0.187	0.167	0.994	0.0434	0.718	0.347	0.348	0.823	1	TRUE	FALSE	FALSE	FALSE	FALSE	FALSE
A0A0H2UPD4	SP_0816	-0.824	0.174	-0.997	-0.9	-0.0761	0.0977	0.0728	0.699	0.0314	0.0509	0.865	0.828	0.18	1	0.0815	0.127	1	1	FALSE	FALSE	FALSE	FALSE	FALSE	FALSE
A0A0H2UPE0	SP_0817	11.5	0.405	11.1	5.79	-5.72	-5.31	0.019	0.932	0.0233	0.225	0.231	0.265	0.0693	1	0.0661	0.392	0.88	1	FALSE	FALSE	FALSE	FALSE	FALSE	FALSE
A0A0H2UPE1	SP_0822	-1.71	-0.2	-1.51	-1.74	-0.0391	-0.239	7.8e-06	0.546	5.06e-05	5.39e-06	0.906	0.471	0.00013	1	0.000419	6.42e-05	1	1	TRUE	FALSE	TRUE	TRUE	FALSE	FALSE
A0A0H2UPE2	SP_0754	0.0536	-0.101	0.155	-0.198	-0.252	-0.353	0.877	0.769	0.654	0.567	0.468	0.31	1	1	0.854	0.749	1	1	FALSE	FALSE	FALSE	FALSE	FALSE	FALSE
A0A0H2UPE3	SP_0831	0.0791	-0.257	0.336	0.264	0.185	-0.0714	0.603	0.0975	0.0323	0.0882	0.227	0.639	0.817	0.576	0.0833	0.194	0.88	1	FALSE	FALSE	FALSE	FALSE	FALSE	FALSE
A0A0H2UPE4	SP_0824	0.221	-0.0737	0.295	0.188	-0.0331	-0.107	0.00262	0.289	0.000119	0.00931	0.632	0.127	0.0165	0.857	0.000831	0.0348	1	1	FALSE	FALSE	FALSE	FALSE	FALSE	FALSE
A0A0H2UPE6	SP_0728	1.82	1.21	0.604	0.641	-1.18	0.0371	0.00248	0.0365	0.288	0.26	0.0423	0.947	0.0157	0.358	0.461	0.429	0.517	1	TRUE	FALSE	FALSE	FALSE	FALSE	FALSE
A0A0H2UPE8	SP_0837	10.1	0.0211	10.1	10.4	0.227	0.248	0.0248	0.996	0.0251	0.0219	0.959	0.955	0.084	1	0.0699	0.0651	1	1	FALSE	FALSE	FALSE	FALSE	FALSE	FALSE
A0A0H2UPF0	SP_0833	-1.85	-0.156	-1.69	-2.33	-0.486	-0.642	0.716	0.976	0.739	0.646	0.924	0.899	0.92	1	0.935	0.822	1	1	FALSE	FALSE	FALSE	FALSE	FALSE	FALSE
A0A0H2UPF3	SP_0845	-0.666	0.151	-0.817	-0.854	-0.188	-0.0373	4.52e-05	0.302	1.79e-06	7.98e-07	0.2	0.797	0.000617	0.869	2.42e-05	1.2e-05	0.879	1	FALSE	FALSE	FALSE	FALSE	FALSE	FALSE
A0A0H2UPF4	cdd	-0.536	-0.864	0.327	-0.0334	0.503	-0.361	0.0558	0.00298	0.236	0.903	0.072	0.192	0.146	0.0748	0.404	1	0.678	1	FALSE	FALSE	FALSE	FALSE	FALSE	FALSE
A0A0H2UPF6	SP_0741	0.466	-0.157	0.623	0.477	0.0112	-0.146	0.000733	0.223	1.81e-05	0.000568	0.93	0.257	0.00573	0.799	0.000181	0.00341	1	1	FALSE	FALSE	FALSE	FALSE	FALSE	FALSE
A0A0H2UPF7	khpA	0.0192	-0.316	0.335	0.239	0.22	-0.0956	0.961	0.426	0.399	0.546	0.578	0.809	1	0.984	0.583	0.727	1	1	FALSE	FALSE	FALSE	FALSE	FALSE	FALSE
A0A0H2UPG2	SP_0861	-0.231	0.0656	-0.297	-0.591	-0.36	-0.294	0.25	0.742	0.142	0.005	0.0772	0.146	0.438	1	0.277	0.0214	0.706	1	FALSE	FALSE	FALSE	FALSE	FALSE	FALSE
A0A0H2UPG3	gor	0.216	-0.0147	0.23	0.059	-0.157	-0.171	0.0485	0.89	0.0357	0.58	0.147	0.113	0.132	1	0.0908	0.761	0.8	1	FALSE	FALSE	FALSE	FALSE	FALSE	FALSE
A0A0H2UPG7	SP_0867	0.0951	0.0888	0.00629	-0.116	-0.211	-0.123	0.547	0.574	0.968	0.462	0.185	0.439	0.763	1	1	0.643	0.865	1	FALSE	FALSE	FALSE	FALSE	FALSE	FALSE
A0A0H2UPG8	SP_0864	0.506	-0.937	1.44	1.5	0.997	0.0602	0.125	0.00615	7.06e-05	4e-05	0.00376	0.853	0.264	0.117	0.000552	0.000365	0.165	1	FALSE	FALSE	TRUE	TRUE	FALSE	FALSE
A0A0H2UPG9	SP_0790	10.3	0.621	9.66	5.03	-5.24	-4.62	0.0116	0.873	0.0172	0.202	0.184	0.24	0.0515	1	0.0534	0.366	0.865	1	FALSE	FALSE	FALSE	FALSE	FALSE	FALSE
A0A0H2UPH3	SP_0869	0.0987	-0.111	0.21	0.234	0.135	0.0238	0.546	0.497	0.203	0.158	0.41	0.884	0.762	1	0.363	0.306	1	1	FALSE	FALSE	FALSE	FALSE	FALSE	FALSE
A0A0H2UPH4	SP_0873	12.7	0.259	12.5	13	0.305	0.564	2.23e-05	0.922	3.02e-05	1.56e-05	0.908	0.831	0.000343	1	0.000278	0.000162	1	1	TRUE	FALSE	TRUE	TRUE	FALSE	FALSE
A0A0H2UPH5	SP_0795	9.89	5.01	4.88	-0.253	-10.1	-5.13	0.0194	0.223	0.235	0.95	0.0167	0.212	0.07	0.799	0.404	1	0.321	1	FALSE	FALSE	FALSE	FALSE	FALSE	FALSE
A0A0H2UPH7	SP_0877	-0.468	0.354	-0.822	-0.834	-0.366	-0.012	0.0755	0.176	0.00275	0.00242	0.162	0.963	0.184	0.745	0.0118	0.0117	0.817	1	FALSE	FALSE	FALSE	FALSE	FALSE	FALSE
A0A0H2UPH8	SP_0879	0.0839	0.144	-0.0602	0.00882	-0.0751	0.069	0.626	0.404	0.726	0.959	0.662	0.688	0.838	0.965	0.921	1	1	1	FALSE	FALSE	FALSE	FALSE	FALSE	FALSE
A0A0H2UPI1	SP_0884	0.497	-0.662	1.16	1.14	0.643	-0.0192	0.835	0.781	0.627	0.632	0.787	0.994	1	1	0.83	0.81	1	1	FALSE	FALSE	FALSE	FALSE	FALSE	FALSE
A0A0H2UPI2	SP_0777	5.56	-0.0622	5.62	5.72	0.164	0.102	0.104	0.985	0.101	0.0949	0.961	0.976	0.233	1	0.212	0.206	1	1	FALSE	FALSE	FALSE	FALSE	FALSE	FALSE
A0A0H2UPI3	SP_0885	0.736	-0.668	1.4	1.14	0.401	-0.267	0.000437	0.00122	9.58e-09	7.1e-07	0.0422	0.17	0.0037	0.0452	2.19e-07	1.08e-05	0.517	1	FALSE	FALSE	TRUE	TRUE	FALSE	FALSE
A0A0H2UPI6	SP_0889	3.78	4.29	-0.511	3.66	-0.113	4.17	0.411	0.351	0.911	0.425	0.98	0.364	0.623	0.924	1	0.607	1	1	FALSE	FALSE	FALSE	FALSE	FALSE	FALSE
A0A0H2UPI8	SP_0890	0	0	0	0	0	0	1	1	1	1	1	1	1	1	1	1	1	1	FALSE	FALSE	FALSE	FALSE	FALSE	FALSE
A0A0H2UPI9	SP_0791	0.293	-0.242	0.535	0.167	-0.127	-0.369	0.017	0.046	5.44e-05	0.164	0.287	0.00328	0.0658	0.402	0.000444	0.315	0.896	0.365	FALSE	FALSE	FALSE	FALSE	FALSE	FALSE
A0A0H2UPJ4	SP_0796	5.05	0.64	4.41	4.81	-0.241	0.4	0.278	0.89	0.343	0.301	0.958	0.931	0.465	1	0.518	0.471	1	1	FALSE	FALSE	FALSE	FALSE	FALSE	FALSE
A0A0H2UPJ5	SP_0904	-1.89	-0.0961	-1.79	-1.54	0.353	0.257	4.44e-14	0.551	2.02e-13	1.44e-11	0.0335	0.117	1.48e-11	1	3.05e-11	1e-09	0.449	1	TRUE	FALSE	TRUE	TRUE	FALSE	FALSE
A0A0H2UPJ7	SP_0826	10.4	0.577	9.79	10.2	-0.125	0.452	0.0142	0.887	0.02	0.0153	0.975	0.911	0.059	1	0.0591	0.0505	1	1	FALSE	FALSE	FALSE	FALSE	FALSE	FALSE
A0A0H2UPJ8	SP_0803	6.81	-0.0724	6.89	6.86	0.0436	-0.0288	0.00455	0.975	0.00418	0.00433	0.985	0.99	0.0269	1	0.0168	0.0191	1	1	TRUE	FALSE	TRUE	TRUE	FALSE	FALSE
A0A0H2UPJ9	SP_0910	1.27	0.286	0.988	0.914	-0.36	-0.0739	0.00145	0.445	0.0112	0.0182	0.337	0.843	0.0102	0.998	0.0378	0.0579	0.926	1	TRUE	FALSE	FALSE	FALSE	FALSE	FALSE
A0A0H2UPK0	SP_0905	0	0	0	0	0	0	1	1	1	1	1	1	1	1	1	1	1	1	FALSE	FALSE	FALSE	FALSE	FALSE	FALSE
A0A0H2UPK2	SP_0834	-1.12	-0.136	-0.987	-1.53	-0.408	-0.544	0.838	0.98	0.858	0.781	0.941	0.921	1	1	1	0.949	1	1	FALSE	FALSE	FALSE	FALSE	FALSE	FALSE
A0A0H2UPK4	cad	-0.231	0.163	-0.394	-0.353	-0.122	0.0407	0.283	0.447	0.0712	0.104	0.567	0.849	0.472	0.998	0.162	0.221	1	1	FALSE	FALSE	FALSE	FALSE	FALSE	FALSE
A0A0H2UPK5	SP_0906	0.715	0.95	-0.235	0.176	-0.539	0.411	0.0594	0.0138	0.526	0.635	0.151	0.271	0.154	0.207	0.728	0.812	0.8	1	FALSE	FALSE	FALSE	FALSE	FALSE	FALSE
A0A0H2UPL0	SP_0912	0.685	-0.0153	0.7	0.569	-0.116	-0.131	2.27e-07	0.888	1.47e-07	6.37e-06	0.29	0.232	5.49e-06	1	2.5e-06	7.43e-05	0.899	1	FALSE	FALSE	FALSE	FALSE	FALSE	FALSE
A0A0H2UPL2	lspA	0.592	-0.281	0.873	0.283	-0.309	-0.59	0.00876	0.196	0.000229	0.194	0.156	0.0089	0.0423	0.768	0.00141	0.355	0.813	0.487	FALSE	FALSE	FALSE	FALSE	FALSE	FALSE
A0A0H2UPL3	SP_0847	1.17	-0.0826	1.25	1.18	0.0173	-0.0653	9.48e-11	0.531	1.61e-11	6.52e-11	0.896	0.62	1.13e-08	1	1.22e-09	4.02e-09	1	1	TRUE	FALSE	TRUE	TRUE	FALSE	FALSE
A0A0H2UPL4	SP_0830	1.17	-0.222	1.4	1.41	0.239	0.0172	0.00119	0.51	0.000173	0.000149	0.478	0.959	0.00892	1	0.00113	0.00112	1	1	TRUE	FALSE	TRUE	TRUE	FALSE	FALSE
A0A0H2UPL5	SP_0924	0	0	0	0	0	0	1	1	1	1	1	1	1	1	1	1	1	1	FALSE	FALSE	FALSE	FALSE	FALSE	FALSE
A0A0H2UPL6	SP_0919	0.233	-0.426	0.659	0.621	0.388	-0.0376	0.174	0.0159	0.000378	0.000721	0.0269	0.824	0.341	0.224	0.00217	0.00414	0.393	1	FALSE	FALSE	FALSE	FALSE	FALSE	FALSE
A0A0H2UPL8	holB	0.529	0.0411	0.488	0.46	-0.0691	-0.028	0.00813	0.829	0.014	0.02	0.717	0.883	0.0402	1	0.0453	0.0606	1	1	FALSE	FALSE	FALSE	FALSE	FALSE	FALSE
A0A0H2UPL9	deoD	-0.228	-0.234	0.00576	-0.0898	0.138	-0.0956	0.124	0.115	0.968	0.539	0.347	0.513	0.263	0.623	1	0.72	0.929	1	FALSE	FALSE	FALSE	FALSE	FALSE	FALSE
A0A0H2UPM1	SP_0925	9.65	5.08	4.57	19.9	10.2	15.3	0.00953	0.158	0.204	1.97e-06	0.00619	0.000105	0.0443	0.711	0.363	2.67e-05	0.234	0.0512	TRUE	FALSE	FALSE	TRUE	FALSE	FALSE
A0A0H2UPM5	cbpE	-1.05	0.344	-1.39	-1.35	-0.304	0.0399	0.00126	0.259	4.32e-05	6.47e-05	0.317	0.895	0.00925	0.83	0.00037	0.000562	0.91	1	TRUE	FALSE	TRUE	TRUE	FALSE	FALSE
A0A0H2UPM8	SP_0848	0.897	-0.166	1.06	0.976	0.079	-0.0868	7.62e-07	0.279	2.56e-08	1.5e-07	0.604	0.568	1.74e-05	0.842	5.09e-07	2.81e-06	1	1	FALSE	FALSE	TRUE	FALSE	FALSE	FALSE
A0A0H2UPN0	SP_0939	-0.869	-4.54	3.67	4.08	4.95	0.403	0.856	0.344	0.444	0.396	0.304	0.933	1	0.917	0.635	0.572	0.903	1	FALSE	FALSE	FALSE	FALSE	FALSE	FALSE
A0A0H2UPN1	SP_0870	-0.0898	-0.372	0.282	0.0984	0.188	-0.184	0.628	0.0503	0.133	0.596	0.313	0.324	0.841	0.418	0.264	0.775	0.907	1	FALSE	FALSE	FALSE	FALSE	FALSE	FALSE
A0A0H2UPN2	gloA	-0.36	1.39	-1.75	-0.893	-0.533	0.859	0.21	1.74e-05	3.31e-07	0.00308	0.0665	0.00427	0.385	0.0017	5.2e-06	0.0143	0.657	0.389	FALSE	TRUE	TRUE	FALSE	FALSE	FALSE
A0A0H2UPN4	SP_0950	10.2	5.51	4.68	9.72	-0.466	5.04	0.027	0.22	0.297	0.0343	0.917	0.261	0.0885	0.797	0.469	0.0933	1	1	FALSE	FALSE	FALSE	FALSE	FALSE	FALSE
A0A0H2UPN7	SP_0866	9.69	4.83	4.86	4.76	-4.93	-0.101	0.00994	0.183	0.181	0.19	0.175	0.978	0.0455	0.757	0.333	0.352	0.852	1	TRUE	FALSE	FALSE	FALSE	FALSE	FALSE
A0A0H2UPP1	SP_0882	0.47	-0.0456	0.515	0.252	-0.218	-0.264	0.00647	0.781	0.00309	0.131	0.188	0.113	0.0341	1	0.013	0.265	0.868	1	FALSE	FALSE	FALSE	FALSE	FALSE	FALSE
A0A0H2UPP2	SP_0871	-0.35	0.0405	-0.39	-0.478	-0.129	-0.0883	0.00697	0.742	0.00291	0.00038	0.299	0.475	0.0362	1	0.0124	0.00239	0.903	1	FALSE	FALSE	FALSE	FALSE	FALSE	FALSE
A0A0H2UPP7	mtf	-0.242	-0.0156	-0.226	4.39	4.63	4.61	0.955	0.997	0.958	0.309	0.283	0.285	1	1	1	0.48	0.896	1	FALSE	FALSE	FALSE	FALSE	FALSE	FALSE
A0A0H2UPQ0	SP_0892	4.71	0.368	4.35	4.57	-0.147	0.221	0.299	0.935	0.338	0.314	0.974	0.961	0.489	1	0.513	0.485	1	1	FALSE	FALSE	FALSE	FALSE	FALSE	FALSE
A0A0H2UPQ1	SP_0986	16.2	-5.49	21.7	21.9	5.66	0.163	9.54e-09	0.0171	7.11e-12	5.81e-12	0.0143	0.941	3.62e-07	0.23	7.41e-10	6.4e-10	0.31	1	TRUE	FALSE	TRUE	TRUE	FALSE	FALSE
A0A0H2UPQ2	SP_0987	-0.45	-0.088	-0.362	-0.533	-0.0831	-0.171	0.111	0.751	0.197	0.0605	0.764	0.538	0.243	1	0.355	0.146	1	1	FALSE	FALSE	FALSE	FALSE	FALSE	FALSE
A0A0H2UPQ6	SP_0901	0.0797	0.0229	0.0568	0.028	-0.0518	-0.0288	0.795	0.94	0.853	0.927	0.866	0.925	0.986	1	1	1	1	1	FALSE	FALSE	FALSE	FALSE	FALSE	FALSE
A0A0H2UPQ7	SP_0888	-0.209	0.285	-0.495	-5.34	-5.13	-4.85	0.954	0.937	0.891	0.144	0.16	0.184	1	1	1	0.286	0.817	1	FALSE	FALSE	FALSE	FALSE	FALSE	FALSE
A0A0H2UPQ8	ccdA-2	1.24	0.19	1.05	1.53	0.282	0.472	0.000128	0.517	0.000866	6.63e-06	0.339	0.113	0.00134	1	0.00444	7.52e-05	0.926	1	TRUE	FALSE	TRUE	TRUE	FALSE	FALSE
A0A0H2UPQ9	SP_0993	-0.345	0.639	-0.984	-0.789	-0.445	0.194	0.0921	0.0028	1.76e-05	0.000332	0.032	0.336	0.21	0.0729	0.000179	0.00213	0.447	1	FALSE	FALSE	FALSE	FALSE	FALSE	FALSE
A0A0H2UPR0	SP_1003	-1.84	0.222	-2.06	-0.922	0.914	1.14	0.00661	0.73	0.00263	0.157	0.16	0.0832	0.0345	1	0.0113	0.305	0.817	1	TRUE	FALSE	TRUE	FALSE	FALSE	FALSE
A0A0H2UPR1	SP_0907	6.21	-6.51	12.7	6.13	-0.0847	-6.59	0.28	0.258	0.0308	0.286	0.988	0.252	0.467	0.83	0.0803	0.456	1	1	FALSE	FALSE	FALSE	FALSE	FALSE	FALSE
A0A0H2UPR2	argR	-0.374	-0.745	0.371	0.087	0.461	-0.284	0.212	0.0157	0.215	0.769	0.126	0.34	0.389	0.224	0.377	0.941	0.787	1	FALSE	FALSE	FALSE	FALSE	FALSE	FALSE
A0A0H2UPR3	SP_1004	-1.52	-0.0372	-1.48	-1.14	0.382	0.345	0.00376	0.94	0.0046	0.0262	0.442	0.488	0.0228	1	0.0182	0.0752	1	1	TRUE	FALSE	TRUE	FALSE	FALSE	FALSE
A0A0H2UPR5	SP_1000	-0.659	0.108	-0.767	-0.786	-0.127	-0.0194	1.94e-05	0.429	1.63e-06	1.04e-06	0.351	0.886	0.000302	0.984	2.28e-05	1.49e-05	0.937	1	FALSE	FALSE	FALSE	FALSE	FALSE	FALSE
A0A0H2UPR6	SP_0913	0.878	0.169	0.709	0.686	-0.193	-0.0235	6.84e-09	0.158	5.69e-07	1.06e-06	0.109	0.843	3.35e-07	0.711	8.78e-06	1.51e-05	0.767	1	FALSE	FALSE	FALSE	FALSE	FALSE	FALSE
A0A0H2UPR7	SP_1012	16.9	0.16	16.7	16.7	-0.177	-0.0165	5.56e-09	0.943	6.9e-09	7.06e-09	0.937	0.994	2.9e-07	1	1.69e-07	2.03e-07	1	1	TRUE	FALSE	TRUE	TRUE	FALSE	FALSE
A0A0H2UPR8	SP_0902	0.076	0.526	-0.45	-0.676	-0.752	-0.225	0.783	0.0627	0.109	0.0185	0.00939	0.417	0.974	0.468	0.225	0.0584	0.27	1	FALSE	FALSE	FALSE	FALSE	FALSE	FALSE
A0A0H2UPR9	SP_1022	0.404	0.709	-0.304	-0.196	-0.6	0.109	0.087	0.00388	0.194	0.401	0.0131	0.639	0.203	0.088	0.351	0.578	0.302	1	FALSE	FALSE	FALSE	FALSE	FALSE	FALSE
A0A0H2UPS0	nspC	0.232	-0.829	1.06	0.837	0.604	-0.225	0.0998	6.02e-07	3.44e-09	5.05e-07	9.2e-05	0.111	0.224	0.000129	9.55e-08	7.86e-06	0.00902	1	FALSE	FALSE	TRUE	FALSE	FALSE	FALSE
A0A0H2UPS2	SP_1023	5.28	5.97	-0.691	5.28	-0.000514	5.97	0.133	0.0909	0.842	0.133	1	0.0909	0.278	0.559	1	0.269	1	1	FALSE	FALSE	FALSE	FALSE	FALSE	FALSE
A0A0H2UPS4	SP_1030	10.7	5.11	5.61	11.3	0.562	5.68	0.0253	0.274	0.23	0.019	0.903	0.225	0.085	0.841	0.396	0.0589	1	1	FALSE	FALSE	FALSE	FALSE	FALSE	FALSE
A0A0H2UPS9	SP_1035	-0.0682	0.408	-0.476	-0.548	-0.479	-0.071	0.988	0.928	0.916	0.904	0.916	0.988	1	1	1	1	1	1	FALSE	FALSE	FALSE	FALSE	FALSE	FALSE
A0A0H2UPT3	SP_0922	-0.126	-0.14	0.0141	0.0751	0.201	0.0611	0.356	0.305	0.917	0.579	0.143	0.652	0.558	0.871	1	0.76	0.8	1	FALSE	FALSE	FALSE	FALSE	FALSE	FALSE
A0A0H2UPT4	SP_1040	10.9	0.307	10.6	10.6	-0.307	-0.000136	0.0169	0.944	0.02	0.02	0.944	1	0.0654	1	0.0591	0.0606	1	1	FALSE	FALSE	FALSE	FALSE	FALSE	FALSE
A0A0H2UPT5	SP_1032	4.24	5.26	-1.02	4.59	0.347	5.61	0.497	0.4	0.869	0.463	0.955	0.37	0.713	0.965	1	0.643	1	1	FALSE	FALSE	FALSE	FALSE	FALSE	FALSE
A0A0H2UPT7	SP_1041	4.67	0.0636	4.61	-0.653	-5.33	-5.26	0.3	0.989	0.307	0.884	0.239	0.245	0.49	1	0.479	1	0.88	1	FALSE	FALSE	FALSE	FALSE	FALSE	FALSE
A0A0H2UPT9	SP_1047	4.7	-1.45	6.14	5.76	1.06	-0.386	0.236	0.712	0.124	0.148	0.787	0.922	0.42	1	0.249	0.292	1	1	FALSE	FALSE	FALSE	FALSE	FALSE	FALSE
A0A0H2UPU3	SP_1042	0	-4.72	4.72	4.83	4.83	0.11	1	0.0927	0.0927	0.0856	0.0856	0.968	1	0.562	0.198	0.19	0.73	1	FALSE	FALSE	FALSE	FALSE	FALSE	FALSE
A0A0H2UPU6	SP_1057	-0.181	0.236	-0.417	5.07	5.26	5.49	0.967	0.958	0.925	0.256	0.24	0.22	1	1	1	0.424	0.88	1	FALSE	FALSE	FALSE	FALSE	FALSE	FALSE
A0A0H2UPU7	SP_0942	3.93	-0.679	4.61	4.54	0.605	-0.074	0.413	0.887	0.338	0.346	0.899	0.988	0.625	1	0.513	0.514	1	1	FALSE	FALSE	FALSE	FALSE	FALSE	FALSE
A0A0H2UPU9	SP_1061	-0.142	0.236	-0.378	4.99	5.13	5.37	0.973	0.955	0.928	0.238	0.225	0.205	1	1	1	0.406	0.88	1	FALSE	FALSE	FALSE	FALSE	FALSE	FALSE
A0A0H2UPV0	SP_0957	5.42	-5.4	10.8	10.8	5.4	-0.00431	0.231	0.233	0.0201	0.0202	0.233	0.999	0.414	0.816	0.0592	0.0611	0.88	1	FALSE	FALSE	FALSE	FALSE	FALSE	FALSE
A0A0H2UPV1	SP_1062	5.63	5.75	-0.128	5.58	-0.0437	5.71	0.124	0.116	0.972	0.127	0.99	0.119	0.263	0.624	1	0.259	1	1	FALSE	FALSE	FALSE	FALSE	FALSE	FALSE
A0A0H2UPV3	SP_1058	-6.06	0.421	-6.48	-5.95	0.105	0.526	0.2	0.928	0.171	0.208	0.982	0.91	0.372	1	0.317	0.374	1	1	FALSE	FALSE	FALSE	FALSE	FALSE	FALSE
A0A0H2UPV4	SP_1067	5.5	0.147	5.36	12.1	6.62	6.76	0.192	0.972	0.204	0.00581	0.118	0.111	0.364	1	0.363	0.0241	0.773	1	FALSE	FALSE	FALSE	TRUE	FALSE	FALSE
A0A0H2UPV5	SP_0974	1.33	0.145	1.19	1.32	-0.0113	0.133	1.02e-10	0.338	1.71e-09	1.26e-10	0.94	0.377	1.13e-08	0.91	5.38e-08	7.52e-09	1	1	TRUE	FALSE	TRUE	TRUE	FALSE	FALSE
A0A0H2UPV9	SP_1063	11.1	5.75	5.39	5.65	-5.49	0.261	0.0115	0.178	0.206	0.185	0.198	0.951	0.0512	0.747	0.366	0.345	0.879	1	FALSE	FALSE	FALSE	FALSE	FALSE	FALSE
A0A0H2UPW2	SP_1082	11.2	-0.324	11.5	11.7	0.464	0.14	0.000149	0.903	0.000103	8.81e-05	0.862	0.958	0.00149	1	0.000752	0.000727	1	1	TRUE	FALSE	TRUE	TRUE	FALSE	FALSE
A0A0H2UPW3	SP_1070	1.18	-0.0407	1.22	1.32	0.133	0.0919	5.19e-09	0.796	2.38e-09	4.22e-10	0.402	0.56	2.86e-07	1	7.09e-08	2.07e-08	0.995	1	TRUE	FALSE	TRUE	TRUE	FALSE	FALSE
A0A0H2UPW4	SP_1074	-0.812	-0.00663	-0.805	-0.729	0.0824	0.0757	3.93e-05	0.97	4.41e-05	0.000164	0.638	0.666	0.000545	1	0.000375	0.0012	1	1	FALSE	FALSE	FALSE	FALSE	FALSE	FALSE
A0A0H2UPW6	SP_1089	0.562	-0.581	1.14	1.06	0.502	-0.0787	0.00012	7.76e-05	1.63e-10	9.38e-10	0.000463	0.551	0.00128	0.00616	7.67e-09	3.64e-08	0.0321	1	FALSE	FALSE	TRUE	TRUE	FALSE	FALSE
A0A0H2UPW7	SP_0984	-0.916	-0.712	-0.204	-0.482	0.434	-0.278	0.000111	0.00181	0.342	0.0287	0.0476	0.197	0.00124	0.0568	0.518	0.0805	0.555	1	FALSE	FALSE	FALSE	FALSE	FALSE	FALSE
A0A0H2UPW8	SP_1080	-0.198	0.329	-0.527	-0.53	-0.332	-0.00251	0.337	0.113	0.0135	0.0131	0.111	0.99	0.536	0.619	0.0439	0.0457	0.767	1	FALSE	FALSE	FALSE	FALSE	FALSE	FALSE
A0A0H2UPX0	SP_0994	11.7	0.0274	11.6	11.3	-0.34	-0.313	5.55e-05	0.992	5.74e-05	8.3e-05	0.895	0.904	0.000729	1	0.000464	0.000695	1	1	TRUE	FALSE	TRUE	TRUE	FALSE	FALSE
A0A0H2UPX3	SP_1096	0.0923	-0.173	0.265	0.399	0.306	0.134	0.619	0.355	0.159	0.0372	0.105	0.473	0.831	0.925	0.301	0.0998	0.767	1	FALSE	FALSE	FALSE	FALSE	FALSE	FALSE
A0A0H2UPX4	SP_0990	0.251	0.4	-0.149	0.0384	-0.212	0.187	0.298	0.101	0.534	0.872	0.377	0.434	0.488	0.58	0.736	1	0.971	1	FALSE	FALSE	FALSE	FALSE	FALSE	FALSE
A0A0H2UPX7	SP_1001	0.765	0.0381	0.727	0.711	-0.0543	-0.0162	0.000144	0.834	0.000269	0.00035	0.765	0.929	0.00144	1	0.0016	0.00224	1	1	FALSE	FALSE	FALSE	FALSE	FALSE	FALSE
A0A0H2UPX8	SP_1104	16	0.228	15.8	15.4	-0.588	-0.36	5.33e-09	0.915	7.36e-09	1.23e-08	0.783	0.866	2.86e-07	1	1.75e-07	3.25e-07	1	1	TRUE	FALSE	TRUE	TRUE	FALSE	FALSE
A0A0H2UPY0	lmb	0.432	0.0793	0.352	0.565	0.134	0.213	0.363	0.866	0.456	0.235	0.777	0.652	0.566	1	0.65	0.403	1	1	FALSE	FALSE	FALSE	FALSE	FALSE	FALSE
A0A0H2UPY1	SP_1097	-0.302	0.0661	-0.368	-0.358	-0.0564	0.00972	0.0163	0.585	0.00403	0.00499	0.641	0.936	0.0644	1	0.0163	0.0214	1	1	FALSE	FALSE	FALSE	FALSE	FALSE	FALSE
A0A0H2UPY2	SP_1111	0.405	-0.0294	0.434	0.223	-0.181	-0.211	0.0214	0.863	0.0141	0.193	0.288	0.219	0.0753	1	0.0456	0.354	0.896	1	FALSE	FALSE	FALSE	FALSE	FALSE	FALSE
A0A0H2UPY4	SP_1007	-1.66	0.0889	-1.75	-1.36	0.299	0.388	1.06e-07	0.726	3.59e-08	4.22e-06	0.243	0.132	2.83e-06	1	6.86e-07	5.21e-05	0.88	1	TRUE	FALSE	TRUE	TRUE	FALSE	FALSE
A0A0H2UPY5	SP_1110	0.291	-0.181	0.472	0.17	-0.121	-0.302	0.357	0.564	0.138	0.589	0.701	0.339	0.56	1	0.272	0.77	1	1	FALSE	FALSE	FALSE	FALSE	FALSE	FALSE
A0A0H2UPY7	mscL	0.405	0.415	-0.00943	0.331	-0.0741	0.34	0.138	0.129	0.972	0.223	0.783	0.211	0.286	0.653	1	0.39	1	1	FALSE	FALSE	FALSE	FALSE	FALSE	FALSE
A0A0H2UPY8	SP_1019	11.6	-0.626	12.2	11.6	0.0559	-0.57	0.000375	0.833	0.000201	0.000355	0.985	0.848	0.00326	1	0.00126	0.00225	1	1	TRUE	FALSE	TRUE	TRUE	FALSE	FALSE
A0A0H2UPZ0	SP_1116	0.0531	-3.73	3.78	0.0659	0.0128	-3.72	0.987	0.27	0.263	0.984	0.997	0.271	1	0.839	0.434	1	1	1	FALSE	FALSE	FALSE	FALSE	FALSE	FALSE
A0A0H2UPZ1	hemK	-0.561	-0.167	-0.394	-0.319	0.242	0.0746	0.000292	0.24	0.00795	0.0288	0.0926	0.598	0.00261	0.827	0.0286	0.0808	0.75	1	FALSE	FALSE	FALSE	FALSE	FALSE	FALSE
A0A0H2UPZ2	SP_1127	-0.38	0.132	-0.512	-0.494	-0.113	0.0183	0.175	0.635	0.0708	0.0809	0.682	0.947	0.342	1	0.161	0.183	1	1	FALSE	FALSE	FALSE	FALSE	FALSE	FALSE
A0A0H2UPZ4	SP_1027	-0.444	0.0578	-0.501	-0.577	-0.133	-0.0757	0.0371	0.78	0.0194	0.0078	0.519	0.714	0.11	1	0.0578	0.0306	1	1	FALSE	FALSE	FALSE	FALSE	FALSE	FALSE
A0A0H2UPZ5	SP_1126	11.4	-0.0187	11.4	11.4	-0.00439	-0.0231	0.0516	0.997	0.0512	0.0516	0.999	0.997	0.139	1	0.123	0.128	1	1	FALSE	FALSE	FALSE	FALSE	FALSE	FALSE
A0A0H2UPZ7	SP_1033	0	0	0	0	0	0	1	1	1	1	1	1	1	1	1	1	1	1	FALSE	FALSE	FALSE	FALSE	FALSE	FALSE
A0A0H2UQ00	gapN	-0.993	5.49	-6.48	-0.728	0.265	5.75	0.714	0.0485	0.0211	0.788	0.922	0.0392	0.92	0.414	0.0615	0.955	1	0.786	FALSE	FALSE	FALSE	FALSE	FALSE	FALSE
A0A0H2UQ01	SP_1034	10.5	4.55	5.98	4.88	-5.65	-1.1	0.0119	0.261	0.141	0.228	0.164	0.784	0.0525	0.83	0.276	0.395	0.82	1	FALSE	FALSE	FALSE	FALSE	FALSE	FALSE
A0A0H2UQ04	SP_1038	0	0	0	0	0	0	1	1	1	1	1	1	1	1	1	1	1	1	FALSE	FALSE	FALSE	FALSE	FALSE	FALSE
A0A0H2UQ05	SP_1129	5.29	-5.36	10.7	0	-5.29	-10.7	0.364	0.359	0.0727	1	0.364	0.0727	0.567	0.925	0.164	1	0.959	1	FALSE	FALSE	FALSE	FALSE	FALSE	FALSE
A0A0H2UQ06	SP_1142	0	0	0	0	0	0	1	1	1	1	1	1	1	1	1	1	1	1	FALSE	FALSE	FALSE	FALSE	FALSE	FALSE
A0A0H2UQ07	SP_1039	0	0	0	0	0	0	1	1	1	1	1	1	1	1	1	1	1	1	FALSE	FALSE	FALSE	FALSE	FALSE	FALSE
A0A0H2UQ08	SP_1143	5.4	0.0662	5.34	5.16	-0.246	-0.18	0.263	0.989	0.269	0.285	0.959	0.97	0.451	1	0.44	0.456	1	1	FALSE	FALSE	FALSE	FALSE	FALSE	FALSE
A0A0H2UQ09	SP_1043	-5.73	0	-5.73	-5.73	0	0	0.0182	1	0.0182	0.0182	1	1	0.068	1	0.0555	0.0579	1	1	FALSE	FALSE	FALSE	FALSE	FALSE	FALSE
A0A0H2UQ16	SP_1157	0.0068	0.0603	-0.0534	0.0251	0.0183	0.0786	0.968	0.724	0.754	0.883	0.914	0.645	1	1	0.948	1	1	1	FALSE	FALSE	FALSE	FALSE	FALSE	FALSE
A0A0H2UQ18	SP_1059	-5.25	-5.69	0.442	0.652	5.9	0.21	0.191	0.158	0.911	0.87	0.143	0.958	0.363	0.711	1	1	0.8	1	FALSE	FALSE	FALSE	FALSE	FALSE	FALSE
A0A0H2UQ20	SP_1144	-0.822	-0.0456	-0.777	-1.02	-0.198	-0.244	6.45e-05	0.804	0.000137	2.28e-06	0.285	0.19	0.000818	1	0.000916	3.04e-05	0.896	1	FALSE	FALSE	FALSE	TRUE	FALSE	FALSE
A0A0H2UQ22	SP_1060	-0.401	0.213	-0.615	-0.528	-0.127	0.0868	0.939	0.968	0.907	0.92	0.981	0.987	1	1	1	1	1	1	FALSE	FALSE	FALSE	FALSE	FALSE	FALSE
A0A0H2UQ23	SP_1064	11.1	5.37	5.72	5.86	-5.23	0.134	0.0263	0.27	0.24	0.229	0.282	0.978	0.0871	0.839	0.409	0.396	0.896	1	FALSE	FALSE	FALSE	FALSE	FALSE	FALSE
A0A0H2UQ24	SP_1164	0.0808	0.0698	0.011	-0.0844	-0.165	-0.0955	0.639	0.685	0.949	0.624	0.34	0.58	0.851	1	1	0.803	0.926	1	FALSE	FALSE	FALSE	FALSE	FALSE	FALSE
A0A0H2UQ28	SP_1173	11.3	0.807	10.5	5.77	-5.49	-4.68	0.00359	0.825	0.00645	0.119	0.138	0.204	0.0218	1	0.0242	0.247	0.795	1	TRUE	FALSE	TRUE	FALSE	FALSE	FALSE
A0A0H2UQ30	SP_1160	0.133	-0.18	0.313	0.413	0.281	0.101	0.196	0.0818	0.00365	0.000216	0.00835	0.324	0.368	0.539	0.015	0.00151	0.258	1	FALSE	FALSE	FALSE	FALSE	FALSE	FALSE
A0A0H2UQ32	nrdH	-0.443	1.16	-1.6	-0.583	-0.139	1.02	0.348	0.0173	0.00145	0.219	0.766	0.0347	0.548	0.231	0.00694	0.386	1	0.772	FALSE	FALSE	TRUE	FALSE	FALSE	FALSE
A0A0H2UQ34	ptsH	-0.715	0.557	-1.27	-1.24	-0.529	0.0271	0.0155	0.0557	6.3e-05	8.43e-05	0.0681	0.924	0.0622	0.438	0.000503	0.000703	0.657	1	FALSE	FALSE	TRUE	TRUE	FALSE	FALSE
A0A0H2UQ37	SP_1078	9.58	4.77	4.8	9.71	0.13	4.9	0.0146	0.209	0.206	0.0134	0.972	0.197	0.0599	0.786	0.366	0.0463	1	1	FALSE	FALSE	FALSE	TRUE	FALSE	FALSE
A0A0H2UQ38	lacR-2	-0.35	0.0309	-0.381	-0.529	-0.178	-0.147	0.024	0.837	0.0146	0.00107	0.239	0.328	0.0823	1	0.0468	0.0058	0.88	1	FALSE	FALSE	FALSE	FALSE	FALSE	FALSE
A0A0H2UQ39	SP_1174	-1.5	0.125	-1.62	-0.56	0.94	1.06	0.00307	0.793	0.00149	0.244	0.0544	0.0305	0.019	1	0.00705	0.411	0.601	0.772	TRUE	FALSE	TRUE	FALSE	FALSE	FALSE
A0A0H2UQ40	map	-0.318	0.106	-0.424	-0.486	-0.168	-0.0623	0.0375	0.477	0.00666	0.00216	0.261	0.675	0.111	1	0.0248	0.0106	0.888	1	FALSE	FALSE	FALSE	FALSE	FALSE	FALSE
A0A0H2UQ41	SP_1086	4.06	4.06	0	0	-4.06	0	0.0186	0.0186	1	1	0.0186	1	0.0683	0.234	1	1	0.321	1	FALSE	FALSE	FALSE	FALSE	FALSE	FALSE
A0A0H2UQ44	nrdE	0.361	-0.0817	0.443	0.306	-0.0554	-0.137	0.000375	0.381	2.62e-05	0.00206	0.551	0.145	0.00326	0.942	0.000251	0.0101	1	1	FALSE	FALSE	FALSE	FALSE	FALSE	FALSE
A0A0H2UQ45	SP_1092	0.715	0.0981	0.617	0.282	-0.433	-0.335	0.156	0.844	0.22	0.571	0.387	0.502	0.316	1	0.383	0.753	0.98	1	FALSE	FALSE	FALSE	FALSE	FALSE	FALSE
A0A0H2UQ46	SP_1201	-0.336	0.598	-0.934	-1.21	-0.871	-0.272	0.241	0.0403	0.00205	0.000125	0.00376	0.339	0.425	0.373	0.00915	0.000973	0.165	1	FALSE	FALSE	FALSE	TRUE	FALSE	FALSE
A0A0H2UQ47	SP_1093	0.11	-0.618	0.728	0.77	0.66	0.0428	0.508	0.00061	8.5e-05	3.86e-05	0.000287	0.796	0.727	0.0299	0.000638	0.000354	0.0227	1	FALSE	FALSE	FALSE	FALSE	FALSE	FALSE
A0A0H2UQ49	lacE-2	0.147	0.331	-0.184	-0.0459	-0.193	0.138	0.715	0.413	0.648	0.909	0.632	0.732	0.92	0.965	0.849	1	1	1	FALSE	FALSE	FALSE	FALSE	FALSE	FALSE
A0A0H2UQ50	SP_1099	0.493	-0.279	0.772	0.564	0.0712	-0.208	0.0708	0.299	0.00604	0.04	0.79	0.438	0.176	0.867	0.0229	0.105	1	1	FALSE	FALSE	FALSE	FALSE	FALSE	FALSE
A0A0H2UQ52	pta	-0.32	-0.175	-0.145	-0.246	0.074	-0.101	0.0143	0.168	0.252	0.0557	0.556	0.422	0.0592	0.727	0.42	0.137	1	1	FALSE	FALSE	FALSE	FALSE	FALSE	FALSE
A0A0H2UQ53	ispA	0.78	-0.305	1.09	1.09	0.307	0.00208	0.00143	0.185	2.67e-05	2.6e-05	0.182	0.993	0.0102	0.758	0.000253	0.000249	0.865	1	FALSE	FALSE	TRUE	TRUE	FALSE	FALSE
A0A0H2UQ57	SP_1109	0.719	0.635	0.0841	0.112	-0.606	0.0281	0.803	0.826	0.977	0.969	0.833	0.992	0.994	1	1	1	1	1	FALSE	FALSE	FALSE	FALSE	FALSE	FALSE
A0A0H2UQ58	SP_1215	12.4	0.0591	12.3	12.3	-0.0981	-0.039	4.74e-05	0.983	5.07e-05	5.3e-05	0.971	0.989	0.000643	1	0.000419	0.000473	1	1	TRUE	FALSE	TRUE	TRUE	FALSE	FALSE
A0A0H2UQ60	SP_1223	9.54	5.35	4.2	4.54	-5.01	0.342	0.00724	0.12	0.219	0.185	0.144	0.919	0.0369	0.637	0.382	0.344	0.8	1	TRUE	FALSE	FALSE	FALSE	FALSE	FALSE
A0A0H2UQ62	SP_1115	10.8	0.142	10.6	10.4	-0.342	-0.2	0.0215	0.975	0.0232	0.0257	0.94	0.965	0.0755	1	0.066	0.0743	1	1	FALSE	FALSE	FALSE	FALSE	FALSE	FALSE
A0A0H2UQ64	SP_1210	0	0	0	0	0	0	1	1	1	1	1	1	1	1	1	1	1	1	FALSE	FALSE	FALSE	FALSE	FALSE	FALSE
A0A0H2UQ67	glgD	0.0557	0.0197	0.036	-0.0218	-0.0775	-0.0578	0.695	0.89	0.8	0.878	0.586	0.684	0.906	1	0.989	1	1	1	FALSE	FALSE	FALSE	FALSE	FALSE	FALSE
A0A0H2UQ68	walR	0.0943	-0.32	0.414	0.266	0.172	-0.148	0.546	0.0459	0.0111	0.0938	0.274	0.346	0.762	0.402	0.0376	0.205	0.893	1	FALSE	FALSE	FALSE	FALSE	FALSE	FALSE
A0A0H2UQ70	SP_1234	0.431	-0.00492	0.436	0.434	0.00354	-0.00138	0.266	0.99	0.261	0.263	0.993	0.997	0.454	1	0.432	0.432	1	1	FALSE	FALSE	FALSE	FALSE	FALSE	FALSE
A0A0H2UQ73	SP_1233	21.3	5.96	15.3	15.5	-5.76	0.194	1.59e-08	0.0512	8.06e-06	6.58e-06	0.0589	0.948	5.65e-07	0.421	9.27e-05	7.52e-05	0.623	1	TRUE	FALSE	TRUE	TRUE	FALSE	FALSE
A0A0H2UQ74	SP_1224	-6.44	5.31	-11.8	-6.42	0.019	5.33	0.179	0.266	0.0171	0.181	0.997	0.264	0.347	0.837	0.0532	0.339	1	1	FALSE	FALSE	FALSE	FALSE	FALSE	FALSE
A0A0H2UQ77	SP_1141	10.9	5.73	5.14	4.71	-6.16	-0.43	0.0281	0.236	0.286	0.328	0.203	0.928	0.0908	0.819	0.46	0.497	0.879	1	FALSE	FALSE	FALSE	FALSE	FALSE	FALSE
A0A0H2UQ78	SP_1230	-0.359	0.167	-0.526	-0.412	-0.0528	0.114	0.00299	0.149	4.15e-05	0.000817	0.643	0.321	0.0186	0.694	0.000358	0.00463	1	1	FALSE	FALSE	FALSE	FALSE	FALSE	FALSE
A0A0H2UQ79	SP_1140	0	0	0	0	0	0	1	1	1	1	1	1	1	1	1	1	1	1	FALSE	FALSE	FALSE	FALSE	FALSE	FALSE
A0A0H2UQ80	SP_1146	-0.418	-0.286	-0.133	-0.437	-0.0189	-0.304	0.93	0.952	0.978	0.927	0.997	0.949	1	1	1	1	1	1	FALSE	FALSE	FALSE	FALSE	FALSE	FALSE
A0A0H2UQ84	SP_1153	-0.101	0.0692	-0.171	-0.341	-0.239	-0.17	0.528	0.667	0.291	0.0391	0.141	0.292	0.746	1	0.464	0.104	0.8	1	FALSE	FALSE	FALSE	FALSE	FALSE	FALSE
A0A0H2UQ87	SP_1170	4.78	-4.58	9.36	9.22	4.44	-0.14	0.195	0.215	0.014	0.0153	0.229	0.97	0.368	0.789	0.0453	0.0505	0.88	1	FALSE	FALSE	TRUE	FALSE	FALSE	FALSE
A0A0H2UQ88	SP_1171	0.148	0.0242	0.123	0.29	0.142	0.166	0.417	0.893	0.497	0.116	0.435	0.361	0.627	1	0.693	0.241	1	1	FALSE	FALSE	FALSE	FALSE	FALSE	FALSE
A0A0H2UQ89	SP_1175	-1.71	0.0375	-1.75	-0.707	1	1.04	0.00454	0.947	0.0038	0.218	0.0848	0.0742	0.0269	1	0.0155	0.385	0.729	1	TRUE	FALSE	TRUE	FALSE	FALSE	FALSE
A0A0H2UQ90	ptsI	-0.286	-0.232	-0.054	-0.0916	0.195	-0.0376	0.00428	0.0183	0.569	0.336	0.0455	0.691	0.0257	0.234	0.774	0.505	0.545	1	FALSE	FALSE	FALSE	FALSE	FALSE	FALSE
A0A0H2UQ92	SP_1240	1.53	0.0626	1.47	1.7	0.171	0.234	0.633	0.984	0.647	0.596	0.957	0.942	0.845	1	0.848	0.775	1	1	FALSE	FALSE	FALSE	FALSE	FALSE	FALSE
A0A0H2UQ94	SP_1246	0.423	0.682	-0.259	0.178	-0.245	0.437	0.22	0.0514	0.449	0.603	0.474	0.205	0.399	0.421	0.641	0.781	1	1	FALSE	FALSE	FALSE	FALSE	FALSE	FALSE
A0A0H2UQA0	lacT	-0.0173	0.201	-0.218	-0.0215	-0.00411	0.196	0.972	0.681	0.656	0.965	0.993	0.687	1	1	0.855	1	1	1	FALSE	FALSE	FALSE	FALSE	FALSE	FALSE
A0A0H2UQA1	lacF-2	11.7	-5.7	17.4	11.4	-0.273	-5.97	0.00709	0.172	0.000143	0.0084	0.947	0.153	0.0365	0.739	0.000949	0.0322	1	1	TRUE	FALSE	TRUE	TRUE	FALSE	FALSE
A0A0H2UQA2	SP_1250	9.64	5.53	4.11	0.145	-9.49	-3.97	0.0163	0.157	0.29	0.97	0.0179	0.307	0.0644	0.711	0.463	1	0.321	1	FALSE	FALSE	FALSE	FALSE	FALSE	FALSE
A0A0H2UQA3	cutC	-0.39	-0.00954	-0.38	-0.402	-0.0125	-0.022	0.252	0.977	0.264	0.238	0.97	0.948	0.44	1	0.435	0.406	1	1	FALSE	FALSE	FALSE	FALSE	FALSE	FALSE
A0A0H2UQA4	SP_1261	6.58	0.228	6.35	6.25	-0.334	-0.107	0.0075	0.923	0.00962	0.0108	0.886	0.964	0.038	1	0.0337	0.0393	1	1	TRUE	FALSE	TRUE	TRUE	FALSE	FALSE
A0A0H2UQA6	SP_1266	15	0.377	14.6	15.1	0.133	0.51	2.08e-08	0.859	3.59e-08	1.71e-08	0.95	0.81	6.84e-07	1	6.86e-07	4.14e-07	1	1	TRUE	FALSE	TRUE	TRUE	FALSE	FALSE
A0A0H2UQB0	SP_1272	0.7	-0.0299	0.73	0.73	0.0304	0.00049	0.000222	0.862	0.000132	0.000131	0.86	0.998	0.00206	1	0.000894	0.001	1	1	FALSE	FALSE	FALSE	FALSE	FALSE	FALSE
A0A0H2UQB2	SP_1204	-0.0511	0.225	-0.276	-0.533	-0.482	-0.256	0.862	0.446	0.351	0.0768	0.108	0.387	1	0.998	0.527	0.177	0.767	1	FALSE	FALSE	FALSE	FALSE	FALSE	FALSE
A0A0H2UQB3	tarJ	0.481	0.037	0.444	0.342	-0.139	-0.102	5.18e-05	0.727	0.00015	0.00242	0.194	0.338	0.000686	1	0.000991	0.0117	0.879	1	FALSE	FALSE	FALSE	FALSE	FALSE	FALSE
A0A0H2UQB5	licC	-0.194	0.0685	-0.263	-0.222	-0.0276	0.0409	0.387	0.759	0.244	0.323	0.902	0.855	0.594	1	0.413	0.493	1	1	FALSE	FALSE	FALSE	FALSE	FALSE	FALSE
A0A0H2UQB7	SP_1280	-0.0559	0.3	-0.356	-0.319	-0.263	0.0367	0.757	0.102	0.0542	0.0827	0.15	0.839	0.953	0.587	0.129	0.186	0.8	1	FALSE	FALSE	FALSE	FALSE	FALSE	FALSE
A0A0H2UQC1	SP_1289	6.62	-0.305	6.93	6.93	0.309	0.00384	0.00558	0.893	0.0039	0.00389	0.891	0.999	0.031	1	0.0159	0.0175	1	1	TRUE	FALSE	TRUE	TRUE	FALSE	FALSE
A0A0H2UQC3	SP_1218	-0.724	-0.68	-0.0444	0.0207	0.745	0.0651	0.195	0.224	0.936	0.97	0.183	0.906	0.368	0.8	1	1	0.865	1	FALSE	FALSE	FALSE	FALSE	FALSE	FALSE
A0A0H2UQC4	SP_1221	10.7	5.83	4.86	4.77	-5.91	-0.0875	0.0142	0.169	0.249	0.258	0.162	0.983	0.059	0.727	0.418	0.426	0.817	1	FALSE	FALSE	FALSE	FALSE	FALSE	FALSE
A0A0H2UQC5	SP_1282	0.00883	0.066	-0.0572	-0.112	-0.121	-0.055	0.965	0.742	0.775	0.576	0.547	0.784	1	1	0.969	0.758	1	1	FALSE	FALSE	FALSE	FALSE	FALSE	FALSE
A0A0H2UQC6	fld	-1.18	0.341	-1.52	-1.39	-0.217	0.125	3.75e-07	0.0817	1.61e-09	1.14e-08	0.263	0.517	8.67e-06	0.539	5.16e-08	3.08e-07	0.889	1	TRUE	FALSE	TRUE	TRUE	FALSE	FALSE
A0A0H2UQC7	SP_1296	-0.373	0.183	-0.556	-0.538	-0.166	0.0176	0.0997	0.412	0.0163	0.0197	0.458	0.937	0.224	0.965	0.051	0.0602	1	1	FALSE	FALSE	FALSE	FALSE	FALSE	FALSE
A0A0H2UQD2	SP_1231	-0.389	0.198	-0.587	-0.485	-0.0964	0.101	0.0277	0.252	0.0014	0.00695	0.574	0.554	0.0899	0.83	0.00674	0.0279	1	1	FALSE	FALSE	FALSE	FALSE	FALSE	FALSE
A0A0H2UQD4	SP_1298	-0.164	-0.151	-0.0129	0.0179	0.182	0.0309	0.062	0.0846	0.88	0.834	0.0394	0.719	0.159	0.544	1	0.992	0.502	1	FALSE	FALSE	FALSE	FALSE	FALSE	FALSE
A0A0H2UQD6	SP_1232	3.13	-0.189	3.31	3.46	0.333	0.144	1.07e-13	0.494	1.93e-14	5.41e-15	0.23	0.599	2.55e-11	1	3.45e-12	1.29e-12	0.88	1	TRUE	FALSE	TRUE	TRUE	FALSE	FALSE
A0A0H2UQD7	SP_1310	4.72	-4.56	9.28	-0.273	-4.99	-9.55	0.269	0.285	0.0336	0.949	0.243	0.029	0.457	0.852	0.0862	1	0.88	0.772	FALSE	FALSE	FALSE	FALSE	FALSE	FALSE
A0A0H2UQE1	ntpK	-3.03	0	-3.03	-3.03	0	0	0.274	1	0.274	0.274	1	1	0.461	1	0.444	0.445	1	1	FALSE	FALSE	FALSE	FALSE	FALSE	FALSE
A0A0H2UQE9	SP_1339	-5.19	-4.93	-0.263	-5.19	0	-4.93	0.155	0.177	0.942	0.155	1	0.177	0.315	0.745	1	0.303	1	1	FALSE	FALSE	FALSE	FALSE	FALSE	FALSE
A0A0H2UQF2	SP_1236	10.1	-0.0605	10.2	5.26	-4.88	-4.94	0.0282	0.989	0.0273	0.244	0.279	0.273	0.0911	1	0.0738	0.411	0.896	1	FALSE	FALSE	FALSE	FALSE	FALSE	FALSE
A0A0H2UQF3	SP_1344	4.96	0.857	4.1	4.63	-0.326	0.53	0.218	0.83	0.307	0.25	0.935	0.894	0.398	1	0.479	0.418	1	1	FALSE	FALSE	FALSE	FALSE	FALSE	FALSE
A0A0H2UQF4	SP_1343	9.32	9.51	-0.19	8.56	-0.758	8.75	0.0125	0.0109	0.958	0.0209	0.832	0.0184	0.0543	0.172	1	0.0624	1	0.632	FALSE	FALSE	FALSE	FALSE	FALSE	FALSE
A0A0H2UQF6	ftsY	-0.332	0.0465	-0.378	-0.446	-0.114	-0.0674	0.00974	0.705	0.00362	0.000781	0.355	0.583	0.045	1	0.015	0.00444	0.945	1	FALSE	FALSE	FALSE	FALSE	FALSE	FALSE
A0A0H2UQG0	SP_1356	-0.307	0.168	-0.474	-0.597	-0.29	-0.122	0.00446	0.107	3.78e-05	9.07e-07	0.00694	0.235	0.0267	0.605	0.000334	1.35e-05	0.236	1	FALSE	FALSE	FALSE	FALSE	FALSE	FALSE
A0A0H2UQG1	SP_1251	10.8	0.163	10.7	11	0.142	0.305	0.0203	0.971	0.0221	0.0188	0.975	0.946	0.0723	1	0.0638	0.0588	1	1	FALSE	FALSE	FALSE	FALSE	FALSE	FALSE
A0A0H2UQG2	SP_1237	5.27	0.246	5.03	5.35	0.0776	0.323	0.247	0.957	0.27	0.241	0.986	0.943	0.434	1	0.44	0.409	1	1	FALSE	FALSE	FALSE	FALSE	FALSE	FALSE
A0A0H2UQG5	SP_1258	0.561	-0.0245	0.585	0.507	-0.0534	-0.0778	0.86	0.994	0.854	0.873	0.987	0.98	1	1	1	1	1	1	FALSE	FALSE	FALSE	FALSE	FALSE	FALSE
A0A0H2UQG7	SP_1245	-0.869	0.254	-1.12	-0.85	0.0189	0.273	2.6e-06	0.113	1.73e-08	3.77e-06	0.905	0.0898	4.97e-05	0.619	3.61e-07	4.73e-05	1	1	FALSE	FALSE	TRUE	FALSE	FALSE	FALSE
A0A0H2UQG9	pheA	0.194	-0.139	0.333	0.143	-0.0508	-0.19	0.11	0.25	0.00797	0.235	0.671	0.119	0.242	0.83	0.0286	0.403	1	1	FALSE	FALSE	FALSE	FALSE	FALSE	FALSE
A0A0H2UQH2	SP_1368	0.171	0.0458	0.125	0.139	-0.0321	0.0138	0.222	0.741	0.37	0.32	0.817	0.921	0.401	1	0.549	0.491	1	1	FALSE	FALSE	FALSE	FALSE	FALSE	FALSE
A0A0H2UQH3	SP_1380	5.93	-0.185	6.11	6.15	0.221	0.036	0.00763	0.93	0.00608	0.00582	0.917	0.986	0.0384	1	0.023	0.0241	1	1	TRUE	FALSE	TRUE	TRUE	FALSE	FALSE
A0A0H2UQH4	SP_1252	-0.635	-0.438	-0.197	-0.307	0.328	-0.109	9.13e-05	0.00449	0.18	0.0407	0.0291	0.455	0.00107	0.0986	0.332	0.106	0.415	1	FALSE	FALSE	FALSE	FALSE	FALSE	FALSE
A0A0H2UQH5	licB	10.5	-5.39	15.9	15.4	4.92	-0.477	0.000513	0.0585	1.35e-06	2.31e-06	0.0834	0.864	0.00429	0.445	1.96e-05	3.06e-05	0.72	1	TRUE	FALSE	TRUE	TRUE	FALSE	FALSE
A0A0H2UQH6	licD3	0.0352	0.0485	-0.0133	0.163	0.128	0.176	0.878	0.833	0.954	0.479	0.578	0.444	1	1	1	0.66	1	1	FALSE	FALSE	FALSE	FALSE	FALSE	FALSE
A0A0H2UQH8	SP_1259	-0.436	-0.862	0.426	0.273	0.709	-0.153	0.0864	0.00129	0.0934	0.276	0.00682	0.541	0.202	0.0459	0.199	0.448	0.236	1	FALSE	FALSE	FALSE	FALSE	FALSE	FALSE
A0A0H2UQI0	licD2	0.277	-0.121	0.398	0.263	-0.0142	-0.136	0.0453	0.369	0.00507	0.0568	0.916	0.317	0.127	0.935	0.0195	0.139	1	1	FALSE	FALSE	FALSE	FALSE	FALSE	FALSE
A0A0H2UQI3	lemA	-0.287	0.19	-0.478	-0.405	-0.118	0.0725	0.0532	0.193	0.00203	0.00773	0.417	0.617	0.142	0.765	0.00911	0.0304	1	1	FALSE	FALSE	FALSE	FALSE	FALSE	FALSE
A0A0H2UQI4	SP_1264	9.43	0.573	8.86	9.09	-0.343	0.23	0.0406	0.898	0.0536	0.048	0.939	0.959	0.116	1	0.127	0.121	1	1	FALSE	FALSE	FALSE	FALSE	FALSE	FALSE
A0A0H2UQI6	SP_1384	5.91	-0.161	6.07	11.2	5.25	5.09	0.155	0.969	0.144	0.00934	0.205	0.218	0.315	1	0.278	0.0348	0.879	1	FALSE	FALSE	FALSE	TRUE	FALSE	FALSE
A0A0H2UQI9	aldB	0.0842	-0.367	0.452	0.193	0.109	-0.259	0.532	0.0092	0.00173	0.157	0.42	0.0608	0.749	0.15	0.00804	0.305	1	0.921	FALSE	FALSE	FALSE	FALSE	FALSE	FALSE
A0A0H2UQJ0	pck	-0.501	0.323	-0.824	-0.818	-0.316	0.00636	0.0608	0.221	0.003	0.0032	0.23	0.981	0.157	0.798	0.0128	0.0148	0.88	1	FALSE	FALSE	FALSE	FALSE	FALSE	FALSE
A0A0H2UQJ2	SP_1391	0	0	0	0	0	0	1	1	1	1	1	1	1	1	1	1	1	1	FALSE	FALSE	FALSE	FALSE	FALSE	FALSE
A0A0H2UQJ3	SP_1300	8.84	5.1	3.74	8.19	-0.652	4.45	0.0275	0.193	0.338	0.0402	0.866	0.255	0.0894	0.765	0.513	0.105	1	1	FALSE	FALSE	FALSE	FALSE	FALSE	FALSE
A0A0H2UQJ5	SP_1399	0.561	0.228	0.334	0.637	0.076	0.304	0.0132	0.298	0.13	0.00542	0.726	0.167	0.0567	0.867	0.26	0.0228	1	1	FALSE	FALSE	FALSE	FALSE	FALSE	FALSE
A0A0H2UQJ6	SP_1419	-2.29	0.857	-3.15	-2.08	0.212	1.07	6.31e-08	0.0161	3.68e-11	4.36e-07	0.536	0.00325	1.75e-06	0.224	2.36e-09	7.05e-06	1	0.365	TRUE	FALSE	TRUE	TRUE	FALSE	FALSE
A0A0H2UQJ8	SP_1398	0.937	0.0586	0.878	0.887	-0.0491	0.00951	0.000101	0.787	0.000227	0.000199	0.821	0.965	0.00114	1	0.00141	0.00141	1	1	FALSE	FALSE	FALSE	FALSE	FALSE	FALSE
A0A0H2UQJ9	SP_1407	-0.32	0.787	-1.11	-0.557	-0.238	0.55	0.198	0.00262	5.85e-05	0.0281	0.336	0.0302	0.371	0.0716	0.000469	0.0791	0.926	0.772	FALSE	FALSE	TRUE	FALSE	FALSE	FALSE
A0A0H2UQK2	SP_1406	0	0	0	0	0	0	1	1	1	1	1	1	1	1	1	1	1	1	FALSE	FALSE	FALSE	FALSE	FALSE	FALSE
A0A0H2UQK3	uraA	-0.0863	0.599	-0.685	-0.547	-0.461	0.138	0.847	0.184	0.13	0.224	0.305	0.757	1	0.757	0.26	0.391	0.903	1	FALSE	FALSE	FALSE	FALSE	FALSE	FALSE
A0A0H2UQK5	SP_1431	-0.521	0.307	-0.829	-1.07	-0.547	-0.24	0.913	0.949	0.863	0.823	0.909	0.96	1	1	1	0.986	1	1	FALSE	FALSE	FALSE	FALSE	FALSE	FALSE
A0A0H2UQK8	SP_1292	10.8	0.983	9.85	9.9	-0.94	0.0425	0.0134	0.815	0.0236	0.0231	0.823	0.992	0.057	1	0.0666	0.0678	1	1	FALSE	FALSE	FALSE	FALSE	FALSE	FALSE
A0A0H2UQL1	SP_1436	0	0	0	0	0	0	1	1	1	1	1	1	1	1	1	1	1	1	FALSE	FALSE	FALSE	FALSE	FALSE	FALSE
A0A0H2UQL2	SP_1329	0	0	0	0	0	0	1	1	1	1	1	1	1	1	1	1	1	1	FALSE	FALSE	FALSE	FALSE	FALSE	FALSE
A0A0H2UQL5	SP_1428	4.76	-6.72	11.5	0	-4.76	-11.5	0.159	0.0501	0.00138	1	0.159	0.00138	0.32	0.418	0.00667	1	0.817	0.328	FALSE	FALSE	TRUE	FALSE	FALSE	FALSE
A0A0H2UQM0	SP_1435	4.43	4.43	0	0	-4.43	0	0.0182	0.0182	1	1	0.0182	1	0.068	0.234	1	1	0.321	1	FALSE	FALSE	FALSE	FALSE	FALSE	FALSE
A0A0H2UQM1	SP_1434	4.75	4.75	0	9.35	4.6	9.35	0.112	0.112	1	0.00283	0.124	0.00283	0.245	0.619	1	0.0132	0.784	0.365	FALSE	FALSE	FALSE	TRUE	FALSE	FALSE
A0A0H2UQM2	SP_1340	0	0	0	0	0	0	1	1	1	1	1	1	1	1	1	1	1	1	FALSE	FALSE	FALSE	FALSE	FALSE	FALSE
A0A0H2UQM8	SP_1460	-0.00595	-0.162	0.156	0.0208	0.0268	-0.135	0.98	0.506	0.521	0.931	0.912	0.578	1	1	0.724	1	1	1	FALSE	FALSE	FALSE	FALSE	FALSE	FALSE
A0A0H2UQN1	SP_1447	4.6	4.6	0	0	-4.6	0	0.0887	0.0887	1	1	0.0887	1	0.204	0.556	1	1	0.735	1	FALSE	FALSE	FALSE	FALSE	FALSE	FALSE
A0A0H2UQN2	SP_1325	4.52	0.276	4.25	9.18	4.66	4.94	0.179	0.934	0.207	0.00854	0.167	0.144	0.347	1	0.366	0.0325	0.823	1	FALSE	FALSE	FALSE	TRUE	FALSE	FALSE
A0A0H2UQN4	SP_1452	-0.542	-0.483	-0.0595	-0.628	-0.0859	-0.569	0.795	0.817	0.977	0.763	0.967	0.785	0.986	1	1	0.936	1	1	FALSE	FALSE	FALSE	FALSE	FALSE	FALSE
A0A0H2UQN5	SP_1453	-0.255	0.0361	-0.291	-0.316	-0.061	-0.0249	0.0361	0.759	0.0177	0.0105	0.605	0.833	0.108	1	0.0544	0.0384	1	1	FALSE	FALSE	FALSE	FALSE	FALSE	FALSE
A0A0H2UQN6	SP_1357	0.34	-0.00963	0.35	0.252	-0.088	-0.0976	0.0276	0.949	0.0238	0.0975	0.557	0.515	0.0898	1	0.0669	0.21	1	1	FALSE	FALSE	FALSE	FALSE	FALSE	FALSE
A0A0H2UQN8	SP_1472	0.232	-0.192	0.424	0.159	-0.0724	-0.264	0.353	0.441	0.0941	0.522	0.771	0.291	0.555	0.996	0.2	0.702	1	1	FALSE	FALSE	FALSE	FALSE	FALSE	FALSE
A0A0H2UQN9	trxB	0.00353	-0.57	0.573	0.526	0.522	-0.0475	0.978	8.34e-05	7.68e-05	0.000231	0.000251	0.715	1	0.00632	0.00059	0.00159	0.0227	1	FALSE	FALSE	FALSE	FALSE	FALSE	FALSE
A0A0H2UQP1	SP_1365	0.608	-0.0408	0.648	0.485	-0.123	-0.164	0.00514	0.843	0.00302	0.023	0.55	0.427	0.029	1	0.0128	0.0678	1	1	FALSE	FALSE	FALSE	FALSE	FALSE	FALSE
A0A0H2UQP4	ogt	0.197	1.33	-1.13	-1.13	-1.33	0.000545	0.642	0.00311	0.0105	0.0105	0.00312	0.999	0.854	0.0763	0.036	0.0385	0.149	1	FALSE	FALSE	TRUE	TRUE	FALSE	FALSE
A0A0H2UQP5	SP_1464	0.0413	0.526	-0.485	-0.0266	-0.0678	0.458	0.931	0.275	0.314	0.956	0.887	0.341	1	0.841	0.488	1	1	1	FALSE	FALSE	FALSE	FALSE	FALSE	FALSE
A0A0H2UQP6	aroK	-0.362	0.769	-1.13	-1.03	-0.672	0.0969	0.322	0.0394	0.00332	0.00675	0.0699	0.789	0.518	0.369	0.0139	0.0273	0.662	1	FALSE	FALSE	TRUE	TRUE	FALSE	FALSE
A0A0H2UQP9	SP_1471	-0.359	-0.148	-0.211	-0.198	0.161	0.0126	0.081	0.463	0.299	0.328	0.427	0.95	0.193	1	0.47	0.497	1	1	FALSE	FALSE	FALSE	FALSE	FALSE	FALSE
A0A0H2UQQ0	SP_1470	0.396	-0.307	0.702	0.634	0.238	-0.0685	0.00487	0.026	5.38e-06	2.66e-05	0.0797	0.607	0.0281	0.282	6.42e-05	0.000253	0.712	1	FALSE	FALSE	FALSE	FALSE	FALSE	FALSE
A0A0H2UQQ1	SP_1381	0.00253	-0.111	0.114	0.24	0.238	0.126	0.986	0.446	0.435	0.105	0.109	0.389	1	0.998	0.626	0.224	0.767	1	FALSE	FALSE	FALSE	FALSE	FALSE	FALSE
A0A0H2UQQ3	pgdA	0.0998	0.304	-0.204	-0.0657	-0.165	0.138	0.718	0.275	0.461	0.812	0.549	0.617	0.92	0.841	0.655	0.976	1	1	FALSE	FALSE	FALSE	FALSE	FALSE	FALSE
A0A0H2UQQ5	SP_1478	-0.607	0.504	-1.11	-0.845	-0.238	0.266	0.0966	0.165	0.0035	0.023	0.509	0.459	0.218	0.72	0.0145	0.0678	1	1	FALSE	FALSE	TRUE	FALSE	FALSE	FALSE
A0A0H2UQQ6	potC	20.8	0.156	20.6	20.7	-0.0773	0.0792	5.27e-44	0.521	6.95e-44	6.04e-44	0.751	0.745	2.93e-41	1	3.86e-41	3.36e-41	1	1	TRUE	FALSE	TRUE	TRUE	FALSE	FALSE
A0A0H2UQQ9	SP_1483	0.749	-0.0651	0.815	0.703	-0.0465	-0.112	4.3e-08	0.554	7e-09	1.6e-07	0.672	0.313	1.33e-06	1	1.69e-07	2.93e-06	1	1	FALSE	FALSE	FALSE	FALSE	FALSE	FALSE
A0A0H2UQR2	SP_1504	-0.592	0.122	-0.714	-0.738	-0.146	-0.0234	0.0165	0.607	0.00445	0.00342	0.54	0.921	0.0645	1	0.0177	0.0156	1	1	FALSE	FALSE	FALSE	FALSE	FALSE	FALSE
A0A0H2UQR5	SP_1491	0.375	0.267	0.109	-0.0957	-0.471	-0.204	0.0639	0.183	0.583	0.629	0.0217	0.305	0.163	0.757	0.785	0.807	0.338	1	FALSE	FALSE	FALSE	FALSE	FALSE	FALSE
A0A0H2UQR7	SP_1519	0.00845	0.65	-0.641	-0.511	-0.519	0.13	0.975	0.0199	0.0215	0.0634	0.0594	0.628	1	0.24	0.0623	0.152	0.623	1	FALSE	FALSE	FALSE	FALSE	FALSE	FALSE
A0A0H2UQS0	SP_1366	-0.141	0.0213	-0.162	-0.147	-0.00634	0.015	0.586	0.934	0.531	0.569	0.98	0.954	0.8	1	0.734	0.751	1	1	FALSE	FALSE	FALSE	FALSE	FALSE	FALSE
A0A0H2UQS2	SP_1525	0.0275	-0.14	0.167	0.112	0.084	-0.0557	0.829	0.275	0.193	0.383	0.51	0.661	1	0.841	0.351	0.558	1	1	FALSE	FALSE	FALSE	FALSE	FALSE	FALSE
A0A0H2UQS3	SP_1502	0.438	0.169	0.269	0.278	-0.161	0.00839	0.0758	0.485	0.269	0.255	0.507	0.972	0.184	1	0.44	0.423	1	1	FALSE	FALSE	FALSE	FALSE	FALSE	FALSE
A0A0H2UQS6	SP_1421	-0.196	-0.188	-0.00802	-0.174	0.0216	-0.166	0.0239	0.0299	0.924	0.043	0.797	0.0529	0.0822	0.307	1	0.111	1	0.856	FALSE	FALSE	FALSE	FALSE	FALSE	FALSE
A0A0H2UQS7	SP_1536	-0.196	0.0221	-0.218	-0.207	-0.0117	0.0103	0.217	0.888	0.171	0.192	0.94	0.947	0.396	1	0.317	0.353	1	1	FALSE	FALSE	FALSE	FALSE	FALSE	FALSE
A0A0H2UQS8	mltG	-0.715	0.217	-0.932	-1.05	-0.338	-0.121	0.000406	0.245	1.15e-05	1.49e-06	0.0738	0.514	0.00347	0.829	0.000123	2.09e-05	0.688	1	FALSE	FALSE	FALSE	TRUE	FALSE	FALSE
A0A0H2UQT1	amy	0.0174	-0.0197	0.0371	0.139	0.121	0.102	0.945	0.938	0.883	0.582	0.63	0.687	1	1	1	0.763	1	1	FALSE	FALSE	FALSE	FALSE	FALSE	FALSE
A0A0H2UQT2	SP_1546	-0.176	0.301	-0.478	-0.373	-0.197	0.104	0.46	0.211	0.0507	0.123	0.411	0.662	0.675	0.786	0.122	0.252	1	1	FALSE	FALSE	FALSE	FALSE	FALSE	FALSE
A0A0H2UQT3	SP_1524	0.299	-0.186	0.485	0.465	0.166	-0.0198	0.0391	0.193	0.00136	0.00201	0.243	0.888	0.114	0.765	0.00661	0.00993	0.88	1	FALSE	FALSE	FALSE	FALSE	FALSE	FALSE
A0A0H2UQT9	SP_1533	-0.623	-0.00079	-0.622	-0.496	0.127	0.126	0.0172	0.997	0.0173	0.0544	0.615	0.617	0.0661	1	0.0537	0.134	1	1	FALSE	FALSE	FALSE	FALSE	FALSE	FALSE
A0A0H2UQU0	SP_1531	-1.22	0.208	-1.43	-1.52	-0.302	-0.0938	0.0516	0.733	0.0239	0.0165	0.621	0.878	0.139	1	0.0669	0.0537	1	1	FALSE	FALSE	FALSE	FALSE	FALSE	FALSE
A0A0H2UQU1	SP_1395	-0.306	0.035	-0.341	-0.351	-0.0457	-0.0107	0.033	0.801	0.0183	0.0152	0.743	0.939	0.1	1	0.0555	0.0503	1	1	FALSE	FALSE	FALSE	FALSE	FALSE	FALSE
A0A0H2UQU4	dacA	0.585	0.0349	0.55	0.495	-0.09	-0.0552	0.001	0.833	0.00182	0.00452	0.586	0.738	0.00764	1	0.00835	0.0198	1	1	FALSE	FALSE	FALSE	FALSE	FALSE	FALSE
A0A0H2UQU5	SP_1545	16.5	-0.174	16.6	16.1	-0.327	-0.501	1.68e-08	0.94	1.33e-08	2.59e-08	0.887	0.828	5.82e-07	1	2.92e-07	5.99e-07	1	1	TRUE	FALSE	TRUE	TRUE	FALSE	FALSE
A0A0H2UQU6	SP_1403	5.84	-0.253	6.09	6.32	0.477	0.224	0.0191	0.916	0.0148	0.0117	0.842	0.925	0.0693	1	0.0468	0.042	1	1	FALSE	FALSE	TRUE	TRUE	FALSE	FALSE
A0A0H2UQU7	SP_1450	-0.0166	-0.0586	0.0419	0.206	0.222	0.164	0.97	0.894	0.924	0.639	0.612	0.709	1	1	1	0.816	1	1	FALSE	FALSE	FALSE	FALSE	FALSE	FALSE
A0A0H2UQV0	SP_1550	-5.61	0.115	-5.72	-5.6	0.00395	0.119	0.178	0.978	0.17	0.178	0.999	0.977	0.346	1	0.315	0.337	1	1	FALSE	FALSE	FALSE	FALSE	FALSE	FALSE
A0A0H2UQV1	SP_1410	-0.584	0.206	-0.79	-0.822	-0.238	-0.0315	0.0411	0.459	0.00684	0.00508	0.394	0.91	0.117	1	0.0253	0.0215	0.988	1	FALSE	FALSE	FALSE	FALSE	FALSE	FALSE
A0A0H2UQV3	SP_1558	-0.14	0.144	-0.283	-0.48	-0.34	-0.197	0.372	0.358	0.0747	0.00362	0.0338	0.21	0.576	0.925	0.166	0.0164	0.449	1	FALSE	FALSE	FALSE	FALSE	FALSE	FALSE
A0A0H2UQV5	SP_1560	-0.554	0.0658	-0.62	-0.89	-0.336	-0.27	0.0532	0.814	0.0316	0.00278	0.234	0.337	0.142	1	0.0818	0.013	0.88	1	FALSE	FALSE	FALSE	FALSE	FALSE	FALSE
A0A0H2UQV6	SP_1422	4.65	10.3	-5.63	-0.201	-4.85	5.43	0.338	0.0386	0.248	0.967	0.318	0.265	0.537	0.366	0.418	1	0.911	1	FALSE	FALSE	FALSE	FALSE	FALSE	FALSE
A0A0H2UQV7	SP_1461	0.301	0.000814	0.301	0.271	-0.0301	-0.0293	0.195	0.997	0.196	0.242	0.896	0.899	0.367	1	0.354	0.409	1	1	FALSE	FALSE	FALSE	FALSE	FALSE	FALSE
A0A0H2UQW0	SP_1572	-0.347	0.29	-0.637	-0.398	-0.0517	0.239	0.0846	0.146	0.00243	0.0489	0.793	0.23	0.199	0.689	0.0106	0.122	1	1	FALSE	FALSE	FALSE	FALSE	FALSE	FALSE
A0A0H2UQW2	SP_1466	-9.96	-4.46	-5.49	-5.64	4.31	-0.15	0.0826	0.429	0.331	0.319	0.444	0.979	0.195	0.984	0.507	0.49	1	1	FALSE	FALSE	FALSE	FALSE	FALSE	FALSE
A0A0H2UQW4	SP_1433	4.33	10.6	-6.3	-0.849	-5.18	5.45	0.359	0.0284	0.185	0.857	0.273	0.25	0.561	0.299	0.338	1	0.893	1	FALSE	FALSE	FALSE	FALSE	FALSE	FALSE
A0A0H2UQW7	SP_1588	0.345	-0.0728	0.418	0.343	-0.00204	-0.0748	0.0319	0.641	0.0104	0.0328	0.99	0.631	0.0982	1	0.0357	0.0896	1	1	FALSE	FALSE	FALSE	FALSE	FALSE	FALSE
A0A0H2UQW8	phnA	-0.981	-0.231	-0.75	-0.863	0.119	-0.112	1.74e-05	0.253	0.000565	0.000107	0.555	0.576	0.000273	0.83	0.00301	0.000856	1	1	FALSE	FALSE	FALSE	FALSE	FALSE	FALSE
A0A0H2UQW9	SP_1476	11.3	-0.696	12	11.8	0.451	-0.246	0.00123	0.83	0.000666	0.000828	0.89	0.94	0.0091	1	0.00348	0.00468	1	1	TRUE	FALSE	TRUE	TRUE	FALSE	FALSE
A0A0H2UQX1	SP_1587	15	0.76	14.2	14.7	-0.26	0.5	9.53e-05	0.825	0.000186	0.00012	0.94	0.884	0.0011	1	0.00119	0.000947	1	1	TRUE	FALSE	TRUE	TRUE	FALSE	FALSE
A0A0H2UQX6	SP_1608	0.362	-0.463	0.825	0.748	0.386	-0.0763	0.0294	0.0063	8.63e-06	3.75e-05	0.0206	0.636	0.0931	0.117	9.78e-05	0.000345	0.331	1	FALSE	FALSE	FALSE	FALSE	FALSE	FALSE
A0A0H2UQX7	SP_1601	0.554	0.556	-0.00167	0.146	-0.408	0.148	0.896	0.896	1	0.972	0.923	0.972	1	1	1	1	1	1	FALSE	FALSE	FALSE	FALSE	FALSE	FALSE
A0A0H2UQX8	SP_1488	0	0	0	0	0	0	1	1	1	1	1	1	1	1	1	1	1	1	FALSE	FALSE	FALSE	FALSE	FALSE	FALSE
A0A0H2UQX9	SP_1451	0.325	0.203	0.122	0.447	0.122	0.324	0.0382	0.188	0.424	0.00541	0.425	0.0384	0.111	0.761	0.612	0.0228	1	0.786	FALSE	FALSE	FALSE	FALSE	FALSE	FALSE
A0A0H2UQY0	SP_1600	1.46	-0.0425	1.5	1.53	0.0751	0.0325	4.74e-09	0.826	2.44e-09	1.48e-09	0.697	0.866	2.73e-07	1	7.15e-08	5.12e-08	1	1	TRUE	FALSE	TRUE	TRUE	FALSE	FALSE
A0A0H2UQY1	SP_1617	0	0	0	0	0	0	1	1	1	1	1	1	1	1	1	1	1	1	FALSE	FALSE	FALSE	FALSE	FALSE	FALSE
A0A0H2UQY5	SP_1606	0.557	0.328	0.229	0.438	-0.118	0.21	0.00246	0.0631	0.19	0.0147	0.494	0.228	0.0157	0.468	0.347	0.0492	1	1	FALSE	FALSE	FALSE	FALSE	FALSE	FALSE
A0A0H2UQY7	aatB	-0.544	0.111	-0.655	-1.03	-0.488	-0.377	0.00895	0.575	0.00201	6.85e-06	0.0179	0.0635	0.043	1	0.00906	7.71e-05	0.321	0.936	FALSE	FALSE	FALSE	TRUE	FALSE	FALSE
A0A0H2UQZ2	SP_1505	0.94	-0.00513	0.945	0.892	-0.0481	-0.0533	0.00565	0.987	0.00541	0.00832	0.881	0.869	0.0311	1	0.0207	0.0319	1	1	FALSE	FALSE	FALSE	FALSE	FALSE	FALSE
A0A0H2UQZ3	SP_1630	0	0	0	0	0	0	1	1	1	1	1	1	1	1	1	1	1	1	FALSE	FALSE	FALSE	FALSE	FALSE	FALSE
A0A0H2UQZ5	SP_1620	0	0	0	0	0	0	1	1	1	1	1	1	1	1	1	1	1	1	FALSE	FALSE	FALSE	FALSE	FALSE	FALSE
A0A0H2UQZ7	SP_1520	-0.37	-10.2	9.81	4.23	4.6	-5.59	0.933	0.0248	0.0301	0.337	0.297	0.207	1	0.277	0.0788	0.506	0.903	1	FALSE	FALSE	FALSE	FALSE	FALSE	FALSE
A0A0H2UQZ8	SP_1636	0.602	-0.0691	0.671	0.546	-0.0554	-0.124	0.000116	0.624	2.59e-05	0.000377	0.694	0.378	0.00127	1	0.00025	0.00238	1	1	FALSE	FALSE	FALSE	FALSE	FALSE	FALSE
A0A0H2UQZ9	SP_1477	13.1	-1.22	14.3	17.8	4.69	3.47	0.00219	0.762	0.000933	7.23e-05	0.247	0.39	0.0144	1	0.00474	0.000615	0.88	1	TRUE	FALSE	TRUE	TRUE	FALSE	FALSE
A0A0H2UR03	SP_1641	5.28	4.79	0.489	0.632	-4.65	0.143	0.209	0.253	0.906	0.879	0.268	0.973	0.385	0.83	1	1	0.893	1	FALSE	FALSE	FALSE	FALSE	FALSE	FALSE
A0A0H2UR04	SP_1482	-0.573	0.0657	-0.638	-0.0858	0.487	0.553	0.0116	0.762	0.00536	0.693	0.03	0.0146	0.0515	1	0.0205	0.865	0.424	0.632	FALSE	FALSE	FALSE	FALSE	FALSE	FALSE
A0A0H2UR05	SP_1640	16	-0.292	16.3	16.2	0.174	-0.118	2.22e-10	0.876	1.41e-10	1.69e-10	0.926	0.95	1.95e-08	1	6.92e-09	9.73e-09	1	1	TRUE	FALSE	TRUE	TRUE	FALSE	FALSE
A0A0H2UR06	SP_1634	0.57	-0.146	0.716	0.592	0.022	-0.124	0.000493	0.336	2.66e-05	0.000321	0.884	0.413	0.00415	0.905	0.000253	0.00209	1	1	FALSE	FALSE	FALSE	FALSE	FALSE	FALSE
A0A0H2UR08	pepO	-0.00375	0.0763	-0.08	-0.0433	-0.0396	0.0367	0.984	0.68	0.666	0.815	0.831	0.843	1	1	0.864	0.979	1	1	FALSE	FALSE	FALSE	FALSE	FALSE	FALSE
A0A0H2UR09	SP_1646	0.542	-0.273	0.815	-0.508	-1.05	-1.32	0.415	0.68	0.223	0.444	0.119	0.0514	0.626	1	0.387	0.629	0.773	0.846	FALSE	FALSE	FALSE	FALSE	FALSE	FALSE
A0A0H2UR10	SP_1537	-1.18	-0.366	-0.814	-1.39	-0.215	-0.581	0.00023	0.213	0.00776	2.44e-05	0.462	0.0518	0.0021	0.788	0.0281	0.000239	1	0.846	TRUE	FALSE	FALSE	TRUE	FALSE	FALSE
A0A0H2UR17	SP_1501	0.156	0.138	0.0188	0.0123	-0.144	-0.0065	0.265	0.326	0.892	0.929	0.304	0.963	0.452	0.895	1	1	0.903	1	FALSE	FALSE	FALSE	FALSE	FALSE	FALSE
A0A0H2UR18	ylmH	21.7	5.76	16	21.5	-0.214	5.55	7e-12	0.0127	1.35e-08	9.14e-12	0.923	0.0162	1.41e-09	0.195	2.93e-07	7.62e-10	1	0.632	TRUE	FALSE	TRUE	TRUE	FALSE	FALSE
A0A0H2UR19	divIVA	-0.677	0.174	-0.851	-0.884	-0.206	-0.0327	0.0134	0.509	0.00237	0.00168	0.433	0.901	0.0568	1	0.0103	0.00854	1	1	FALSE	FALSE	FALSE	FALSE	FALSE	FALSE
A0A0H2UR23	SP_1668	0	-5.21	5.21	0	0	-5.21	1	0.0184	0.0184	1	1	0.0184	1	0.234	0.0555	1	1	0.632	FALSE	FALSE	FALSE	FALSE	FALSE	FALSE
A0A0H2UR28	SP_1676	0.471	0.0744	0.397	0.461	-0.0101	0.0643	0.331	0.877	0.412	0.341	0.983	0.894	0.528	1	0.599	0.51	1	1	FALSE	FALSE	FALSE	FALSE	FALSE	FALSE
A0A0H2UR31	SP_1529	0.797	0.0308	0.766	0.723	-0.074	-0.0432	0.000141	0.87	0.000229	0.00045	0.695	0.819	0.00143	1	0.00141	0.00279	1	1	FALSE	FALSE	FALSE	FALSE	FALSE	FALSE
A0A0H2UR33	SP_1681	5.81	0.369	5.44	5.63	-0.181	0.188	0.0133	0.87	0.0198	0.0162	0.936	0.933	0.0567	1	0.0589	0.0527	1	1	FALSE	FALSE	FALSE	FALSE	FALSE	FALSE
A0A0H2UR34	SP_1583	-0.425	-0.181	-0.245	-0.363	0.0622	-0.118	0.0294	0.342	0.2	0.0607	0.742	0.532	0.0931	0.912	0.36	0.147	1	1	FALSE	FALSE	FALSE	FALSE	FALSE	FALSE
A0A0H2UR35	SP_1680	0.38	-0.666	1.05	1.15	0.775	0.109	0.0741	0.00267	1.19e-05	2.33e-06	0.000612	0.602	0.182	0.0716	0.000126	3.06e-05	0.0392	1	FALSE	FALSE	TRUE	TRUE	FALSE	FALSE
A0A0H2UR36	SP_1538	-0.459	-0.0095	-0.449	-0.554	-0.0957	-0.105	0.000205	0.932	0.000264	1.52e-05	0.395	0.351	0.00196	1	0.00159	0.000159	0.99	1	FALSE	FALSE	FALSE	FALSE	FALSE	FALSE
A0A0H2UR39	gatD	-0.0683	-0.436	0.367	0.271	0.339	-0.0965	0.577	0.000965	0.00451	0.0319	0.00823	0.432	0.791	0.0383	0.0179	0.0878	0.258	1	FALSE	FALSE	FALSE	FALSE	FALSE	FALSE
A0A0H2UR40	SP_1674	0.0305	-0.0618	0.0923	-0.0676	-0.0981	-0.16	0.856	0.714	0.584	0.688	0.561	0.345	1	1	0.786	0.862	1	1	FALSE	FALSE	FALSE	FALSE	FALSE	FALSE
A0A0H2UR41	def-2	0.0503	-0.414	0.465	0.523	0.473	0.0582	0.816	0.0615	0.0371	0.0199	0.0342	0.788	1	0.462	0.0936	0.0606	0.449	1	FALSE	FALSE	FALSE	FALSE	FALSE	FALSE
A0A0H2UR48	SP_1684	13.5	9	4.53	8.48	-5.06	3.95	0.000187	0.00889	0.173	0.0133	0.129	0.234	0.00185	0.15	0.319	0.0462	0.787	1	TRUE	FALSE	FALSE	TRUE	FALSE	FALSE
A0A0H2UR49	SP_1604	-0.829	0.0444	-0.874	-1.89	-1.06	-1.01	0.0945	0.927	0.0787	0.000389	0.0351	0.043	0.214	1	0.173	0.00243	0.457	0.797	FALSE	FALSE	FALSE	TRUE	FALSE	FALSE
A0A0H2UR51	SP_1704	5.98	0.369	5.61	5.61	-0.368	0.00156	0.202	0.936	0.23	0.23	0.937	1	0.375	1	0.397	0.398	1	1	FALSE	FALSE	FALSE	FALSE	FALSE	FALSE
A0A0H2UR52	SP_1567	-0.483	0.371	-0.855	-0.778	-0.295	0.0765	0.0105	0.0452	2.89e-05	0.000106	0.108	0.672	0.0475	0.402	0.000268	0.000851	0.767	1	FALSE	FALSE	FALSE	FALSE	FALSE	FALSE
A0A0H2UR55	SP_1715	-0.444	-0.00223	-0.442	-0.511	-0.0672	-0.0695	0.0251	0.991	0.0258	0.0107	0.726	0.717	0.0846	1	0.0708	0.039	1	1	FALSE	FALSE	FALSE	FALSE	FALSE	FALSE
A0A0H2UR59	SP_1618	4.47	0.655	3.82	4.55	0.0841	0.74	0.146	0.829	0.213	0.139	0.978	0.808	0.3	1	0.375	0.278	1	1	FALSE	FALSE	FALSE	FALSE	FALSE	FALSE
A0A0H2UR60	SP_1716	0.738	-0.00636	0.744	0.666	-0.0725	-0.0789	0.0285	0.984	0.0272	0.0469	0.824	0.809	0.0911	1	0.0735	0.119	1	1	FALSE	FALSE	FALSE	FALSE	FALSE	FALSE
A0A0H2UR62	scrK	0.301	-0.101	0.403	0.233	-0.0681	-0.169	0.0185	0.413	0.0022	0.0643	0.581	0.174	0.0683	0.965	0.00977	0.153	1	1	FALSE	FALSE	FALSE	FALSE	FALSE	FALSE
A0A0H2UR63	SP_1625	9.66	-5.5	15.2	15	5.34	-0.157	0.012	0.141	0.000192	0.000218	0.153	0.966	0.0527	0.676	0.00122	0.00152	0.804	1	FALSE	FALSE	TRUE	TRUE	FALSE	FALSE
A0A0H2UR65	SP_1722	0.0677	0.269	-0.201	-0.307	-0.375	-0.106	0.759	0.228	0.365	0.169	0.0954	0.63	0.956	0.806	0.544	0.322	0.757	1	FALSE	FALSE	FALSE	FALSE	FALSE	FALSE
A0A0H2UR66	SP_1726	-0.482	0.0909	-0.573	-0.5	-0.0184	0.0725	0.0147	0.632	0.00432	0.0116	0.923	0.702	0.0602	1	0.0173	0.0418	1	1	FALSE	FALSE	FALSE	FALSE	FALSE	FALSE
A0A0H2UR67	pepQ	0.0123	0.0515	-0.0393	0.154	0.142	0.193	0.93	0.712	0.778	0.273	0.313	0.171	1	1	0.971	0.445	0.907	1	FALSE	FALSE	FALSE	FALSE	FALSE	FALSE
A0A0H2UR70	SP_1714	-0.122	-0.127	0.00546	-0.000345	0.121	-0.0058	0.623	0.608	0.982	0.999	0.624	0.981	0.836	1	1	1	1	1	FALSE	FALSE	FALSE	FALSE	FALSE	FALSE
A0A0H2UR71	SP_1733	-0.588	0.617	-1.21	-0.616	-0.0275	0.59	0.041	0.0324	0.000107	0.0329	0.922	0.0404	0.117	0.325	0.000766	0.0896	1	0.793	FALSE	FALSE	TRUE	FALSE	FALSE	FALSE
A0A0H2UR72	SP_1598	0.0846	-0.6	0.685	0.616	0.531	-0.0691	0.725	0.0164	0.00676	0.014	0.0322	0.774	0.923	0.224	0.0251	0.0474	0.447	1	FALSE	FALSE	FALSE	FALSE	FALSE	FALSE
A0A0H2UR73	SP_1637	0.427	-0.375	0.803	0.752	0.324	-0.0508	0.0104	0.023	1.14e-05	3.06e-05	0.0474	0.75	0.0473	0.264	0.000123	0.00029	0.555	1	FALSE	FALSE	FALSE	FALSE	FALSE	FALSE
A0A0H2UR74	rsmB	0.655	0.0144	0.641	0.557	-0.0982	-0.0839	2.24e-05	0.916	3.11e-05	0.000203	0.471	0.538	0.000343	1	0.000283	0.00143	1	1	FALSE	FALSE	FALSE	FALSE	FALSE	FALSE
A0A0H2UR75	SP_1743	0.601	-0.543	1.14	0.79	0.189	-0.354	0.0015	0.00371	1.25e-07	6.41e-05	0.287	0.0507	0.0105	0.087	2.14e-06	0.000562	0.896	0.846	FALSE	FALSE	TRUE	FALSE	FALSE	FALSE
A0A0H2UR76	fer	-0.563	-0.518	-0.0452	0.0317	0.595	0.077	0.0469	0.0665	0.87	0.908	0.0364	0.78	0.13	0.484	1	1	0.47	1	FALSE	FALSE	FALSE	FALSE	FALSE	FALSE
A0A0H2UR77	SP_1720	11.3	0.218	11.1	11.1	-0.272	-0.0541	0.000103	0.934	0.000133	0.000141	0.918	0.984	0.00116	1	0.000895	0.00107	1	1	TRUE	FALSE	TRUE	TRUE	FALSE	FALSE
A0A0H2UR78	SP_1750	0.238	0.17	0.0675	0.113	-0.125	0.045	0.199	0.355	0.713	0.54	0.495	0.806	0.372	0.925	0.911	0.721	1	1	FALSE	FALSE	FALSE	FALSE	FALSE	FALSE
A0A0H2UR83	SP_1756	4.8	4.8	0	0	-4.8	0	0.0183	0.0183	1	1	0.0183	1	0.068	0.234	1	1	0.321	1	FALSE	FALSE	FALSE	FALSE	FALSE	FALSE
A0A0H2UR84	psaB	0.822	-0.0254	0.847	0.913	0.0914	0.066	0.00607	0.929	0.0048	0.00257	0.748	0.816	0.0329	1	0.0187	0.0123	1	1	FALSE	FALSE	FALSE	FALSE	FALSE	FALSE
A0A0H2UR85	SP_1619	0	0	0	5.51	5.51	5.51	1	1	1	0.0184	0.0184	0.0184	1	1	1	0.0582	0.321	0.632	FALSE	FALSE	FALSE	FALSE	FALSE	FALSE
A0A0H2UR86	SP_1751	-0.848	-0.347	-0.501	-0.412	0.436	0.0894	0.116	0.515	0.348	0.44	0.413	0.866	0.251	1	0.524	0.624	1	1	FALSE	FALSE	FALSE	FALSE	FALSE	FALSE
A0A0H2UR87	SP_1731	0.156	-0.336	0.491	0.429	0.273	-0.0628	0.274	0.0217	0.00121	0.00413	0.059	0.656	0.461	0.253	0.00597	0.0183	0.623	1	FALSE	FALSE	FALSE	FALSE	FALSE	FALSE
A0A0H2UR89	SP_1627	0	-4.56	4.56	10.4	10.4	5.83	1	0.143	0.143	0.00159	0.00159	0.0634	1	0.679	0.278	0.00814	0.0948	0.936	FALSE	FALSE	FALSE	TRUE	FALSE	FALSE
A0A0H2UR92	SP_1741	10.3	5.16	5.16	10	-0.298	4.86	0.0267	0.256	0.256	0.0311	0.947	0.284	0.0883	0.83	0.425	0.0863	1	1	FALSE	FALSE	FALSE	FALSE	FALSE	FALSE
A0A0H2UR94	SP_1633	0.636	-0.618	1.25	1.21	0.571	-0.047	0.000208	0.00029	1.01e-09	2.49e-09	0.000701	0.762	0.00196	0.0179	3.43e-08	8.13e-08	0.0433	1	FALSE	FALSE	TRUE	TRUE	FALSE	FALSE
A0A0H2UR95	ylmG	16	5.59	10.4	15.9	-0.163	5.42	0.000218	0.161	0.0112	0.000247	0.967	0.173	0.00204	0.715	0.0378	0.00168	1	1	TRUE	FALSE	TRUE	TRUE	FALSE	FALSE
A0A0H2UR98	SP_1775	0.12	0.552	-0.432	-0.546	-0.666	-0.113	0.643	0.0378	0.1	0.0401	0.0135	0.661	0.854	0.363	0.211	0.105	0.303	1	FALSE	FALSE	FALSE	FALSE	FALSE	FALSE
A0A0H2URA2	SP_1781	-0.397	0.106	-0.503	-0.343	0.054	0.16	0.0177	0.511	0.00325	0.0385	0.737	0.323	0.0669	1	0.0136	0.103	1	1	FALSE	FALSE	FALSE	FALSE	FALSE	FALSE
A0A0H2URA3	glyB	10.8	0.227	10.6	10.3	-0.491	-0.263	0.0114	0.956	0.0131	0.0154	0.904	0.949	0.0511	1	0.0428	0.0505	1	1	FALSE	FALSE	TRUE	FALSE	FALSE	FALSE
A0A0H2URA5	SP_1787	10.4	0.257	10.1	10.3	-0.0745	0.182	0.0507	0.96	0.0564	0.0523	0.988	0.972	0.137	1	0.133	0.13	1	1	FALSE	FALSE	FALSE	FALSE	FALSE	FALSE
A0A0H2URA6	SP_1761	5.74	5.4	0.341	5.81	0.066	5.47	0.22	0.248	0.941	0.215	0.989	0.242	0.399	0.83	1	0.38	1	1	FALSE	FALSE	FALSE	FALSE	FALSE	FALSE
A0A0H2URA7	SP_1677	16.2	4.34	11.8	12.4	-3.79	0.548	1.61e-05	0.192	0.000851	0.000526	0.253	0.867	0.000258	0.765	0.00439	0.0032	0.882	1	TRUE	FALSE	TRUE	TRUE	FALSE	FALSE
A0A0H2URA9	trx	-0.1	0.624	-0.725	-0.575	-0.475	0.15	0.564	0.00089	0.000163	0.00198	0.00919	0.392	0.779	0.0365	0.00108	0.0098	0.269	1	FALSE	FALSE	FALSE	FALSE	FALSE	FALSE
A0A0H2URB1	glyD	5.45	-0.0212	5.47	5.48	0.027	0.00583	0.24	0.996	0.239	0.238	0.995	0.999	0.425	1	0.407	0.406	1	1	FALSE	FALSE	FALSE	FALSE	FALSE	FALSE
A0A0H2URB2	SP_1682	-0.187	-5.75	5.56	5.78	5.96	0.215	0.967	0.211	0.226	0.209	0.195	0.962	1	0.786	0.391	0.375	0.879	1	FALSE	FALSE	FALSE	FALSE	FALSE	FALSE
A0A0H2URB3	SP_1783	5.66	-0.239	5.89	5.91	0.254	0.015	0.0155	0.915	0.0119	0.0117	0.91	0.995	0.0622	1	0.0397	0.042	1	1	FALSE	FALSE	TRUE	TRUE	FALSE	FALSE
A0A0H2URB6	SP_1774	0.262	-0.506	0.768	0.654	0.393	-0.113	0.0622	0.00067	1.97e-06	2.6e-05	0.00654	0.41	0.159	0.0313	2.65e-05	0.000249	0.236	1	FALSE	FALSE	FALSE	FALSE	FALSE	FALSE
A0A0H2URB8	ylmE	0.299	-0.31	0.609	0.538	0.239	-0.0709	0.539	0.524	0.214	0.271	0.623	0.884	0.754	1	0.376	0.442	1	1	FALSE	FALSE	FALSE	FALSE	FALSE	FALSE
A0A0H2URC1	SP_1696	15.1	-1.4	16.5	16.8	1.67	0.277	0.000306	0.715	0.000102	8.22e-05	0.661	0.942	0.00271	1	0.000749	0.000692	1	1	TRUE	FALSE	TRUE	TRUE	FALSE	FALSE
A0A0H2URC3	murF	-0.27	-0.281	0.0112	-0.0428	0.227	-0.054	0.2	0.182	0.957	0.837	0.279	0.795	0.372	0.757	1	0.992	0.896	1	FALSE	FALSE	FALSE	FALSE	FALSE	FALSE
A0A0H2URC4	SP_1809	9.55	-0.379	9.93	-0.416	-9.96	-10.3	0.0262	0.927	0.0211	0.92	0.0207	0.0166	0.0868	1	0.0615	1	0.331	0.632	FALSE	FALSE	FALSE	FALSE	FALSE	FALSE
A0A0H2URC6	SP_1705	0	0	0	0	0	0	1	1	1	1	1	1	1	1	1	1	1	1	FALSE	FALSE	FALSE	FALSE	FALSE	FALSE
A0A0H2URC7	SP_1786	4.99	0.13	4.86	5	0.0129	0.143	0.323	0.979	0.336	0.322	0.998	0.977	0.519	1	0.513	0.491	1	1	FALSE	FALSE	FALSE	FALSE	FALSE	FALSE
A0A0H2URD1	SP_1683	-0.206	0.369	-0.575	-0.546	-0.34	0.0292	0.58	0.323	0.128	0.147	0.362	0.937	0.794	0.891	0.256	0.29	0.957	1	FALSE	FALSE	FALSE	FALSE	FALSE	FALSE
A0A0H2URD4	SP_1824	4.05	-5.16	9.21	-0.139	-4.19	-9.35	0.256	0.15	0.0126	0.969	0.24	0.0114	0.444	0.698	0.0415	1	0.88	0.56	FALSE	FALSE	TRUE	FALSE	FALSE	FALSE
A0A0H2URD5	SP_1804	-0.155	5.37	-5.53	-0.0381	0.117	5.49	0.964	0.121	0.111	0.991	0.973	0.113	1	0.64	0.227	1	1	1	FALSE	FALSE	FALSE	FALSE	FALSE	FALSE
A0A0H2URD7	SP_1691	13.1	4.63	8.52	4.31	-8.84	-4.21	0.024	0.413	0.136	0.445	0.122	0.456	0.0823	0.965	0.269	0.629	0.784	1	FALSE	FALSE	FALSE	FALSE	FALSE	FALSE
A0A0H2URD8	SP_1717	-0.131	-0.141	0.00984	-0.156	-0.0249	-0.166	0.567	0.538	0.966	0.496	0.913	0.47	0.781	1	1	0.676	1	1	FALSE	FALSE	FALSE	FALSE	FALSE	FALSE
A0A0H2URE6	SP_1841	0.453	0.0124	0.441	0.318	-0.136	-0.123	0.00141	0.925	0.00183	0.0205	0.309	0.354	0.01	1	0.00835	0.0618	0.907	1	FALSE	FALSE	FALSE	FALSE	FALSE	FALSE
A0A0H2URE9	SP_1706	8.14	8.14	0	0	-8.14	0	0.0171	0.0171	1	1	0.0171	1	0.0658	0.23	1	1	0.321	1	FALSE	FALSE	FALSE	FALSE	FALSE	FALSE
A0A0H2URF0	SP_1851	-0.133	-0.542	0.408	0.418	0.551	0.00931	0.718	0.147	0.271	0.261	0.14	0.98	0.92	0.69	0.442	0.43	0.8	1	FALSE	FALSE	FALSE	FALSE	FALSE	FALSE
A0A0H2URF5	SP_1858	11.3	-0.38	11.7	11.9	0.532	0.152	6.22e-05	0.88	3.92e-05	3.26e-05	0.833	0.952	0.000803	1	0.000342	0.000307	1	1	TRUE	FALSE	TRUE	TRUE	FALSE	FALSE
A0A0H2URF8	SP_1746	0.0974	-0.134	0.231	0.19	0.0926	-0.0412	0.704	0.602	0.369	0.46	0.718	0.872	0.913	1	0.549	0.643	1	1	FALSE	FALSE	FALSE	FALSE	FALSE	FALSE
A0A0H2URG0	SP_1863	-0.275	-0.583	0.309	0.0728	0.347	-0.236	0.0431	7.64e-05	0.0239	0.582	0.0118	0.0799	0.123	0.00616	0.0669	0.763	0.284	1	FALSE	FALSE	FALSE	FALSE	FALSE	FALSE
A0A0H2URG2	scrB	0.103	-0.059	0.162	0.16	0.057	-0.00196	0.345	0.588	0.142	0.146	0.601	0.986	0.545	1	0.276	0.29	1	1	FALSE	FALSE	FALSE	FALSE	FALSE	FALSE
A0A0H2URG3	SP_1752	-0.13	0.195	-0.325	-0.0472	0.0824	0.278	0.56	0.381	0.149	0.832	0.711	0.215	0.777	0.942	0.286	0.992	1	1	FALSE	FALSE	FALSE	FALSE	FALSE	FALSE
A0A0H2URG4	galE-2	0.493	-0.238	0.73	0.483	-0.00916	-0.247	0.127	0.456	0.0263	0.134	0.977	0.439	0.268	1	0.0719	0.27	1	1	FALSE	FALSE	FALSE	FALSE	FALSE	FALSE
A0A0H2URG8	SP_1730	9.64	4.65	4.99	4.76	-4.88	-0.23	0.0107	0.202	0.172	0.192	0.182	0.949	0.0481	0.779	0.318	0.353	0.865	1	TRUE	FALSE	FALSE	FALSE	FALSE	FALSE
A0A0H2URH2	glyF	4.99	-0.322	5.32	5.57	0.58	0.257	0.287	0.945	0.258	0.236	0.901	0.956	0.477	1	0.428	0.403	1	1	FALSE	FALSE	FALSE	FALSE	FALSE	FALSE
A0A0H2URH3	SP_1740	-12	0.451	-12.5	-12.4	-0.396	0.0552	0.00815	0.917	0.00623	0.00644	0.927	0.99	0.0402	1	0.0234	0.0263	1	1	TRUE	FALSE	TRUE	TRUE	FALSE	FALSE
A0A0H2URH4	treR	10	0.664	9.34	9.66	-0.336	0.328	0.0154	0.867	0.023	0.0189	0.932	0.934	0.0622	1	0.0658	0.0588	1	1	FALSE	FALSE	FALSE	FALSE	FALSE	FALSE
A0A0H2URH6	SP_1840	0.396	0.057	0.339	0.34	-0.0567	0.000298	0.00771	0.688	0.0209	0.0208	0.689	0.998	0.0387	1	0.061	0.0623	1	1	FALSE	FALSE	FALSE	FALSE	FALSE	FALSE
A0A0H2URH7	glyA	5.77	-0.237	6.01	6	0.233	-0.00382	0.22	0.959	0.202	0.203	0.96	0.999	0.399	1	0.362	0.368	1	1	FALSE	FALSE	FALSE	FALSE	FALSE	FALSE
A0A0H2URH8	rafF	15.7	0.913	14.8	15.7	-0.0562	0.857	0.00222	0.85	0.00372	0.00229	0.991	0.859	0.0144	1	0.0152	0.0111	1	1	TRUE	FALSE	TRUE	TRUE	FALSE	FALSE
A0A0H2URI0	SP_1864	-0.54	0.461	-1	-0.634	-0.0939	0.367	0.285	0.361	0.0518	0.211	0.851	0.466	0.474	0.929	0.124	0.377	1	1	FALSE	FALSE	FALSE	FALSE	FALSE	FALSE
A0A0H2URI2	pbuX	17.6	-0.174	17.7	17.5	-0.042	-0.216	8.46e-09	0.942	6.78e-09	8.93e-09	0.986	0.928	3.58e-07	1	1.69e-07	2.44e-07	1	1	TRUE	FALSE	TRUE	TRUE	FALSE	FALSE
A0A0H2URI5	SP_1754	6.07	0.423	5.64	5.95	-0.12	0.302	0.0125	0.856	0.0194	0.0142	0.959	0.896	0.0543	1	0.0578	0.0477	1	1	FALSE	FALSE	FALSE	TRUE	FALSE	FALSE
A0A0H2URI6	SP_1784	9.95	-0.104	10.1	9.52	-0.439	-0.543	0.0013	0.971	0.00117	0.00198	0.879	0.85	0.00935	1	0.00577	0.00982	1	1	TRUE	FALSE	TRUE	TRUE	FALSE	FALSE
A0A0H2URI7	SP_1878	0.376	-0.671	1.05	1.19	0.814	0.143	0.0242	0.000167	1.21e-07	7.81e-09	1.1e-05	0.376	0.0827	0.0112	2.09e-06	2.17e-07	0.00153	1	FALSE	FALSE	TRUE	TRUE	FALSE	FALSE
A0A0H2URI8	SP_1857	4.8	-9.89	14.7	0	-4.8	-14.7	0.164	0.00589	0.000106	1	0.164	0.000106	0.328	0.114	0.000766	1	0.82	0.0512	FALSE	FALSE	TRUE	FALSE	FALSE	FALSE
A0A0H2URJ4	SP_1919	0.884	0.076	0.808	0.788	-0.0963	-0.0203	2.85e-06	0.638	1.24e-05	1.83e-05	0.551	0.9	5.35e-05	1	0.000131	0.00019	1	1	FALSE	FALSE	FALSE	FALSE	FALSE	FALSE
A0A0H2URJ5	SP_1794	5.33	0.528	4.8	5.01	-0.316	0.212	0.246	0.908	0.295	0.274	0.945	0.963	0.432	1	0.466	0.446	1	1	FALSE	FALSE	FALSE	FALSE	FALSE	FALSE
A0A0H2URJ6	glyE	10.5	-0.0175	10.6	10.4	-0.182	-0.2	0.0219	0.997	0.0217	0.0241	0.967	0.964	0.0766	1	0.0627	0.0701	1	1	FALSE	FALSE	FALSE	FALSE	FALSE	FALSE
A0A0H2URK0	SP_1867	0.348	-0.311	0.659	0.714	0.366	0.0553	0.925	0.933	0.859	0.848	0.921	0.988	1	1	1	0.999	1	1	FALSE	FALSE	FALSE	FALSE	FALSE	FALSE
A0A0H2URK1	psrP	4.63	-0.582	5.21	4.47	-0.163	-0.744	0.175	0.863	0.128	0.191	0.962	0.825	0.342	1	0.257	0.352	1	1	FALSE	FALSE	FALSE	FALSE	FALSE	FALSE
A0A0H2URK5	SP_1872	-0.526	-0.0462	-0.48	-0.402	0.124	0.078	0.207	0.911	0.249	0.333	0.763	0.85	0.383	1	0.418	0.502	1	1	FALSE	FALSE	FALSE	FALSE	FALSE	FALSE
A0A0H2URK6	trpG	-0.936	0.307	-1.24	-1.35	-0.415	-0.108	0.014	0.403	0.00152	0.000658	0.26	0.768	0.0586	0.965	0.00716	0.00383	0.888	1	FALSE	FALSE	TRUE	TRUE	FALSE	FALSE
A0A0H2URK7	SP_1779	0.396	-0.385	0.781	0.812	0.416	0.0309	0.0126	0.0149	8.24e-06	4.37e-06	0.00898	0.839	0.0544	0.22	9.4e-05	5.35e-05	0.269	1	FALSE	FALSE	FALSE	FALSE	FALSE	FALSE
A0A0H2URK9	SP_1915	-0.333	-0.0645	-0.268	-0.53	-0.197	-0.262	0.107	0.751	0.191	0.0123	0.333	0.202	0.237	1	0.348	0.0436	0.926	1	FALSE	FALSE	FALSE	FALSE	FALSE	FALSE
A0A0H2URL1	SP_1785	-0.704	0.126	-0.83	-0.734	-0.03	0.0957	0.0756	0.746	0.0378	0.0644	0.938	0.805	0.184	1	0.0951	0.153	1	1	FALSE	FALSE	FALSE	FALSE	FALSE	FALSE
A0A0H2URL2	rafG	15.4	0.229	15.2	15.5	0.0844	0.314	0.00127	0.959	0.00147	0.0012	0.985	0.944	0.00925	1	0.00698	0.00644	1	1	TRUE	FALSE	TRUE	TRUE	FALSE	FALSE
A0A0H2URL3	SP_1920	0.0839	-0.562	0.646	0.459	0.375	-0.187	0.979	0.862	0.842	0.887	0.908	0.954	1	1	1	1	1	1	FALSE	FALSE	FALSE	FALSE	FALSE	FALSE
A0A0H2URL6	birA	0.266	-0.271	0.537	0.421	0.155	-0.116	0.338	0.33	0.058	0.133	0.576	0.675	0.537	0.9	0.136	0.269	1	1	FALSE	FALSE	FALSE	FALSE	FALSE	FALSE
A0A0H2URM4	SP_1918	0.313	-0.0174	0.33	0.257	-0.0561	-0.0734	0.0252	0.898	0.0186	0.0634	0.678	0.587	0.0849	1	0.056	0.152	1	1	FALSE	FALSE	FALSE	FALSE	FALSE	FALSE
A0A0H2URM6	SP_1855	-0.242	-0.234	-0.00796	-0.303	-0.0612	-0.295	0.29	0.306	0.972	0.187	0.787	0.198	0.48	0.871	1	0.347	1	1	FALSE	FALSE	FALSE	FALSE	FALSE	FALSE
A0A0H2URM7	SP_1925	-0.118	0.361	-0.479	6.32	6.43	6.8	0.977	0.93	0.907	0.128	0.122	0.103	1	1	1	0.261	0.782	1	FALSE	FALSE	FALSE	FALSE	FALSE	FALSE
A0A0H2URM8	SP_1807	13.9	-0.0624	13.9	14	0.169	0.106	4.21e-06	0.981	3.9e-06	3.43e-06	0.948	0.967	7.54e-05	1	4.78e-05	4.37e-05	1	1	TRUE	FALSE	TRUE	TRUE	FALSE	FALSE
A0A0H2URM9	proWX	-0.0357	0.238	-0.274	-0.295	-0.26	-0.0212	0.824	0.142	0.093	0.0712	0.111	0.895	1	0.676	0.198	0.166	0.767	1	FALSE	FALSE	FALSE	FALSE	FALSE	FALSE
A0A0H2URN5	SP_1944	-0.0773	0.443	-0.52	-0.353	-0.276	0.167	0.574	0.00247	0.000501	0.0136	0.0502	0.228	0.789	0.071	0.00273	0.0468	0.569	1	FALSE	FALSE	FALSE	FALSE	FALSE	FALSE
A0A0H2URN6	SP_1949	-0.18	0.0206	-0.2	-0.31	-0.13	-0.109	0.966	0.996	0.962	0.941	0.975	0.979	1	1	1	1	1	1	FALSE	FALSE	FALSE	FALSE	FALSE	FALSE
A0A0H2URN7	SP_1827	0.0727	0.0148	0.058	0.124	0.0518	0.0665	0.717	0.941	0.772	0.535	0.796	0.74	0.92	1	0.967	0.716	1	1	FALSE	FALSE	FALSE	FALSE	FALSE	FALSE
A0A0H2URN9	SP_1833	-1.42	0.737	-2.16	-2.37	-0.942	-0.205	7.09e-05	0.0262	5.55e-08	7.79e-09	0.00535	0.523	0.000882	0.282	1.02e-06	2.17e-07	0.212	1	TRUE	FALSE	TRUE	TRUE	FALSE	FALSE
A0A0H2URP2	SP_1963	-0.683	0.16	-0.843	-0.87	-0.187	-0.0272	0.00835	0.517	0.00146	0.00107	0.449	0.912	0.0407	1	0.00696	0.0058	1	1	FALSE	FALSE	FALSE	FALSE	FALSE	FALSE
A0A0H2URP5	SP_1879	-0.336	0.944	-1.28	-1	-0.664	0.28	0.19	0.000603	1.09e-05	0.000314	0.0121	0.273	0.361	0.0299	0.000119	0.00205	0.287	1	FALSE	FALSE	TRUE	TRUE	FALSE	FALSE
A0A0H2URP9	SP_1950	5.42	0.463	4.96	5.04	-0.381	0.0826	0.263	0.923	0.306	0.298	0.937	0.986	0.451	1	0.478	0.468	1	1	FALSE	FALSE	FALSE	FALSE	FALSE	FALSE
A0A0H2URQ0	SP_1893	0.685	0.111	0.574	0.742	0.0579	0.168	0.000831	0.56	0.0042	0.000342	0.76	0.376	0.00642	1	0.0169	0.00219	1	1	FALSE	FALSE	FALSE	FALSE	FALSE	FALSE
A0A0H2URQ3	SP_1856	-0.991	-0.63	-0.361	-1.06	-0.0718	-0.702	0.0318	0.164	0.422	0.0219	0.872	0.122	0.0982	0.718	0.61	0.0651	1	1	FALSE	FALSE	FALSE	FALSE	FALSE	FALSE
A0A0H2URQ4	SP_1967	-0.072	0.119	-0.191	-0.21	-0.138	-0.0184	0.536	0.307	0.105	0.0768	0.24	0.874	0.751	0.872	0.219	0.177	0.88	1	FALSE	FALSE	FALSE	FALSE	FALSE	FALSE
A0A0H2URQ9	proV	-0.0447	0.164	-0.208	-0.247	-0.203	-0.0389	0.751	0.249	0.145	0.0853	0.156	0.783	0.948	0.83	0.279	0.19	0.812	1	FALSE	FALSE	FALSE	FALSE	FALSE	FALSE
A0A0H2URR0	SP_1974	-0.0032	0.0382	-0.0414	0.302	0.305	0.343	0.989	0.867	0.856	0.191	0.186	0.138	1	1	1	0.352	0.866	1	FALSE	FALSE	FALSE	FALSE	FALSE	FALSE
A0A0H2URR1	SP_1943	-0.445	0.0396	-0.485	-0.671	-0.225	-0.186	0.0443	0.854	0.0293	0.00336	0.299	0.39	0.125	1	0.0775	0.0154	0.903	1	FALSE	FALSE	FALSE	FALSE	FALSE	FALSE
A0A0H2URR6	SP_1948	4.21	4.55	-0.34	-0.248	-4.46	0.0916	0.361	0.324	0.941	0.957	0.334	0.984	0.564	0.891	1	1	0.926	1	FALSE	FALSE	FALSE	FALSE	FALSE	FALSE
A0A0H2URR9	SP_1916	0	0	0	0	0	0	1	1	1	1	1	1	1	1	1	1	1	1	FALSE	FALSE	FALSE	FALSE	FALSE	FALSE
A0A0H2URS0	SP_1871	0.472	-0.351	0.822	0.77	0.299	-0.0523	0.918	0.939	0.857	0.866	0.948	0.991	1	1	1	1	1	1	FALSE	FALSE	FALSE	FALSE	FALSE	FALSE
A0A0H2URS1	SP_1953	5.34	-4.89	10.2	5.04	-0.296	-5.19	0.264	0.305	0.0362	0.291	0.95	0.277	0.451	0.871	0.0917	0.461	1	1	FALSE	FALSE	FALSE	FALSE	FALSE	FALSE
A0A0H2URS7	SP_2021	5.97	0.351	5.61	5.67	-0.292	0.0588	0.0202	0.887	0.0282	0.0267	0.906	0.981	0.0723	1	0.0758	0.0764	1	1	FALSE	FALSE	FALSE	FALSE	FALSE	FALSE
A0A0H2URT0	SP_1972	1.42	0.0302	1.39	1.61	0.186	0.216	7.12e-11	0.849	1.23e-10	2.75e-12	0.246	0.179	9.13e-09	1	6.47e-09	3.53e-10	0.88	1	TRUE	FALSE	TRUE	TRUE	FALSE	FALSE
A0A0H2URT2	adhE	0.0658	0.0334	0.0324	-0.0778	-0.144	-0.11	0.594	0.786	0.793	0.529	0.248	0.374	0.809	1	0.983	0.71	0.88	1	FALSE	FALSE	FALSE	FALSE	FALSE	FALSE
A0A0H2URT4	gtfA	0.386	0.183	0.203	0.341	-0.0452	0.138	0.401	0.689	0.658	0.458	0.921	0.763	0.611	1	0.857	0.641	1	1	FALSE	FALSE	FALSE	FALSE	FALSE	FALSE
A0A0H2URT6	SP_2032	0	0	0	0	0	0	1	1	1	1	1	1	1	1	1	1	1	1	FALSE	FALSE	FALSE	FALSE	FALSE	FALSE
A0A0H2URT7	SP_1986	4.95	11.1	-6.15	-0.972	-5.92	5.18	0.292	0.0217	0.192	0.835	0.209	0.27	0.484	0.253	0.349	0.992	0.88	1	FALSE	FALSE	FALSE	FALSE	FALSE	FALSE
A0A0H2URT8	SP_1991	-0.596	0.431	-1.03	-0.893	-0.297	0.134	0.0174	0.08	0.000124	0.000644	0.223	0.578	0.0664	0.537	0.000847	0.00377	0.88	1	FALSE	FALSE	TRUE	FALSE	FALSE	FALSE
A0A0H2URT9	msmR	11	-0.133	11.1	10.8	-0.163	-0.296	0.000101	0.958	8.62e-05	0.000123	0.949	0.907	0.00114	1	0.000644	0.000963	1	1	TRUE	FALSE	TRUE	TRUE	FALSE	FALSE
A0A0H2URU0	SP_1997	0.0162	0.198	-0.182	-0.105	-0.121	0.0771	0.888	0.0903	0.119	0.364	0.295	0.502	1	0.559	0.241	0.536	0.903	1	FALSE	FALSE	FALSE	FALSE	FALSE	FALSE
A0A0H2URU1	SP_2037	-4.39	0	-4.39	-4.39	0	0	0.155	1	0.155	0.155	1	1	0.315	1	0.296	0.303	1	1	FALSE	FALSE	FALSE	FALSE	FALSE	FALSE
A0A0H2URU2	SP_2015	15.6	5.74	9.83	15.5	-0.0883	5.66	0.000189	0.134	0.0128	0.000203	0.981	0.14	0.00186	0.663	0.0419	0.00143	1	1	TRUE	FALSE	TRUE	TRUE	FALSE	FALSE
A0A0H2URU3	SP_1911	0.314	-0.144	0.458	0.0703	-0.244	-0.388	0.179	0.535	0.0533	0.761	0.294	0.0994	0.347	1	0.127	0.933	0.903	1	FALSE	FALSE	FALSE	FALSE	FALSE	FALSE
A0A0H2URU4	SP_2002	9.2	4.45	4.75	4.96	-4.24	0.213	0.0705	0.373	0.342	0.322	0.396	0.966	0.176	0.937	0.518	0.491	0.99	1	FALSE	FALSE	FALSE	FALSE	FALSE	FALSE
A0A0H2URU5	SP_1917	15.3	5.32	9.94	4.95	-10.3	-4.99	0.000198	0.158	0.0106	0.188	0.00824	0.185	0.00193	0.711	0.0361	0.349	0.258	1	TRUE	FALSE	TRUE	FALSE	FALSE	FALSE
A0A0H2URU6	nusG	-0.289	-0.0332	-0.255	-0.304	-0.0152	-0.0484	0.0478	0.815	0.0782	0.0378	0.915	0.733	0.131	1	0.173	0.101	1	1	FALSE	FALSE	FALSE	FALSE	FALSE	FALSE
A0A0H2URU8	SP_2013	5.32	-0.0705	5.39	5.1	-0.218	-0.288	0.109	0.983	0.105	0.124	0.947	0.93	0.241	1	0.219	0.254	1	1	FALSE	FALSE	FALSE	FALSE	FALSE	FALSE
A0A0H2URV0	SP_2020	5.23	0.161	5.07	5.03	-0.202	-0.0412	0.26	0.972	0.274	0.278	0.965	0.993	0.448	1	0.444	0.45	1	1	FALSE	FALSE	FALSE	FALSE	FALSE	FALSE
A0A0H2URV2	SP_1924	-0.71	0.269	-0.979	4.46	5.17	5.44	0.867	0.949	0.817	0.295	0.226	0.203	1	1	1	0.465	0.88	1	FALSE	FALSE	FALSE	FALSE	FALSE	FALSE
A0A0H2URV3	nagA	-0.148	-0.207	0.0586	-0.0885	0.0595	-0.147	0.119	0.0319	0.531	0.345	0.524	0.121	0.254	0.322	0.734	0.514	1	1	FALSE	FALSE	FALSE	FALSE	FALSE	FALSE
A0A0H2URV4	SP_2022	16.3	0.233	16.1	15.8	-0.528	-0.295	0.000105	0.951	0.000127	0.00016	0.889	0.938	0.00117	1	0.000861	0.00118	1	1	TRUE	FALSE	TRUE	TRUE	FALSE	FALSE
A0A0H2URV6	dinF	9	-5.02	14	9.25	0.257	-4.76	0.0447	0.254	0.00257	0.0393	0.953	0.279	0.126	0.83	0.0111	0.104	1	1	FALSE	FALSE	TRUE	FALSE	FALSE	FALSE
A0A0H2URV7	SP_2064	-0.445	0.644	-1.09	-0.977	-0.533	0.111	0.387	0.212	0.0386	0.0619	0.301	0.827	0.594	0.786	0.0968	0.149	0.903	1	FALSE	FALSE	FALSE	FALSE	FALSE	FALSE
A0A0H2URV8	SP_2031	0	0	0	0	0	0	1	1	1	1	1	1	1	1	1	1	1	1	FALSE	FALSE	FALSE	FALSE	FALSE	FALSE
A0A0H2URW4	SP_1957	5.48	0.0219	5.46	5.66	0.177	0.199	0.31	0.997	0.312	0.294	0.974	0.97	0.502	1	0.485	0.465	1	1	FALSE	FALSE	FALSE	FALSE	FALSE	FALSE
A0A0H2URX1	pbp1B	-0.496	0.186	-0.682	-0.601	-0.105	0.0808	0.24	0.657	0.109	0.156	0.802	0.847	0.424	1	0.225	0.305	1	1	FALSE	FALSE	FALSE	FALSE	FALSE	FALSE
A0A0H2URX2	SP_2055	0.371	0.0994	0.271	0.115	-0.256	-0.157	0.0976	0.651	0.221	0.602	0.248	0.477	0.22	1	0.385	0.781	0.88	1	FALSE	FALSE	FALSE	FALSE	FALSE	FALSE
A0A0H2URX3	pflA	0.321	-0.264	0.585	0.271	-0.0502	-0.315	0.00678	0.0236	7.02e-06	0.0205	0.656	0.00789	0.0353	0.268	8.18e-05	0.0618	1	0.47	FALSE	FALSE	FALSE	FALSE	FALSE	FALSE
A0A0H2URX6	SP_2105	-6.42	3.71	-10.1	-6.46	-0.0422	3.67	0.17	0.424	0.0335	0.167	0.993	0.429	0.335	0.984	0.086	0.319	1	1	FALSE	FALSE	FALSE	FALSE	FALSE	FALSE
A0A0H2URX7	SP_2062	0.422	-0.0617	0.484	0.487	0.065	0.00327	0.906	0.986	0.892	0.891	0.985	0.999	1	1	1	1	1	1	FALSE	FALSE	FALSE	FALSE	FALSE	FALSE
A0A0H2URY0	SP_2068	0.234	-0.545	0.779	1.05	0.814	0.269	0.585	0.208	0.075	0.0185	0.0635	0.531	0.799	0.785	0.167	0.0584	0.649	1	FALSE	FALSE	FALSE	FALSE	FALSE	FALSE
A0A0H2URY1	SP_1989	5.05	0.279	4.77	4.63	-0.412	-0.133	0.268	0.951	0.295	0.308	0.927	0.977	0.455	1	0.466	0.479	1	1	FALSE	FALSE	FALSE	FALSE	FALSE	FALSE
A0A0H2URY7	SP_2057	-0.249	0.0435	-0.292	-0.419	-0.171	-0.127	0.0327	0.7	0.0131	0.000617	0.136	0.263	0.0996	1	0.0427	0.00364	0.795	1	FALSE	FALSE	FALSE	FALSE	FALSE	FALSE
A0A0H2URY8	SP_2131	-0.614	0.0333	-0.648	-0.956	-0.342	-0.308	0.038	0.908	0.0292	0.00188	0.239	0.287	0.111	1	0.0774	0.00948	0.88	1	FALSE	FALSE	FALSE	FALSE	FALSE	FALSE
A0A0H2URZ0	SP_2000	-0.294	-0.0082	-0.286	-0.136	0.158	0.15	0.0378	0.952	0.0432	0.327	0.253	0.278	0.111	1	0.107	0.496	0.882	1	FALSE	FALSE	FALSE	FALSE	FALSE	FALSE
A0A0H2URZ1	SP_2065	15.3	-5.12	20.5	21	5.64	0.526	9.27e-09	0.0187	7.66e-12	3.85e-12	0.0101	0.801	3.62e-07	0.234	7.51e-10	4.58e-10	0.271	1	TRUE	FALSE	TRUE	TRUE	FALSE	FALSE
A0A0H2URZ3	SP_2098	15.2	-4.96	20.2	20.4	5.12	0.162	8.78e-09	0.0212	8.43e-12	6.8e-12	0.0176	0.938	3.58e-07	0.252	7.81e-10	6.67e-10	0.321	1	TRUE	FALSE	TRUE	TRUE	FALSE	FALSE
A0A0H2URZ5	SP_2072	0.511	-0.307	0.818	0.305	-0.206	-0.513	0.201	0.439	0.044	0.442	0.603	0.199	0.373	0.991	0.109	0.626	1	1	FALSE	FALSE	FALSE	FALSE	FALSE	FALSE
A0A0H2URZ6	SP_2144	4.66	-0.183	4.85	5.08	0.413	0.23	0.0309	0.93	0.0252	0.0194	0.843	0.912	0.0962	1	0.0702	0.0598	1	1	FALSE	FALSE	FALSE	FALSE	FALSE	FALSE
A0A0H2URZ7	SP_2011	6.1	0.00376	6.09	6.08	-0.0207	-0.017	0.00952	0.999	0.00957	0.00975	0.993	0.994	0.0443	1	0.0336	0.036	1	1	TRUE	FALSE	TRUE	TRUE	FALSE	FALSE
A0A0H2URZ9	nadC	5.54	0.367	5.18	10.6	5.06	5.43	0.251	0.939	0.284	0.0321	0.295	0.262	0.439	1	0.456	0.0881	0.903	1	FALSE	FALSE	FALSE	FALSE	FALSE	FALSE
A0A0H2US02	SP_2117	0.18	0.0301	0.15	4.95	4.77	4.8	0.969	0.995	0.974	0.284	0.302	0.299	1	1	1	0.454	0.903	1	FALSE	FALSE	FALSE	FALSE	FALSE	FALSE
A0A0H2US03	SP_2093	-7.6	-6.89	-0.705	-1.36	6.24	-0.656	0.00485	0.00992	0.782	0.594	0.0187	0.797	0.0281	0.159	0.975	0.775	0.321	1	TRUE	FALSE	FALSE	FALSE	FALSE	FALSE
A0A0H2US05	SP_2160	3.32	3.32	0	0	-3.32	0	0.129	0.129	1	1	0.129	1	0.271	0.653	1	1	0.787	1	FALSE	FALSE	FALSE	FALSE	FALSE	FALSE
A0A0H2US08	SP_2028	-0.318	0.149	-0.467	-0.673	-0.355	-0.206	0.0197	0.26	0.000977	8.65e-06	0.0098	0.123	0.0707	0.83	0.00494	9.55e-05	0.271	1	FALSE	FALSE	FALSE	FALSE	FALSE	FALSE
A0A0H2US09	SP_2101	0.293	0.0904	0.202	0.157	-0.136	-0.0451	0.00636	0.377	0.0529	0.129	0.189	0.658	0.0337	0.938	0.126	0.261	0.868	1	FALSE	FALSE	FALSE	FALSE	FALSE	FALSE
A0A0H2US10	fucU	0	-3.85	3.85	4.01	4.01	0.163	1	0.269	0.269	0.25	0.25	0.962	1	0.839	0.44	0.418	0.88	1	FALSE	FALSE	FALSE	FALSE	FALSE	FALSE
A0A0H2US11	SP_2130	-0.458	-0.621	0.163	0.306	0.763	0.143	0.117	0.036	0.571	0.29	0.011	0.62	0.252	0.357	0.774	0.461	0.279	1	FALSE	FALSE	FALSE	FALSE	FALSE	FALSE
A0A0H2US13	SP_2113	5.66	0.0262	5.63	5.67	0.0072	0.0334	0.0137	0.99	0.0141	0.0136	0.997	0.988	0.0576	1	0.0456	0.0468	1	1	FALSE	FALSE	TRUE	TRUE	FALSE	FALSE
A0A0H2US14	SP_1942	0.0523	0.228	-0.176	-0.312	-0.365	-0.136	0.885	0.527	0.626	0.389	0.315	0.706	1	1	0.83	0.563	0.907	1	FALSE	FALSE	FALSE	FALSE	FALSE	FALSE
A0A0H2US15	adcR	0.103	-0.397	0.5	0.574	0.471	0.074	0.645	0.0815	0.0302	0.0137	0.0404	0.74	0.856	0.539	0.0788	0.0469	0.507	1	FALSE	FALSE	FALSE	FALSE	FALSE	FALSE
A0A0H2US18	SP_2119	-0.463	0.331	-0.794	-0.832	-0.368	-0.0374	0.132	0.278	0.0121	0.00889	0.229	0.902	0.276	0.842	0.0403	0.0335	0.88	1	FALSE	FALSE	FALSE	FALSE	FALSE	FALSE
A0A0H2US19	SP_1947	-4.94	-4.6	-0.334	-0.466	4.47	-0.132	0.296	0.329	0.943	0.921	0.343	0.977	0.487	0.9	1	1	0.926	1	FALSE	FALSE	FALSE	FALSE	FALSE	FALSE
A0A0H2US21	SP_2143	4.65	0.284	4.37	4.59	-0.0546	0.229	0.0455	0.9	0.0595	0.0479	0.981	0.919	0.127	1	0.139	0.121	1	1	FALSE	FALSE	FALSE	FALSE	FALSE	FALSE
A0A0H2US24	SP_1952	5.16	5.16	0	5.28	0.119	5.28	0.0925	0.0925	1	0.0855	0.968	0.0855	0.211	0.562	1	0.19	1	1	FALSE	FALSE	FALSE	FALSE	FALSE	FALSE
A0A0H2US29	SP_2059	10.1	5.58	4.52	9.5	-0.592	4.98	0.0256	0.207	0.304	0.0349	0.892	0.258	0.0855	0.783	0.477	0.0946	1	1	FALSE	FALSE	FALSE	FALSE	FALSE	FALSE
A0A0H2US32	SP_2196	5.04	-0.0611	5.1	5.14	0.0951	0.034	0.031	0.978	0.0291	0.0281	0.966	0.988	0.0964	1	0.0773	0.0791	1	1	FALSE	FALSE	FALSE	FALSE	FALSE	FALSE
A0A0H2US35	SP_2145	5.12	0.00169	5.12	4.62	-0.498	-0.496	0.0238	0.999	0.0238	0.04	0.82	0.821	0.082	1	0.0669	0.105	1	1	FALSE	FALSE	FALSE	FALSE	FALSE	FALSE
A0A0H2US36	cbpD	6.12	0.704	5.42	5.48	-0.641	0.0625	0.14	0.863	0.19	0.185	0.875	0.988	0.29	1	0.347	0.345	1	1	FALSE	FALSE	FALSE	FALSE	FALSE	FALSE
A0A0H2US38	SP_2164	0	-5.14	5.14	0	0	-5.14	1	0.0937	0.0937	1	1	0.0937	1	0.562	0.199	1	1	1	FALSE	FALSE	FALSE	FALSE	FALSE	FALSE
A0A0H2US41	pnpS	5.29	0.642	4.65	4.99	-0.307	0.336	0.242	0.886	0.303	0.27	0.945	0.94	0.426	1	0.475	0.44	1	1	FALSE	FALSE	FALSE	FALSE	FALSE	FALSE
A0A0H2US43	SP_2161	0	0	0	4.38	4.38	4.38	1	1	1	0.0197	0.0197	0.0197	1	1	1	0.0602	0.329	0.632	FALSE	FALSE	FALSE	FALSE	FALSE	FALSE
A0A0H2US45	SP_2094	6.69	-0.0984	6.79	6.7	0.00811	-0.0903	0.00817	0.967	0.00736	0.0081	0.997	0.97	0.0402	1	0.0267	0.0313	1	1	TRUE	FALSE	TRUE	TRUE	FALSE	FALSE
A0A0H2US46	SP_2217	0	0	0	0	0	0	1	1	1	1	1	1	1	1	1	1	1	1	FALSE	FALSE	FALSE	FALSE	FALSE	FALSE
A0A0H2US48	fucA	4.09	8.43	-4.34	-4.34	-8.43	0	0.13	0.00292	0.109	0.109	0.00292	1	0.273	0.0748	0.225	0.229	0.148	1	FALSE	FALSE	FALSE	FALSE	FALSE	FALSE
A0A0H2US49	SP_2102	0.0183	0.35	-0.331	-0.371	-0.39	-0.0402	0.899	0.0196	0.0264	0.0135	0.00985	0.78	1	0.238	0.0719	0.0467	0.271	1	FALSE	FALSE	FALSE	FALSE	FALSE	FALSE
A0A0H2US50	cbpA	0.0252	1.16	-1.14	4.44	4.42	5.58	0.995	0.794	0.798	0.321	0.324	0.214	1	1	0.988	0.491	0.914	1	FALSE	FALSE	FALSE	FALSE	FALSE	FALSE
A0A0H2US52	SP_2224	0.545	-0.19	0.735	0.397	-0.149	-0.339	0.0877	0.545	0.0234	0.21	0.635	0.283	0.204	1	0.0663	0.376	1	1	FALSE	FALSE	FALSE	FALSE	FALSE	FALSE
A0A0H2US53	dltD	0.1	0.0651	0.0351	0.0947	-0.00547	0.0596	0.573	0.714	0.843	0.594	0.975	0.737	0.788	1	1	0.775	1	1	FALSE	FALSE	FALSE	FALSE	FALSE	FALSE
A0A0H2US54	SP_2115	11.3	-0.0337	11.3	11.5	0.234	0.2	0.000204	0.99	0.000197	0.000158	0.932	0.942	0.00196	1	0.00124	0.00118	1	1	TRUE	FALSE	TRUE	TRUE	FALSE	FALSE
A0A0H2US58	rpe	-0.708	0.352	-1.06	-0.802	-0.094	0.258	0.00169	0.1	1.14e-05	0.000471	0.655	0.225	0.0115	0.58	0.000123	0.00291	1	1	FALSE	FALSE	TRUE	FALSE	FALSE	FALSE
A0A0H2US59	SP_2120	4.73	5.17	-0.443	-0.424	-5.15	0.0194	0.272	0.231	0.917	0.921	0.232	0.996	0.461	0.813	1	1	0.88	1	FALSE	FALSE	FALSE	FALSE	FALSE	FALSE
A0A0H2US61	SP_2192	10.2	5.2	5	4.97	-5.23	-0.0309	0.0273	0.249	0.267	0.27	0.246	0.994	0.0892	0.83	0.438	0.44	0.88	1	FALSE	FALSE	FALSE	FALSE	FALSE	FALSE
A0A0H2US63	SP_2239	-0.12	0.0402	-0.16	-0.189	-0.0694	-0.0292	0.563	0.846	0.441	0.363	0.738	0.888	0.779	1	0.632	0.536	1	1	FALSE	FALSE	FALSE	FALSE	FALSE	FALSE
A0A0H2US65	yfiA	-0.465	-0.0876	-0.377	-0.555	-0.0897	-0.177	3.09e-05	0.376	0.00045	1.82e-06	0.365	0.0782	0.000437	0.937	0.00249	2.53e-05	0.959	1	FALSE	FALSE	FALSE	FALSE	FALSE	FALSE
A0A0H2US66	SP_2197	-0.0632	0.0715	-0.135	-0.279	-0.216	-0.144	0.741	0.709	0.483	0.15	0.263	0.452	0.94	1	0.678	0.295	0.889	1	FALSE	FALSE	FALSE	FALSE	FALSE	FALSE
A0A0H2US67	SP_2133	0.399	0.609	-0.21	-0.171	-0.57	0.0383	0.922	0.881	0.959	0.966	0.889	0.993	1	1	1	1	1	1	FALSE	FALSE	FALSE	FALSE	FALSE	FALSE
A0A0H2US68	SP_1996	-0.0959	-0.221	0.125	-0.00723	0.0887	-0.132	0.588	0.216	0.481	0.967	0.616	0.456	0.802	0.791	0.678	1	1	1	FALSE	FALSE	FALSE	FALSE	FALSE	FALSE
A0A0H2US70	pcsB	-3.5	1.21	-4.7	-4.68	-1.18	0.025	6.74e-14	0.00028	7.6e-18	9.02e-18	0.000358	0.934	1.87e-11	0.0179	2.11e-15	2.51e-15	0.0271	1	TRUE	TRUE	TRUE	TRUE	TRUE	FALSE
A0A0H2US71	SP_2001	0.326	0.506	-0.18	0.0608	-0.265	0.241	0.128	0.0207	0.395	0.773	0.214	0.257	0.27	0.249	0.578	0.943	0.88	1	FALSE	FALSE	FALSE	FALSE	FALSE	FALSE
A0A0H2US72	SP_2202	0.312	-0.101	0.413	0.258	-0.0543	-0.155	0.0932	0.581	0.0285	0.163	0.766	0.397	0.212	1	0.076	0.313	1	1	FALSE	FALSE	FALSE	FALSE	FALSE	FALSE
A0A0H2US73	SP_2141	5.18	0.0314	5.15	5.2	0.0209	0.0524	0.0756	0.991	0.0773	0.0745	0.994	0.985	0.184	1	0.171	0.172	1	1	FALSE	FALSE	FALSE	FALSE	FALSE	FALSE
A0A0H2US74	SP_2223	0.0198	0.333	-0.313	-0.259	-0.279	0.0538	0.944	0.245	0.274	0.363	0.328	0.85	1	0.829	0.444	0.536	0.922	1	FALSE	FALSE	FALSE	FALSE	FALSE	FALSE
A0A0H2US78	SP_2146	-0.365	-0.536	0.17	0.211	0.576	0.0402	0.242	0.0893	0.582	0.497	0.0686	0.897	0.426	0.556	0.785	0.677	0.657	1	FALSE	FALSE	FALSE	FALSE	FALSE	FALSE
A0A0H2US79	SP_2230	0.288	-0.31	0.598	0.422	0.134	-0.176	0.00089	0.000403	6.29e-09	5.64e-06	0.1	0.0336	0.00681	0.0232	1.61e-07	6.67e-05	0.765	0.772	FALSE	FALSE	FALSE	FALSE	FALSE	FALSE
A0A0H2US80	gap	-0.627	-0.0997	-0.528	-0.636	-0.00839	-0.108	0.0113	0.674	0.031	0.0104	0.972	0.649	0.0507	1	0.0807	0.038	1	1	FALSE	FALSE	FALSE	FALSE	FALSE	FALSE
A0A0H2US81	mreC	-0.101	0.109	-0.21	-0.321	-0.22	-0.111	0.444	0.407	0.115	0.0186	0.0998	0.401	0.656	0.965	0.235	0.0585	0.765	1	FALSE	FALSE	FALSE	FALSE	FALSE	FALSE
A0A0H2US84	comD	0.404	-0.0473	0.452	0.233	-0.171	-0.219	0.322	0.907	0.27	0.567	0.673	0.59	0.518	1	0.44	0.749	1	1	FALSE	FALSE	FALSE	FALSE	FALSE	FALSE
A0A0H2US85	SP_2017	0	-4.17	4.17	0	0	-4.17	1	0.0189	0.0189	1	1	0.0189	1	0.234	0.0567	1	1	0.632	FALSE	FALSE	FALSE	FALSE	FALSE	FALSE
A0A0H2US88	SP_2162	0	0	0	0	0	0	1	1	1	1	1	1	1	1	1	1	1	1	FALSE	FALSE	FALSE	FALSE	FALSE	FALSE
A0A0H2US90	SP_2024	5.33	-4.78	10.1	5.14	-0.19	-4.97	0.254	0.305	0.0342	0.271	0.967	0.286	0.442	0.871	0.0872	0.441	1	1	FALSE	FALSE	FALSE	FALSE	FALSE	FALSE
A0A0H2US91	SP_2233	-0.374	0.255	-0.628	-0.466	-0.0927	0.162	0.923	0.947	0.871	0.904	0.981	0.966	1	1	1	1	1	1	FALSE	FALSE	FALSE	FALSE	FALSE	FALSE
A0A0H2US94	yajC-2	0.492	0.408	0.0848	0.229	-0.264	0.144	0.000641	0.00381	0.525	0.0914	0.0531	0.282	0.00512	0.088	0.727	0.201	0.594	1	FALSE	FALSE	FALSE	FALSE	FALSE	FALSE
A0A0H2US97	dltB	7.34	0.196	7.14	7.14	-0.201	-0.00492	0.0031	0.933	0.00388	0.0039	0.931	0.998	0.019	1	0.0158	0.0175	1	1	TRUE	FALSE	TRUE	TRUE	FALSE	FALSE
A0A0H2US99	SP_2035	0	0	0	0	0	0	1	1	1	1	1	1	1	1	1	1	1	1	FALSE	FALSE	FALSE	FALSE	FALSE	FALSE
A0A0H2USA2	SP_2187	-0.0721	0.0455	-0.118	-0.144	-0.0722	-0.0267	0.724	0.824	0.566	0.481	0.724	0.896	0.923	1	0.771	0.662	1	1	FALSE	FALSE	FALSE	FALSE	FALSE	FALSE
A0A0H2USA3	khpB	-0.00403	-0.11	0.106	-0.0605	-0.0564	-0.167	0.982	0.543	0.558	0.739	0.756	0.36	1	1	0.763	0.91	1	1	FALSE	FALSE	FALSE	FALSE	FALSE	FALSE
A0A0H2USA8	SP_2198	9.45	4.63	4.81	9.36	-0.0897	4.54	0.0142	0.215	0.198	0.0151	0.981	0.224	0.059	0.789	0.357	0.0502	1	1	FALSE	FALSE	FALSE	FALSE	FALSE	FALSE
A0A0H2USB2	dnaC	0.00294	-0.176	0.179	-0.0437	-0.0466	-0.222	0.976	0.0752	0.0706	0.652	0.63	0.0262	1	0.522	0.161	0.828	1	0.732	FALSE	FALSE	FALSE	FALSE	FALSE	FALSE
A0A0H2USB4	SP_2054	0.247	-0.185	0.432	0.78	0.532	0.348	0.496	0.611	0.237	0.0368	0.147	0.34	0.713	1	0.406	0.0988	0.8	1	FALSE	FALSE	FALSE	FALSE	FALSE	FALSE
A0A0H2USB7	SP_2209	0.835	-0.256	1.09	1.06	0.223	-0.0337	1.58e-07	0.0552	4.07e-10	8.71e-10	0.0938	0.796	4.06e-06	0.438	1.47e-08	3.46e-08	0.755	1	FALSE	FALSE	TRUE	TRUE	FALSE	FALSE
A0A0H2USC1	ecfT	0.25	0.164	0.0865	0.169	-0.0811	0.0827	0.0863	0.256	0.546	0.241	0.571	0.564	0.202	0.83	0.75	0.409	1	1	FALSE	FALSE	FALSE	FALSE	FALSE	FALSE
A0A0H2USC3	SP_2067	-0.141	-0.121	-0.0203	0.199	0.34	0.219	0.51	0.572	0.924	0.355	0.118	0.309	0.728	1	1	0.527	0.773	1	FALSE	FALSE	FALSE	FALSE	FALSE	FALSE
A0A0H2USC7	SP_2226	1.02	-0.183	1.21	1.28	0.259	0.0757	0.00703	0.611	0.00179	0.00099	0.474	0.834	0.0363	1	0.00826	0.00543	1	1	TRUE	FALSE	TRUE	TRUE	FALSE	FALSE
A0A0H2USC9	pstC	0	0	0	0	0	0	1	1	1	1	1	1	1	1	1	1	1	1	FALSE	FALSE	FALSE	FALSE	FALSE	FALSE
A0A0H2USD1	SP_2234	1	-0.785	1.79	1.49	0.492	-0.294	4.18e-06	0.000145	1.34e-11	1.24e-09	0.0117	0.122	7.54e-05	0.0101	1.06e-09	4.7e-08	0.284	1	TRUE	FALSE	TRUE	TRUE	FALSE	FALSE
A0A0H2USE5	SP_2116	5.6	0.808	4.79	0	-5.6	-4.79	0.151	0.833	0.217	1	0.151	0.217	0.308	1	0.379	1	0.8	1	FALSE	FALSE	FALSE	FALSE	FALSE	FALSE
A0A0H2USF0	SP_2122	15.6	-0.166	15.7	15.7	0.118	-0.0479	3.15e-08	0.941	2.51e-08	2.67e-08	0.958	0.983	9.89e-07	1	5.03e-07	6.11e-07	1	1	TRUE	FALSE	TRUE	TRUE	FALSE	FALSE
A0A0H2USF7	SP_2129	21	-0.081	21.1	21.2	0.181	0.1	5.12e-41	0.785	4.45e-41	3.74e-41	0.542	0.735	2.13e-38	1	1.85e-38	1.56e-38	1	1	TRUE	FALSE	TRUE	TRUE	FALSE	FALSE
A0A0H2USG4	SP_2142	4.79	-0.24	5.03	4.68	-0.114	-0.354	0.0538	0.921	0.0434	0.0594	0.963	0.884	0.142	1	0.107	0.144	1	1	FALSE	FALSE	FALSE	FALSE	FALSE	FALSE
A0A0H2USH2	SP_2157	5.14	0.737	4.4	4.81	-0.326	0.41	0.267	0.872	0.34	0.298	0.943	0.929	0.454	1	0.516	0.468	1	1	FALSE	FALSE	FALSE	FALSE	FALSE	FALSE
A0A0H2USH8	SP_2163	9.38	-4.29	13.7	4.53	-4.85	-9.14	0.00909	0.216	0.000282	0.192	0.163	0.0108	0.0434	0.79	0.00166	0.353	0.817	0.557	TRUE	FALSE	TRUE	FALSE	FALSE	FALSE
A0A0H2USI8	SP_2177	15.7	-0.52	16.3	16.1	0.381	-0.139	1.51e-06	0.851	8.4e-07	9.83e-07	0.891	0.96	3.15e-05	1	1.26e-05	1.44e-05	1	1	TRUE	FALSE	TRUE	TRUE	FALSE	FALSE
A0A0H2USK2	SP_2199	-1.44	0.592	-2.04	-1.93	-0.482	0.11	3.58e-07	0.0155	1.74e-10	6.81e-10	0.0458	0.64	8.41e-06	0.224	7.67e-09	2.84e-08	0.545	1	TRUE	FALSE	TRUE	TRUE	FALSE	FALSE
A0A0H2USL4	cysM	-0.228	-0.148	-0.0797	-0.148	0.0798	-0.0681	0.473	0.641	0.801	0.641	0.801	0.83	0.691	1	0.989	0.817	1	1	FALSE	FALSE	FALSE	FALSE	FALSE	FALSE
A0A0H2USL8	pgsA	6.35	0.235	6.12	6.4	0.0463	0.281	0.00896	0.919	0.0116	0.00851	0.984	0.903	0.043	1	0.0388	0.0325	1	1	TRUE	FALSE	TRUE	TRUE	FALSE	FALSE
A0A0H2USM5	comE	0.144	-0.106	0.25	-0.00504	-0.149	-0.255	0.698	0.775	0.501	0.989	0.688	0.492	0.908	1	0.698	1	1	1	FALSE	FALSE	FALSE	FALSE	FALSE	FALSE
A0A0H2XDC4	argG	1.3	-0.142	1.44	1.38	0.0822	-0.0598	0.727	0.97	0.699	0.71	0.982	0.987	0.924	1	0.898	0.882	1	1	FALSE	FALSE	FALSE	FALSE	FALSE	FALSE
A0A0H2XDQ1	ssbB	3.97	0.409	3.56	3.36	-0.616	-0.207	0.294	0.913	0.346	0.374	0.87	0.956	0.485	1	0.521	0.548	1	1	FALSE	FALSE	FALSE	FALSE	FALSE	FALSE
A0A0H2XDQ8	SP_1954	-0.722	0.326	-1.05	-0.985	-0.263	0.063	0.862	0.937	0.801	0.812	0.95	0.988	1	1	0.989	0.977	1	1	FALSE	FALSE	FALSE	FALSE	FALSE	FALSE
A0A0H2XDS8	recP-1	0	0	0	0	0	0	1	1	1	1	1	1	1	1	1	1	1	1	FALSE	FALSE	FALSE	FALSE	FALSE	FALSE
A0A0H2XDT6	SP_2063	-0.886	0.0147	-0.901	-0.906	-0.02	-0.0053	0.116	0.979	0.11	0.108	0.971	0.992	0.251	1	0.227	0.228	1	1	FALSE	FALSE	FALSE	FALSE	FALSE	FALSE
A0A0H2XDU1	SP_0735	0.534	-0.445	0.98	0.881	0.346	-0.0992	0.0801	0.142	0.00216	0.00528	0.251	0.74	0.191	0.676	0.00962	0.0223	0.88	1	FALSE	FALSE	FALSE	FALSE	FALSE	FALSE
A0A0H2XDU8	SP_0086	11.1	0.125	11	11.2	0.0308	0.155	0.0173	0.978	0.0185	0.017	0.995	0.972	0.0662	1	0.0557	0.055	1	1	FALSE	FALSE	FALSE	FALSE	FALSE	FALSE
A0A0H2XDV8	SP_0995	4.66	-0.106	4.77	4.79	0.123	0.0176	0.169	0.975	0.159	0.158	0.971	0.996	0.333	1	0.301	0.306	1	1	FALSE	FALSE	FALSE	FALSE	FALSE	FALSE
A0A0H2XF88	psaC	13	8.66	4.3	17.8	4.86	13.5	0.000208	0.00917	0.18	1.85e-06	0.131	0.000123	0.00196	0.15	0.332	2.55e-05	0.79	0.0512	TRUE	FALSE	FALSE	TRUE	FALSE	FALSE
A0A0H2XF91	SP_0569	0	0	0	0	0	0	1	1	1	1	1	1	1	1	1	1	1	1	FALSE	FALSE	FALSE	FALSE	FALSE	FALSE
A0A0H2XFA2	lytC	-0.923	1.14	-2.06	3.69	4.62	5.76	0.831	0.792	0.633	0.395	0.289	0.188	1	1	0.835	0.572	0.896	1	FALSE	FALSE	FALSE	FALSE	FALSE	FALSE
[truncated: 834 more rows]

## Sheet: wt control vs 200 uM Cu
Protein ID	Gene Name	wt_200uM_Cu/wt_control log2 fold change	wt_control VS wt_200uM_Cu p.val	wt_control VS wt_200uM_Cu p.adj	(negative)log10_p.val	(negative)log10_p.adj
[truncated: 1,667 more rows]

[truncated: 3 more sheets: wt control vs 200 uM Fe, wt control vs 200 uM Cu_Fe, wt 200 uM Cu vs 200 uM Cu_Fe]
